# Supplementary material for: Structure and Dynamics of the Membrane-Bound Cytochrome P450 2C9
Source: PLoS Comput Biol. 2011 Aug 11;7(8):e1002152. doi: 10.1371/journal.pcbi.1002152 (PMC3154944; doi:10.1371/journal.pcbi.1002152)
Supplement: Protocol S2 — Procedure to convert coarse-grained to atomic resolution POPC molecules. Protocol_S2.tar.bz2 contains the files necessary for carrying out this procedure: (i) a full atomic-resolution library of POPC lipids containing 1454 different conformations, (ii) the force field parameters to be used together with the library (with permission from Martinek T. and Jojart B.), (iii) the conversion program written in tcl for use with the VMD program, (iv) a bash script that uses the AMBER software to perform the final minimization step and assembles the converted membrane. (BZ2) [file pcbi.1002152.s015.bz2]

Archive with 1,470 entries (1,467 files):
- popc_cg2aa
- popc_cg2aa/popc_cg.1r.pdb
- popc_cg2aa/popc_lib_aa
- popc_cg2aa/popc_lib_aa/popc_aa.182.pdb
- popc_cg2aa/popc_lib_aa/popc_aa.1399.pdb
- popc_cg2aa/popc_lib_aa/popc_aa.1179.pdb
- popc_cg2aa/popc_lib_aa/popc_aa.798.pdb
- popc_cg2aa/popc_lib_aa/popc_aa.525.pdb
- popc_cg2aa/popc_lib_aa/popc_aa.779.pdb
- popc_cg2aa/popc_lib_aa/popc_aa.723.pdb
- popc_cg2aa/popc_lib_aa/popc_aa.1210.pdb
- popc_cg2aa/popc_lib_aa/popc_aa.375.pdb
- popc_cg2aa/popc_lib_aa/popc_aa.218.pdb
- popc_cg2aa/popc_lib_aa/popc_aa.786.pdb
- popc_cg2aa/popc_lib_aa/popc_aa.471.pdb
- popc_cg2aa/popc_lib_aa/popc_aa.968.pdb
- popc_cg2aa/popc_lib_aa/popc_aa.1389.pdb
- popc_cg2aa/popc_lib_aa/popc_aa.197.pdb
- popc_cg2aa/popc_lib_aa/popc_aa.295.pdb
- popc_cg2aa/popc_lib_aa/popc_aa.844.pdb
- popc_cg2aa/popc_lib_aa/popc_aa.529.pdb
- popc_cg2aa/popc_lib_aa/popc_aa.1424.pdb
- popc_cg2aa/popc_lib_aa/popc_aa.1429.pdb
- popc_cg2aa/popc_lib_aa/popc_aa.1069.pdb
- popc_cg2aa/popc_lib_aa/popc_aa.18.pdb
- popc_cg2aa/popc_lib_aa/popc_aa.221.pdb
- popc_cg2aa/popc_lib_aa/popc_aa.169.pdb
- popc_cg2aa/popc_lib_aa/popc_aa.441.pdb
- popc_cg2aa/popc_lib_aa/popc_aa.645.pdb
- popc_cg2aa/popc_lib_aa/popc_aa.996.pdb
- popc_cg2aa/popc_lib_aa/popc_aa.847.pdb
- popc_cg2aa/popc_lib_aa/popc_aa.1234.pdb
- popc_cg2aa/popc_lib_aa/popc_aa.622.pdb
- popc_cg2aa/popc_lib_aa/popc_aa.45.pdb
- popc_cg2aa/popc_lib_aa/popc_aa.426.pdb
- popc_cg2aa/popc_lib_aa/popc_aa.451.pdb
- popc_cg2aa/popc_lib_aa/popc_aa.845.pdb
- popc_cg2aa/popc_lib_aa/popc_aa.748.pdb
- popc_cg2aa/popc_lib_aa/popc_aa.57.pdb
- popc_cg2aa/popc_lib_aa/popc_aa.100.pdb
- popc_cg2aa/popc_lib_aa/popc_aa.1073.pdb
- popc_cg2aa/popc_lib_aa/popc_aa.830.pdb
- popc_cg2aa/popc_lib_aa/popc_aa.430.pdb
- popc_cg2aa/popc_lib_aa/popc_aa.578.pdb
- popc_cg2aa/popc_lib_aa/popc_aa.264.pdb
- popc_cg2aa/popc_lib_aa/popc_aa.1364.pdb
- popc_cg2aa/popc_lib_aa/popc_aa.149.pdb
- popc_cg2aa/popc_lib_aa/popc_aa.1427.pdb
- popc_cg2aa/popc_lib_aa/popc_aa.771.pdb
- popc_cg2aa/popc_lib_aa/popc_aa.1263.pdb
- popc_cg2aa/popc_lib_aa/popc_aa.1268.pdb
- popc_cg2aa/popc_lib_aa/popc_aa.165.pdb
- popc_cg2aa/popc_lib_aa/popc_aa.214.pdb
- popc_cg2aa/popc_lib_aa/popc_aa.1008.pdb
- popc_cg2aa/popc_lib_aa/popc_aa.284.pdb
- popc_cg2aa/popc_lib_aa/popc_aa.1202.pdb
- popc_cg2aa/popc_lib_aa/popc_aa.108.pdb
- popc_cg2aa/popc_lib_aa/popc_aa.840.pdb
- popc_cg2aa/popc_lib_aa/popc_aa.730.pdb
- popc_cg2aa/popc_lib_aa/popc_aa.230.pdb
- popc_cg2aa/popc_lib_aa/popc_aa.460.pdb
- popc_cg2aa/popc_lib_aa/popc_aa.800.pdb
- popc_cg2aa/popc_lib_aa/popc_aa.20.pdb
- popc_cg2aa/popc_lib_aa/popc_aa.1118.pdb
- popc_cg2aa/popc_lib_aa/popc_aa.2.pdb
- popc_cg2aa/popc_lib_aa/popc_aa.696.pdb
- popc_cg2aa/popc_lib_aa/popc_aa.887.pdb
- popc_cg2aa/popc_lib_aa/popc_aa.118.pdb
- popc_cg2aa/popc_lib_aa/popc_aa.1333.pdb
- popc_cg2aa/popc_lib_aa/popc_aa.931.pdb
- popc_cg2aa/popc_lib_aa/popc_aa.1200.pdb
- popc_cg2aa/popc_lib_aa/popc_aa.19.pdb
- popc_cg2aa/popc_lib_aa/popc_aa.1129.pdb
- popc_cg2aa/popc_lib_aa/popc_aa.500.pdb
- popc_cg2aa/popc_lib_aa/popc_aa.886.pdb
- popc_cg2aa/popc_lib_aa/popc_aa.825.pdb
- popc_cg2aa/popc_lib_aa/popc_aa.1350.pdb
- popc_cg2aa/popc_lib_aa/popc_aa.781.pdb
- popc_cg2aa/popc_lib_aa/popc_aa.690.pdb
- popc_cg2aa/popc_lib_aa/popc_aa.79.pdb
- popc_cg2aa/popc_lib_aa/popc_aa.438.pdb
- popc_cg2aa/popc_lib_aa/popc_aa.892.pdb
- popc_cg2aa/popc_lib_aa/popc_aa.636.pdb
- popc_cg2aa/popc_lib_aa/popc_aa.240.pdb
- popc_cg2aa/popc_lib_aa/popc_aa.809.pdb
- popc_cg2aa/popc_lib_aa/popc_aa.923.pdb
- popc_cg2aa/popc_lib_aa/popc_aa.162.pdb
- popc_cg2aa/popc_lib_aa/popc_aa.1182.pdb
- popc_cg2aa/popc_lib_aa/popc_aa.720.pdb
- popc_cg2aa/popc_lib_aa/popc_aa.1249.pdb
- popc_cg2aa/popc_lib_aa/popc_aa.1117.pdb
- popc_cg2aa/popc_lib_aa/popc_aa.905.pdb
- popc_cg2aa/popc_lib_aa/popc_aa.390.pdb
- popc_cg2aa/popc_lib_aa/popc_aa.711.pdb
- popc_cg2aa/popc_lib_aa/popc_aa.44.pdb
- popc_cg2aa/popc_lib_aa/popc_aa.1180.pdb
- popc_cg2aa/popc_lib_aa/popc_aa.918.pdb
- popc_cg2aa/popc_lib_aa/popc_aa.16.pdb
- popc_cg2aa/popc_lib_aa/popc_aa.469.pdb
- popc_cg2aa/popc_lib_aa/popc_aa.6.pdb
- popc_cg2aa/popc_lib_aa/popc_aa.735.pdb
- popc_cg2aa/popc_lib_aa/popc_aa.512.pdb
- popc_cg2aa/popc_lib_aa/popc_aa.345.pdb
- popc_cg2aa/popc_lib_aa/popc_aa.714.pdb
- popc_cg2aa/popc_lib_aa/popc_aa.428.pdb
- popc_cg2aa/popc_lib_aa/popc_aa.945.pdb
- popc_cg2aa/popc_lib_aa/popc_aa.722.pdb
- popc_cg2aa/popc_lib_aa/popc_aa.787.pdb
- popc_cg2aa/popc_lib_aa/popc_aa.864.pdb
- popc_cg2aa/popc_lib_aa/popc_aa.1039.pdb
- popc_cg2aa/popc_lib_aa/popc_aa.1297.pdb
- popc_cg2aa/popc_lib_aa/popc_aa.692.pdb
- popc_cg2aa/popc_lib_aa/popc_aa.950.pdb
- popc_cg2aa/popc_lib_aa/popc_aa.1027.pdb
- popc_cg2aa/popc_lib_aa/popc_aa.794.pdb
- popc_cg2aa/popc_lib_aa/popc_aa.869.pdb
- popc_cg2aa/popc_lib_aa/popc_aa.281.pdb
- popc_cg2aa/popc_lib_aa/popc_aa.987.pdb
- popc_cg2aa/popc_lib_aa/popc_aa.678.pdb
- popc_cg2aa/popc_lib_aa/popc_aa.721.pdb
- popc_cg2aa/popc_lib_aa/popc_aa.1285.pdb
- popc_cg2aa/popc_lib_aa/popc_aa.262.pdb
- popc_cg2aa/popc_lib_aa/popc_aa.1338.pdb
- popc_cg2aa/popc_lib_aa/popc_aa.1332.pdb
- popc_cg2aa/popc_lib_aa/popc_aa.475.pdb
- popc_cg2aa/popc_lib_aa/popc_aa.988.pdb
- popc_cg2aa/popc_lib_aa/popc_aa.459.pdb
- popc_cg2aa/popc_lib_aa/popc_aa.1133.pdb
- popc_cg2aa/popc_lib_aa/popc_aa.725.pdb
- popc_cg2aa/popc_lib_aa/popc_aa.1355.pdb
- popc_cg2aa/popc_lib_aa/popc_aa.153.pdb
- popc_cg2aa/popc_lib_aa/popc_aa.681.pdb
- popc_cg2aa/popc_lib_aa/popc_aa.132.pdb
- popc_cg2aa/popc_lib_aa/popc_aa.358.pdb
- popc_cg2aa/popc_lib_aa/popc_aa.121.pdb
- popc_cg2aa/popc_lib_aa/popc_aa.1214.pdb
- popc_cg2aa/popc_lib_aa/popc_aa.606.pdb
- popc_cg2aa/popc_lib_aa/popc_aa.1431.pdb
- popc_cg2aa/popc_lib_aa/popc_aa.718.pdb
- popc_cg2aa/popc_lib_aa/popc_aa.550.pdb
- popc_cg2aa/popc_lib_aa/popc_aa.203.pdb
- popc_cg2aa/popc_lib_aa/popc_aa.1158.pdb
- popc_cg2aa/popc_lib_aa/popc_aa.1153.pdb
- popc_cg2aa/popc_lib_aa/popc_aa.819.pdb
- popc_cg2aa/popc_lib_aa/popc_aa.1281.pdb
- popc_cg2aa/popc_lib_aa/popc_aa.411.pdb
- popc_cg2aa/popc_lib_aa/popc_aa.1052.pdb
- popc_cg2aa/popc_lib_aa/popc_aa.635.pdb
- popc_cg2aa/popc_lib_aa/popc_aa.3.pdb
- popc_cg2aa/popc_lib_aa/popc_aa.1421.pdb
- popc_cg2aa/popc_lib_aa/popc_aa.122.pdb
- popc_cg2aa/popc_lib_aa/popc_aa.895.pdb
- popc_cg2aa/popc_lib_aa/popc_aa.1060.pdb
- popc_cg2aa/popc_lib_aa/popc_aa.898.pdb
- popc_cg2aa/popc_lib_aa/popc_aa.1438.pdb
- popc_cg2aa/popc_lib_aa/popc_aa.75.pdb
- popc_cg2aa/popc_lib_aa/popc_aa.321.pdb
- popc_cg2aa/popc_lib_aa/popc_aa.866.pdb
- popc_cg2aa/popc_lib_aa/popc_aa.701.pdb
- popc_cg2aa/popc_lib_aa/popc_aa.1307.pdb
- popc_cg2aa/popc_lib_aa/popc_aa.966.pdb
- popc_cg2aa/popc_lib_aa/popc_aa.191.pdb
- popc_cg2aa/popc_lib_aa/popc_aa.188.pdb
- popc_cg2aa/popc_lib_aa/popc_aa.389.pdb
- popc_cg2aa/popc_lib_aa/popc_aa.198.pdb
- popc_cg2aa/popc_lib_aa/popc_aa.287.pdb
- popc_cg2aa/popc_lib_aa/popc_aa.371.pdb
- popc_cg2aa/popc_lib_aa/popc_aa.1065.pdb
- popc_cg2aa/popc_lib_aa/popc_aa.1163.pdb
- popc_cg2aa/popc_lib_aa/popc_aa.1204.pdb
- popc_cg2aa/popc_lib_aa/popc_aa.194.pdb
- popc_cg2aa/popc_lib_aa/popc_aa.152.pdb
- popc_cg2aa/popc_lib_aa/popc_aa.1260.pdb
- popc_cg2aa/popc_lib_aa/popc_aa.924.pdb
- popc_cg2aa/popc_lib_aa/popc_aa.433.pdb
- popc_cg2aa/popc_lib_aa/popc_aa.71.pdb
- popc_cg2aa/popc_lib_aa/popc_aa.1371.pdb
- popc_cg2aa/popc_lib_aa/popc_aa.979.pdb
- popc_cg2aa/popc_lib_aa/popc_aa.468.pdb
- popc_cg2aa/popc_lib_aa/popc_aa.1063.pdb
- popc_cg2aa/popc_lib_aa/popc_aa.1227.pdb
- popc_cg2aa/popc_lib_aa/popc_aa.514.pdb
- popc_cg2aa/popc_lib_aa/popc_aa.526.pdb
- popc_cg2aa/popc_lib_aa/popc_aa.414.pdb
- popc_cg2aa/popc_lib_aa/popc_aa.1316.pdb
- popc_cg2aa/popc_lib_aa/popc_aa.196.pdb
- popc_cg2aa/popc_lib_aa/popc_aa.301.pdb
- popc_cg2aa/popc_lib_aa/popc_aa.305.pdb
- popc_cg2aa/popc_lib_aa/popc_aa.640.pdb
- popc_cg2aa/popc_lib_aa/popc_aa.1.pdb
- popc_cg2aa/popc_lib_aa/popc_aa.1171.pdb
- popc_cg2aa/popc_lib_aa/popc_aa.1385.pdb
- popc_cg2aa/popc_lib_aa/popc_aa.393.pdb
- popc_cg2aa/popc_lib_aa/popc_aa.53.pdb
- popc_cg2aa/popc_lib_aa/popc_aa.620.pdb
- popc_cg2aa/popc_lib_aa/popc_aa.907.pdb
- popc_cg2aa/popc_lib_aa/popc_aa.249.pdb
- popc_cg2aa/popc_lib_aa/popc_aa.611.pdb
- popc_cg2aa/popc_lib_aa/popc_aa.1339.pdb
- popc_cg2aa/popc_lib_aa/popc_aa.1193.pdb
- popc_cg2aa/popc_lib_aa/popc_aa.875.pdb
- popc_cg2aa/popc_lib_aa/popc_aa.294.pdb
- popc_cg2aa/popc_lib_aa/popc_aa.1175.pdb
- popc_cg2aa/popc_lib_aa/popc_aa.774.pdb
- popc_cg2aa/popc_lib_aa/popc_aa.187.pdb
- popc_cg2aa/popc_lib_aa/popc_aa.1167.pdb
- popc_cg2aa/popc_lib_aa/popc_aa.1267.pdb
- popc_cg2aa/popc_lib_aa/popc_aa.1374.pdb
- popc_cg2aa/popc_lib_aa/popc_aa.1247.pdb
- popc_cg2aa/popc_lib_aa/popc_aa.486.pdb
- popc_cg2aa/popc_lib_aa/popc_aa.1404.pdb
- popc_cg2aa/popc_lib_aa/popc_aa.1311.pdb
- popc_cg2aa/popc_lib_aa/popc_aa.1010.pdb
- popc_cg2aa/popc_lib_aa/popc_aa.231.pdb
- popc_cg2aa/popc_lib_aa/popc_aa.1166.pdb
- popc_cg2aa/popc_lib_aa/popc_aa.206.pdb
- popc_cg2aa/popc_lib_aa/popc_aa.1074.pdb
- popc_cg2aa/popc_lib_aa/popc_aa.728.pdb
- popc_cg2aa/popc_lib_aa/popc_aa.872.pdb
- popc_cg2aa/popc_lib_aa/popc_aa.260.pdb
- popc_cg2aa/popc_lib_aa/popc_aa.442.pdb
- popc_cg2aa/popc_lib_aa/popc_aa.1197.pdb
- popc_cg2aa/popc_lib_aa/popc_aa.237.pdb
- popc_cg2aa/popc_lib_aa/popc_aa.846.pdb
- popc_cg2aa/popc_lib_aa/popc_aa.277.pdb
- popc_cg2aa/popc_lib_aa/popc_aa.1454.pdb
- popc_cg2aa/popc_lib_aa/popc_aa.1165.pdb
- popc_cg2aa/popc_lib_aa/popc_aa.1373.pdb
- popc_cg2aa/popc_lib_aa/popc_aa.1425.pdb
- popc_cg2aa/popc_lib_aa/popc_aa.576.pdb
- popc_cg2aa/popc_lib_aa/popc_aa.675.pdb
- popc_cg2aa/popc_lib_aa/popc_aa.862.pdb
- popc_cg2aa/popc_lib_aa/popc_aa.878.pdb
- popc_cg2aa/popc_lib_aa/popc_aa.804.pdb
- popc_cg2aa/popc_lib_aa/popc_aa.286.pdb
- popc_cg2aa/popc_lib_aa/popc_aa.1058.pdb
- popc_cg2aa/popc_lib_aa/popc_aa.204.pdb
- popc_cg2aa/popc_lib_aa/popc_aa.638.pdb
- popc_cg2aa/popc_lib_aa/popc_aa.419.pdb
- popc_cg2aa/popc_lib_aa/popc_aa.492.pdb
- popc_cg2aa/popc_lib_aa/popc_aa.175.pdb
- popc_cg2aa/popc_lib_aa/popc_aa.903.pdb
- popc_cg2aa/popc_lib_aa/popc_aa.1076.pdb
- popc_cg2aa/popc_lib_aa/popc_aa.1237.pdb
- popc_cg2aa/popc_lib_aa/popc_aa.269.pdb
- popc_cg2aa/popc_lib_aa/popc_aa.522.pdb
- popc_cg2aa/popc_lib_aa/popc_aa.1314.pdb
- popc_cg2aa/popc_lib_aa/popc_aa.614.pdb
- popc_cg2aa/popc_lib_aa/popc_aa.1173.pdb
- popc_cg2aa/popc_lib_aa/popc_aa.832.pdb
- popc_cg2aa/popc_lib_aa/popc_aa.89.pdb
- popc_cg2aa/popc_lib_aa/popc_aa.753.pdb
- popc_cg2aa/popc_lib_aa/popc_aa.1356.pdb
- popc_cg2aa/popc_lib_aa/popc_aa.478.pdb
- popc_cg2aa/popc_lib_aa/add_dummy_atoms.log
- popc_cg2aa/popc_lib_aa/popc_aa.777.pdb
- popc_cg2aa/popc_lib_aa/popc_aa.724.pdb
- popc_cg2aa/popc_lib_aa/popc_aa.33.pdb
- popc_cg2aa/popc_lib_aa/popc_aa.139.pdb
- popc_cg2aa/popc_lib_aa/popc_aa.1325.pdb
- popc_cg2aa/popc_lib_aa/popc_aa.1055.pdb
- popc_cg2aa/popc_lib_aa/popc_aa.443.pdb
- popc_cg2aa/popc_lib_aa/popc_aa.1231.pdb
- popc_cg2aa/popc_lib_aa/popc_aa.927.pdb
- popc_cg2aa/popc_lib_aa/popc_aa.797.pdb
- popc_cg2aa/popc_lib_aa/popc_aa.820.pdb
- popc_cg2aa/popc_lib_aa/popc_aa.1203.pdb
- popc_cg2aa/popc_lib_aa/popc_aa.432.pdb
- popc_cg2aa/popc_lib_aa/popc_aa.920.pdb
- popc_cg2aa/popc_lib_aa/popc_aa.464.pdb
- popc_cg2aa/popc_lib_aa/popc_aa.1445.pdb
- popc_cg2aa/popc_lib_aa/popc_aa.1183.pdb
- popc_cg2aa/popc_lib_aa/popc_aa.261.pdb
- popc_cg2aa/popc_lib_aa/popc_aa.744.pdb
- popc_cg2aa/popc_lib_aa/popc_aa.528.pdb
- popc_cg2aa/popc_lib_aa/popc_aa.210.pdb
- popc_cg2aa/popc_lib_aa/popc_aa.700.pdb
- popc_cg2aa/popc_lib_aa/popc_aa.579.pdb
- popc_cg2aa/popc_lib_aa/popc_aa.1397.pdb
- popc_cg2aa/popc_lib_aa/popc_aa.465.pdb
- popc_cg2aa/popc_lib_aa/.log
- popc_cg2aa/popc_lib_aa/popc_aa.31.pdb
- popc_cg2aa/popc_lib_aa/popc_aa.1230.pdb
- popc_cg2aa/popc_lib_aa/popc_aa.83.pdb
- popc_cg2aa/popc_lib_aa/popc_aa.62.pdb
- popc_cg2aa/popc_lib_aa/popc_aa.1187.pdb
- popc_cg2aa/popc_lib_aa/popc_aa.1335.pdb
- popc_cg2aa/popc_lib_aa/popc_aa.629.pdb
- popc_cg2aa/popc_lib_aa/popc_aa.124.pdb
- popc_cg2aa/popc_lib_aa/popc_aa.719.pdb
- popc_cg2aa/popc_lib_aa/popc_aa.1245.pdb
- popc_cg2aa/popc_lib_aa/popc_aa.1434.pdb
- popc_cg2aa/popc_lib_aa/popc_aa.498.pdb
- popc_cg2aa/popc_lib_aa/popc_aa.1410.pdb
- popc_cg2aa/popc_lib_aa/popc_aa.280.pdb
- popc_cg2aa/popc_lib_aa/popc_aa.930.pdb
- popc_cg2aa/popc_lib_aa/popc_aa.705.pdb
- popc_cg2aa/popc_lib_aa/popc_aa.767.pdb
- popc_cg2aa/popc_lib_aa/popc_aa.654.pdb
- popc_cg2aa/popc_lib_aa/popc_aa.583.pdb
[truncated: 1,170 more entries]
