# Supplementary material for: Structure and Dynamics of the Membrane-Bound Cytochrome P450 2C9
Source: PLoS Comput Biol. 2011 Aug 11;7(8):e1002152. doi: 10.1371/journal.pcbi.1002152 (PMC3154944; doi:10.1371/journal.pcbi.1002152)
Supplement: Protocol S2 — Procedure to convert coarse-grained to atomic resolution POPC molecules. Protocol_S2.tar.bz2 contains the files necessary for carrying out this procedure: (i) a full atomic-resolution library of POPC lipids containing 1454 different conformations, (ii) the force field parameters to be used together with the library (with permission from Martinek T. and Jojart B.), (iii) the conversion program written in tcl for use with the VMD program, (iv) a bash script that uses the AMBER software to perform the final minimization step and assembles the converted membrane. (BZ2) [file pcbi.1002152.s015.bz2 › popc_cg2aa/popc_cg.1r.pdb]

ATOM      1  NC3 POP     1      39.090  94.120  50.690  1.00  0.00
ATOM      2  PO4 POP     1      43.370  91.210  51.000  1.00  0.00
ATOM      3  GL1 POP     1      41.320  92.240  54.890  1.00  0.00
ATOM      4  GL2 POP     1      38.890  90.090  55.620  1.00  0.00
ATOM      5  C1A POP     1      36.920  86.740  58.710  1.00  0.00
ATOM      6  C2A POP     1      37.820  81.990  59.420  1.00  0.00
ATOM      7  C3A POP     1      36.600  77.460  60.480  1.00  0.00
ATOM      8  C4A POP     1      34.430  72.900  60.150  1.00  0.00
ATOM      9  C1B POP     1      42.220  92.690  59.270  1.00  0.00
ATOM     10  C2B POP     1      41.410  90.860  62.360  1.00  0.00
ATOM     11  D3B POP     1      43.010  92.200  65.640  1.00  0.00
ATOM     12  C4B POP     1      47.430  92.360  65.510  1.00  0.00
ATOM     13  C5B POP     1      50.150  92.770  63.020  1.00  0.00
