# Supplementary material for: Structure and Dynamics of the Membrane-Bound Cytochrome P450 2C9
Source: PLoS Comput Biol. 2011 Aug 11;7(8):e1002152. doi: 10.1371/journal.pcbi.1002152 (PMC3154944; doi:10.1371/journal.pcbi.1002152)
Supplement: Protocol S2 — Procedure to convert coarse-grained to atomic resolution POPC molecules. Protocol_S2.tar.bz2 contains the files necessary for carrying out this procedure: (i) a full atomic-resolution library of POPC lipids containing 1454 different conformations, (ii) the force field parameters to be used together with the library (with permission from Martinek T. and Jojart B.), (iii) the conversion program written in tcl for use with the VMD program, (iv) a bash script that uses the AMBER software to perform the final minimization step and assembles the converted membrane. (BZ2) [file pcbi.1002152.s015.bz2 › popc_cg2aa/popc_lib_aa/popc_aa.182.pdb]

ATOM      1  C1  POC A   1      71.950   6.910  49.520  1.00  0.00            
ATOM      2  C2  POC A   1      72.650   9.060  48.910  1.00  0.00            
ATOM      3  C3  POC A   1      74.170   7.380  48.540  1.00  0.00            
ATOM      4  N   POC A   1      72.750   7.650  48.560  1.00  0.00            
ATOM      5  C4  POC A   1      72.160   7.370  47.320  1.00  0.00            
ATOM      6  C5  POC A   1      71.730   6.040  46.890  1.00  0.00            
ATOM      7  O1P POC A   1      72.830   5.160  46.540  1.00  0.00            
ATOM      8  P   POC A   1      72.500   3.640  46.950  1.00  0.00            
ATOM      9  O2P POC A   1      73.750   3.110  47.620  1.00  0.00            
ATOM     10  O3P POC A   1      71.200   3.760  47.540  1.00  0.00            
ATOM     11  O4P POC A   1      72.490   3.000  45.540  1.00  0.00            
ATOM     12  C6  POC A   1      71.670   1.970  45.320  1.00  0.00            
ATOM     13  C7  POC A   1      71.990   1.360  43.960  1.00  0.00            
ATOM     14  O71 POC A   1      70.980   0.650  43.230  1.00  0.00            
ATOM     15  C81 POC A   1      70.120   1.400  42.470  1.00  0.00            
ATOM     16  O81 POC A   1      70.300   2.580  42.330  1.00  0.00            
ATOM     17  C1A POC A   1      68.930   0.580  41.930  1.00  0.00            
ATOM     18  C1B POC A   1      69.500  -0.740  41.340  1.00  0.00            
ATOM     19  C1C POC A   1      69.830  -0.540  39.890  1.00  0.00            
ATOM     20  C1D POC A   1      71.140  -1.240  39.580  1.00  0.00            
ATOM     21  C1E POC A   1      71.450  -0.880  38.150  1.00  0.00            
ATOM     22  C1F POC A   1      72.840  -1.490  37.810  1.00  0.00            
ATOM     23  C1G POC A   1      73.050  -1.330  36.280  1.00  0.00            
ATOM     24  CZ1 POC A   1      74.470  -1.740  36.000  1.00  0.00            
ATOM     25  CZ2 POC A   1      75.090  -1.670  34.800  1.00  0.00            
ATOM     26  C1H POC A   1      74.180  -1.080  33.720  1.00  0.00            
ATOM     27  C1I POC A   1      74.470  -1.280  32.220  1.00  0.00            
ATOM     28  C1J POC A   1      74.030  -2.670  31.700  1.00  0.00            
ATOM     29  C1K POC A   1      74.490  -2.750  30.290  1.00  0.00            
ATOM     30  C1L POC A   1      75.960  -2.990  30.300  1.00  0.00            
ATOM     31  C1M POC A   1      76.520  -3.340  28.950  1.00  0.00            
ATOM     32  C72 POC A   1      73.370   0.700  44.040  1.00  0.00            
ATOM     33  O72 POC A   1      74.230   0.960  42.980  1.00  0.00            
ATOM     34  C82 POC A   1      74.030   0.110  41.940  1.00  0.00            
ATOM     35  O82 POC A   1      73.810  -1.070  42.120  1.00  0.00            
ATOM     36  C2A POC A   1      74.560   0.700  40.580  1.00  0.00            
ATOM     37  C2B POC A   1      75.500   1.850  40.770  1.00  0.00            
ATOM     38  C2C POC A   1      76.760   1.600  39.960  1.00  0.00            
ATOM     39  C2D POC A   1      77.870   2.540  40.410  1.00  0.00            
ATOM     40  C2E POC A   1      78.940   2.500  39.310  1.00  0.00            
ATOM     41  C2F POC A   1      80.110   3.420  39.640  1.00  0.00            
ATOM     42  C2G POC A   1      81.200   2.510  40.260  1.00  0.00            
ATOM     43  C2H POC A   1      81.790   1.580  39.270  1.00  0.00            
ATOM     44  C2I POC A   1      82.380   0.470  40.100  1.00  0.00            
ATOM     45  C2J POC A   1      82.600  -0.690  39.180  1.00  0.00            
ATOM     46  C2K POC A   1      83.340  -1.960  39.720  1.00  0.00            
ATOM     47  C2L POC A   1      82.530  -3.260  39.420  1.00  0.00            
ATOM     48  C2M POC A   1      82.210  -3.470  37.960  1.00  0.00            
ATOM     49  C2N POC A   1      82.020  -4.970  37.960  1.00  0.00            
ATOM     50  C2T POC A   1      83.320  -5.440  37.390  1.00  0.00            
ATOM     51  C1N POC A   1      77.980  -3.690  29.110  1.00  0.00            
ATOM     52  C1T POC A   1      78.380  -4.810  28.090  1.00  0.00            
ATOM     53  DU1 POC A   1      69.665  -0.640  40.615  1.00  0.00
ATOM     54  DU2 POC A   1      72.145  -1.185  37.980  1.00  0.00
ATOM     55  DU3 POC A   1      74.780  -1.705  35.400  1.00  0.00
ATOM     56  DU4 POC A   1      74.260  -2.710  30.995  1.00  0.00
ATOM     57  DU5 POC A   1      77.250  -3.515  29.030  1.00  0.00
ATOM     58  DU6 POC A   1      76.130   1.725  40.365  1.00  0.00
ATOM     59  DU7 POC A   1      79.525   2.960  39.475  1.00  0.00
ATOM     60  DU8 POC A   1      82.490  -0.110  39.640  1.00  0.00
ATOM     61  DU9 POC A   1      82.115  -4.220  37.960  1.00  0.00
