# Supplementary material for: Structure and Dynamics of the Membrane-Bound Cytochrome P450 2C9
Source: PLoS Comput Biol. 2011 Aug 11;7(8):e1002152. doi: 10.1371/journal.pcbi.1002152 (PMC3154944; doi:10.1371/journal.pcbi.1002152)
Supplement: Protocol S2 — Procedure to convert coarse-grained to atomic resolution POPC molecules. Protocol_S2.tar.bz2 contains the files necessary for carrying out this procedure: (i) a full atomic-resolution library of POPC lipids containing 1454 different conformations, (ii) the force field parameters to be used together with the library (with permission from Martinek T. and Jojart B.), (iii) the conversion program written in tcl for use with the VMD program, (iv) a bash script that uses the AMBER software to perform the final minimization step and assembles the converted membrane. (BZ2) [file pcbi.1002152.s015.bz2 › popc_cg2aa/popc_lib_aa/popc_aa.1399.pdb]

ATOM      1  C1  POC A   1      94.940  89.200  43.410  1.00  0.00            
ATOM      2  C2  POC A   1      95.390  91.450  43.470  1.00  0.00            
ATOM      3  C3  POC A   1      94.370  90.680  41.530  1.00  0.00            
ATOM      4  N   POC A   1      94.370  90.500  43.000  1.00  0.00            
ATOM      5  C4  POC A   1      93.000  90.670  43.490  1.00  0.00            
ATOM      6  C5  POC A   1      91.840  89.940  42.690  1.00  0.00            
ATOM      7  O1P POC A   1      90.590  89.600  43.420  1.00  0.00            
ATOM      8  P   POC A   1      89.510  89.170  42.330  1.00  0.00            
ATOM      9  O2P POC A   1      88.270  88.910  43.030  1.00  0.00            
ATOM     10  O3P POC A   1      89.560  90.160  41.230  1.00  0.00            
ATOM     11  O4P POC A   1      90.130  87.840  41.750  1.00  0.00            
ATOM     12  C6  POC A   1      89.920  87.810  40.360  1.00  0.00            
ATOM     13  C7  POC A   1      91.040  87.140  39.510  1.00  0.00            
ATOM     14  O71 POC A   1      91.220  87.680  38.210  1.00  0.00            
ATOM     15  C81 POC A   1      91.760  88.970  37.960  1.00  0.00            
ATOM     16  O81 POC A   1      92.170  89.540  38.940  1.00  0.00            
ATOM     17  C1A POC A   1      91.720  89.480  36.530  1.00  0.00            
ATOM     18  C1B POC A   1      91.700  88.310  35.520  1.00  0.00            
ATOM     19  C1C POC A   1      91.450  88.900  34.120  1.00  0.00            
ATOM     20  C1D POC A   1      91.860  87.870  33.090  1.00  0.00            
ATOM     21  C1E POC A   1      91.500  88.370  31.670  1.00  0.00            
ATOM     22  C1F POC A   1      92.010  87.510  30.510  1.00  0.00            
ATOM     23  C1G POC A   1      93.530  87.310  30.550  1.00  0.00            
ATOM     24  CZ1 POC A   1      94.250  86.700  29.310  1.00  0.00            
ATOM     25  CZ2 POC A   1      94.580  87.460  28.250  1.00  0.00            
ATOM     26  C1H POC A   1      94.420  88.980  28.440  1.00  0.00            
ATOM     27  C1I POC A   1      95.080  89.720  27.340  1.00  0.00            
ATOM     28  C1J POC A   1      94.260  89.950  25.990  1.00  0.00            
ATOM     29  C1K POC A   1      94.770  91.200  25.290  1.00  0.00            
ATOM     30  C1L POC A   1      93.800  91.500  24.160  1.00  0.00            
ATOM     31  C1M POC A   1      92.380  91.490  24.550  1.00  0.00            
ATOM     32  C72 POC A   1      90.720  85.650  39.470  1.00  0.00            
ATOM     33  O72 POC A   1      91.800  84.800  39.020  1.00  0.00            
ATOM     34  C82 POC A   1      91.730  83.450  39.270  1.00  0.00            
ATOM     35  O82 POC A   1      91.080  82.970  40.210  1.00  0.00            
ATOM     36  C2A POC A   1      92.690  82.510  38.520  1.00  0.00            
ATOM     37  C2B POC A   1      92.140  81.960  37.200  1.00  0.00            
ATOM     38  C2C POC A   1      93.010  80.950  36.460  1.00  0.00            
ATOM     39  C2D POC A   1      92.190  80.370  35.320  1.00  0.00            
ATOM     40  C2E POC A   1      93.240  79.890  34.340  1.00  0.00            
ATOM     41  C2F POC A   1      92.650  80.070  32.940  1.00  0.00            
ATOM     42  C2G POC A   1      93.550  79.540  31.840  1.00  0.00            
ATOM     43  C2H POC A   1      93.670  80.710  30.870  1.00  0.00            
ATOM     44  C2I POC A   1      94.370  80.160  29.600  1.00  0.00            
ATOM     45  C2J POC A   1      95.780  79.620  29.860  1.00  0.00            
ATOM     46  C2K POC A   1      96.400  79.180  28.550  1.00  0.00            
ATOM     47  C2L POC A   1      97.820  78.680  28.820  1.00  0.00            
ATOM     48  C2M POC A   1      98.890  79.720  29.100  1.00  0.00            
ATOM     49  C2N POC A   1     100.190  79.250  28.410  1.00  0.00            
ATOM     50  C2T POC A   1     101.150  80.400  28.320  1.00  0.00            
ATOM     51  C1N POC A   1      91.730  90.540  23.450  1.00  0.00            
ATOM     52  C1T POC A   1      91.780  91.040  21.980  1.00  0.00            
ATOM     53  DU1 POC A   1      91.575  88.605  34.820  1.00  0.00
ATOM     54  DU2 POC A   1      91.755  87.940  31.090  1.00  0.00
ATOM     55  DU3 POC A   1      94.415  87.080  28.780  1.00  0.00
ATOM     56  DU4 POC A   1      94.515  90.575  25.640  1.00  0.00
ATOM     57  DU5 POC A   1      92.055  91.015  24.000  1.00  0.00
ATOM     58  DU6 POC A   1      92.575  81.455  36.830  1.00  0.00
ATOM     59  DU7 POC A   1      92.945  79.980  33.640  1.00  0.00
ATOM     60  DU8 POC A   1      95.075  79.890  29.730  1.00  0.00
ATOM     61  DU9 POC A   1      99.540  79.485  28.755  1.00  0.00
