# Supplementary material for: Structure and Dynamics of the Membrane-Bound Cytochrome P450 2C9
Source: PLoS Comput Biol. 2011 Aug 11;7(8):e1002152. doi: 10.1371/journal.pcbi.1002152 (PMC3154944; doi:10.1371/journal.pcbi.1002152)
Supplement: Protocol S2 — Procedure to convert coarse-grained to atomic resolution POPC molecules. Protocol_S2.tar.bz2 contains the files necessary for carrying out this procedure: (i) a full atomic-resolution library of POPC lipids containing 1454 different conformations, (ii) the force field parameters to be used together with the library (with permission from Martinek T. and Jojart B.), (iii) the conversion program written in tcl for use with the VMD program, (iv) a bash script that uses the AMBER software to perform the final minimization step and assembles the converted membrane. (BZ2) [file pcbi.1002152.s015.bz2 › popc_cg2aa/popc_lib_aa/popc_aa.1179.pdb]

ATOM      1  C1  POC A   1       4.590  96.780  49.850  1.00  0.00            
ATOM      2  C2  POC A   1       6.740  97.140  48.910  1.00  0.00            
ATOM      3  C3  POC A   1       5.270  96.300  47.470  1.00  0.00            
ATOM      4  N   POC A   1       5.290  97.180  48.620  1.00  0.00            
ATOM      5  C4  POC A   1       5.020  98.620  48.370  1.00  0.00            
ATOM      6  C5  POC A   1       3.560  99.100  48.320  1.00  0.00            
ATOM      7  O1P POC A   1       3.200 100.430  48.640  1.00  0.00            
ATOM      8  P   POC A   1       1.680 100.750  48.490  1.00  0.00            
ATOM      9  O2P POC A   1       1.020  99.510  48.960  1.00  0.00            
ATOM     10  O3P POC A   1       1.860 101.940  49.340  1.00  0.00            
ATOM     11  O4P POC A   1       1.950 101.090  47.030  1.00  0.00            
ATOM     12  C6  POC A   1       2.170 102.500  47.000  1.00  0.00            
ATOM     13  C7  POC A   1       2.490 103.170  45.640  1.00  0.00            
ATOM     14  O71 POC A   1       2.810 104.540  45.780  1.00  0.00            
ATOM     15  C81 POC A   1       3.780 105.090  44.990  1.00  0.00            
ATOM     16  O81 POC A   1       4.210 106.230  45.210  1.00  0.00            
ATOM     17  C1A POC A   1       4.450 104.240  43.890  1.00  0.00            
ATOM     18  C1B POC A   1       4.280 104.920  42.550  1.00  0.00            
ATOM     19  C1C POC A   1       5.120 104.290  41.440  1.00  0.00            
ATOM     20  C1D POC A   1       4.800 105.100  40.130  1.00  0.00            
ATOM     21  C1E POC A   1       5.640 104.980  38.840  1.00  0.00            
ATOM     22  C1F POC A   1       4.660 105.700  37.890  1.00  0.00            
ATOM     23  C1G POC A   1       4.810 105.130  36.490  1.00  0.00            
ATOM     24  CZ1 POC A   1       3.570 105.490  35.590  1.00  0.00            
ATOM     25  CZ2 POC A   1       3.530 105.190  34.270  1.00  0.00            
ATOM     26  C1H POC A   1       4.680 104.340  33.690  1.00  0.00            
ATOM     27  C1I POC A   1       4.720 104.230  32.170  1.00  0.00            
ATOM     28  C1J POC A   1       4.920 105.580  31.490  1.00  0.00            
ATOM     29  C1K POC A   1       5.030 105.350  30.000  1.00  0.00            
ATOM     30  C1L POC A   1       4.500 106.540  29.250  1.00  0.00            
ATOM     31  C1M POC A   1       4.940 106.590  27.780  1.00  0.00            
ATOM     32  C72 POC A   1       1.190 102.840  44.950  1.00  0.00            
ATOM     33  O72 POC A   1       1.100 102.540  43.540  1.00  0.00            
ATOM     34  C82 POC A   1      -0.010 102.910  42.810  1.00  0.00            
ATOM     35  O82 POC A   1      -0.950 103.560  43.330  1.00  0.00            
ATOM     36  C2A POC A   1       0.150 103.070  41.280  1.00  0.00            
ATOM     37  C2B POC A   1       0.850 104.410  41.020  1.00  0.00            
ATOM     38  C2C POC A   1       0.420 104.800  39.620  1.00  0.00            
ATOM     39  C2D POC A   1       1.150 106.010  39.020  1.00  0.00            
ATOM     40  C2E POC A   1       1.030 107.370  39.750  1.00  0.00            
ATOM     41  C2F POC A   1       1.860 108.450  39.090  1.00  0.00            
ATOM     42  C2G POC A   1       1.000 109.080  38.020  1.00  0.00            
ATOM     43  C2H POC A   1      -0.180 109.680  38.770  1.00  0.00            
ATOM     44  C2I POC A   1      -1.200 110.180  37.770  1.00  0.00            
ATOM     45  C2J POC A   1      -1.560 109.080  36.760  1.00  0.00            
ATOM     46  C2K POC A   1      -2.200 109.640  35.460  1.00  0.00            
ATOM     47  C2L POC A   1      -3.290 110.680  35.800  1.00  0.00            
ATOM     48  C2M POC A   1      -4.030 111.580  34.790  1.00  0.00            
ATOM     49  C2N POC A   1      -3.090 112.410  33.930  1.00  0.00            
ATOM     50  C2T POC A   1      -3.840 113.360  33.010  1.00  0.00            
ATOM     51  C1N POC A   1       5.220 108.110  27.790  1.00  0.00            
ATOM     52  C1T POC A   1       6.060 108.590  28.980  1.00  0.00            
ATOM     53  DU1 POC A   1       4.700 104.605  41.995  1.00  0.00
ATOM     54  DU2 POC A   1       5.150 105.340  38.365  1.00  0.00
ATOM     55  DU3 POC A   1       3.550 105.340  34.930  1.00  0.00
ATOM     56  DU4 POC A   1       4.975 105.465  30.745  1.00  0.00
ATOM     57  DU5 POC A   1       5.080 107.350  27.785  1.00  0.00
ATOM     58  DU6 POC A   1       0.635 104.605  40.320  1.00  0.00
ATOM     59  DU7 POC A   1       1.445 107.910  39.420  1.00  0.00
ATOM     60  DU8 POC A   1      -1.380 109.630  37.265  1.00  0.00
ATOM     61  DU9 POC A   1      -3.560 111.995  34.360  1.00  0.00
