# Supplementary material for: Structure and Dynamics of the Membrane-Bound Cytochrome P450 2C9
Source: PLoS Comput Biol. 2011 Aug 11;7(8):e1002152. doi: 10.1371/journal.pcbi.1002152 (PMC3154944; doi:10.1371/journal.pcbi.1002152)
Supplement: Protocol S2 — Procedure to convert coarse-grained to atomic resolution POPC molecules. Protocol_S2.tar.bz2 contains the files necessary for carrying out this procedure: (i) a full atomic-resolution library of POPC lipids containing 1454 different conformations, (ii) the force field parameters to be used together with the library (with permission from Martinek T. and Jojart B.), (iii) the conversion program written in tcl for use with the VMD program, (iv) a bash script that uses the AMBER software to perform the final minimization step and assembles the converted membrane. (BZ2) [file pcbi.1002152.s015.bz2 › popc_cg2aa/popc_lib_aa/popc_aa.798.pdb]

ATOM      1  C1  POC A   1      73.920  54.170   7.140  1.00  0.00            
ATOM      2  C2  POC A   1      71.930  53.880   8.440  1.00  0.00            
ATOM      3  C3  POC A   1      73.330  55.850   8.780  1.00  0.00            
ATOM      4  N   POC A   1      72.810  54.870   7.810  1.00  0.00            
ATOM      5  C4  POC A   1      71.950  55.470   6.790  1.00  0.00            
ATOM      6  C5  POC A   1      70.770  56.270   7.370  1.00  0.00            
ATOM      7  O1P POC A   1      71.040  57.640   7.680  1.00  0.00            
ATOM      8  P   POC A   1      69.670  58.360   8.100  1.00  0.00            
ATOM      9  O2P POC A   1      69.860  59.810   8.330  1.00  0.00            
ATOM     10  O3P POC A   1      68.610  57.850   7.210  1.00  0.00            
ATOM     11  O4P POC A   1      69.750  57.470   9.440  1.00  0.00            
ATOM     12  C6  POC A   1      69.760  58.190  10.680  1.00  0.00            
ATOM     13  C7  POC A   1      69.600  57.320  11.930  1.00  0.00            
ATOM     14  O71 POC A   1      69.260  58.050  13.110  1.00  0.00            
ATOM     15  C81 POC A   1      68.900  57.390  14.250  1.00  0.00            
ATOM     16  O81 POC A   1      68.480  56.240  14.240  1.00  0.00            
ATOM     17  C1A POC A   1      69.130  58.040  15.620  1.00  0.00            
ATOM     18  C1B POC A   1      67.810  58.700  16.020  1.00  0.00            
ATOM     19  C1C POC A   1      67.810  58.980  17.520  1.00  0.00            
ATOM     20  C1D POC A   1      67.690  57.640  18.260  1.00  0.00            
ATOM     21  C1E POC A   1      66.300  57.010  18.150  1.00  0.00            
ATOM     22  C1F POC A   1      66.250  55.590  18.720  1.00  0.00            
ATOM     23  C1G POC A   1      64.840  55.010  18.690  1.00  0.00            
ATOM     24  CZ1 POC A   1      64.450  54.960  17.210  1.00  0.00            
ATOM     25  CZ2 POC A   1      63.210  54.520  16.950  1.00  0.00            
ATOM     26  C1H POC A   1      62.230  54.270  18.100  1.00  0.00            
ATOM     27  C1I POC A   1      61.020  53.480  17.590  1.00  0.00            
ATOM     28  C1J POC A   1      60.110  53.020  18.730  1.00  0.00            
ATOM     29  C1K POC A   1      58.760  52.400  18.360  1.00  0.00            
ATOM     30  C1L POC A   1      58.920  51.160  17.470  1.00  0.00            
ATOM     31  C1M POC A   1      57.610  50.380  17.410  1.00  0.00            
ATOM     32  C72 POC A   1      70.830  56.410  12.020  1.00  0.00            
ATOM     33  O72 POC A   1      71.880  57.210  12.580  1.00  0.00            
ATOM     34  C82 POC A   1      73.070  56.550  12.680  1.00  0.00            
ATOM     35  O82 POC A   1      73.190  55.520  12.020  1.00  0.00            
ATOM     36  C2A POC A   1      74.170  57.130  13.570  1.00  0.00            
ATOM     37  C2B POC A   1      73.690  57.360  15.010  1.00  0.00            
ATOM     38  C2C POC A   1      72.980  58.700  15.230  1.00  0.00            
ATOM     39  C2D POC A   1      73.910  59.850  14.840  1.00  0.00            
ATOM     40  C2E POC A   1      73.230  61.130  15.320  1.00  0.00            
ATOM     41  C2F POC A   1      74.190  61.990  16.150  1.00  0.00            
ATOM     42  C2G POC A   1      74.290  61.360  17.540  1.00  0.00            
ATOM     43  C2H POC A   1      75.210  62.280  18.350  1.00  0.00            
ATOM     44  C2I POC A   1      74.590  63.680  18.360  1.00  0.00            
ATOM     45  C2J POC A   1      75.090  64.590  19.490  1.00  0.00            
ATOM     46  C2K POC A   1      74.650  66.000  19.100  1.00  0.00            
ATOM     47  C2L POC A   1      75.030  66.990  20.210  1.00  0.00            
ATOM     48  C2M POC A   1      73.820  67.390  21.060  1.00  0.00            
ATOM     49  C2N POC A   1      72.800  67.910  20.050  1.00  0.00            
ATOM     50  C2T POC A   1      71.470  68.270  20.720  1.00  0.00            
ATOM     51  C1N POC A   1      56.510  51.380  17.070  1.00  0.00            
ATOM     52  C1T POC A   1      55.190  50.620  17.160  1.00  0.00            
ATOM     53  DU1 POC A   1      67.810  58.840  16.770  1.00  0.00
ATOM     54  DU2 POC A   1      66.275  56.300  18.435  1.00  0.00
ATOM     55  DU3 POC A   1      63.830  54.740  17.080  1.00  0.00
ATOM     56  DU4 POC A   1      59.435  52.710  18.545  1.00  0.00
ATOM     57  DU5 POC A   1      57.060  50.880  17.240  1.00  0.00
ATOM     58  DU6 POC A   1      73.335  58.030  15.120  1.00  0.00
ATOM     59  DU7 POC A   1      73.710  61.560  15.735  1.00  0.00
ATOM     60  DU8 POC A   1      74.840  64.135  18.925  1.00  0.00
ATOM     61  DU9 POC A   1      73.310  67.650  20.555  1.00  0.00
