# Supplementary material for: Structure and Dynamics of the Membrane-Bound Cytochrome P450 2C9
Source: PLoS Comput Biol. 2011 Aug 11;7(8):e1002152. doi: 10.1371/journal.pcbi.1002152 (PMC3154944; doi:10.1371/journal.pcbi.1002152)
Supplement: Protocol S2 — Procedure to convert coarse-grained to atomic resolution POPC molecules. Protocol_S2.tar.bz2 contains the files necessary for carrying out this procedure: (i) a full atomic-resolution library of POPC lipids containing 1454 different conformations, (ii) the force field parameters to be used together with the library (with permission from Martinek T. and Jojart B.), (iii) the conversion program written in tcl for use with the VMD program, (iv) a bash script that uses the AMBER software to perform the final minimization step and assembles the converted membrane. (BZ2) [file pcbi.1002152.s015.bz2 › popc_cg2aa/popc_lib_aa/popc_aa.525.pdb]

ATOM      1  C1  POC A   1       2.510  69.390  42.930  1.00  0.00            
ATOM      2  C2  POC A   1       4.770  69.680  43.210  1.00  0.00            
ATOM      3  C3  POC A   1       3.490  71.420  42.240  1.00  0.00            
ATOM      4  N   POC A   1       3.500  70.440  43.310  1.00  0.00            
ATOM      5  C4  POC A   1       3.200  70.930  44.630  1.00  0.00            
ATOM      6  C5  POC A   1       4.330  71.790  45.320  1.00  0.00            
ATOM      7  O1P POC A   1       5.180  72.630  44.610  1.00  0.00            
ATOM      8  P   POC A   1       5.990  73.440  45.620  1.00  0.00            
ATOM      9  O2P POC A   1       5.490  73.190  47.000  1.00  0.00            
ATOM     10  O3P POC A   1       7.330  72.900  45.190  1.00  0.00            
ATOM     11  O4P POC A   1       5.730  74.810  44.860  1.00  0.00            
ATOM     12  C6  POC A   1       6.320  74.620  43.540  1.00  0.00            
ATOM     13  C7  POC A   1       6.530  75.840  42.620  1.00  0.00            
ATOM     14  O71 POC A   1       7.630  76.560  43.230  1.00  0.00            
ATOM     15  C81 POC A   1       8.300  77.530  42.540  1.00  0.00            
ATOM     16  O81 POC A   1       8.900  78.370  43.200  1.00  0.00            
ATOM     17  C1A POC A   1       8.170  77.670  41.060  1.00  0.00            
ATOM     18  C1B POC A   1       8.950  76.730  40.190  1.00  0.00            
ATOM     19  C1C POC A   1       8.440  76.350  38.750  1.00  0.00            
ATOM     20  C1D POC A   1       9.500  75.780  37.780  1.00  0.00            
ATOM     21  C1E POC A   1       9.200  75.690  36.310  1.00  0.00            
ATOM     22  C1F POC A   1      10.420  75.080  35.620  1.00  0.00            
ATOM     23  C1G POC A   1      10.350  75.040  34.100  1.00  0.00            
ATOM     24  CZ1 POC A   1      11.470  74.130  33.710  1.00  0.00            
ATOM     25  CZ2 POC A   1      11.940  73.960  32.420  1.00  0.00            
ATOM     26  C1H POC A   1      11.340  74.620  31.220  1.00  0.00            
ATOM     27  C1I POC A   1       9.910  74.180  30.850  1.00  0.00            
ATOM     28  C1J POC A   1       9.220  75.200  29.890  1.00  0.00            
ATOM     29  C1K POC A   1       7.960  74.690  29.160  1.00  0.00            
ATOM     30  C1L POC A   1       7.320  75.720  28.210  1.00  0.00            
ATOM     31  C1M POC A   1       6.020  75.020  27.690  1.00  0.00            
ATOM     32  C72 POC A   1       5.260  76.660  42.570  1.00  0.00            
ATOM     33  O72 POC A   1       4.170  75.920  42.020  1.00  0.00            
ATOM     34  C82 POC A   1       3.060  76.560  41.630  1.00  0.00            
ATOM     35  O82 POC A   1       2.710  77.630  42.150  1.00  0.00            
ATOM     36  C2A POC A   1       2.000  75.700  40.990  1.00  0.00            
ATOM     37  C2B POC A   1       2.590  74.610  40.170  1.00  0.00            
ATOM     38  C2C POC A   1       3.150  75.060  38.800  1.00  0.00            
ATOM     39  C2D POC A   1       3.880  73.950  38.050  1.00  0.00            
ATOM     40  C2E POC A   1       4.070  74.370  36.580  1.00  0.00            
ATOM     41  C2F POC A   1       5.040  73.570  35.720  1.00  0.00            
ATOM     42  C2G POC A   1       5.210  74.320  34.440  1.00  0.00            
ATOM     43  C2H POC A   1       5.560  75.710  34.840  1.00  0.00            
ATOM     44  C2I POC A   1       5.560  76.750  33.700  1.00  0.00            
ATOM     45  C2J POC A   1       4.460  76.720  32.640  1.00  0.00            
ATOM     46  C2K POC A   1       4.510  77.860  31.640  1.00  0.00            
ATOM     47  C2L POC A   1       5.890  77.900  30.980  1.00  0.00            
ATOM     48  C2M POC A   1       5.970  79.160  30.080  1.00  0.00            
ATOM     49  C2N POC A   1       5.210  79.030  28.730  1.00  0.00            
ATOM     50  C2T POC A   1       4.930  80.440  28.120  1.00  0.00            
ATOM     51  C1N POC A   1       5.190  76.010  26.850  1.00  0.00            
ATOM     52  C1T POC A   1       4.030  75.370  26.080  1.00  0.00            
ATOM     53  DU1 POC A   1       8.695  76.540  39.470  1.00  0.00
ATOM     54  DU2 POC A   1       9.810  75.385  35.965  1.00  0.00
ATOM     55  DU3 POC A   1      11.705  74.045  33.065  1.00  0.00
ATOM     56  DU4 POC A   1       8.590  74.945  29.525  1.00  0.00
ATOM     57  DU5 POC A   1       5.605  75.515  27.270  1.00  0.00
ATOM     58  DU6 POC A   1       2.870  74.835  39.485  1.00  0.00
ATOM     59  DU7 POC A   1       4.555  73.970  36.150  1.00  0.00
ATOM     60  DU8 POC A   1       5.010  76.735  33.170  1.00  0.00
ATOM     61  DU9 POC A   1       5.590  79.095  29.405  1.00  0.00
