# Supplementary material for: Structure and Dynamics of the Membrane-Bound Cytochrome P450 2C9
Source: PLoS Comput Biol. 2011 Aug 11;7(8):e1002152. doi: 10.1371/journal.pcbi.1002152 (PMC3154944; doi:10.1371/journal.pcbi.1002152)
Supplement: Protocol S2 — Procedure to convert coarse-grained to atomic resolution POPC molecules. Protocol_S2.tar.bz2 contains the files necessary for carrying out this procedure: (i) a full atomic-resolution library of POPC lipids containing 1454 different conformations, (ii) the force field parameters to be used together with the library (with permission from Martinek T. and Jojart B.), (iii) the conversion program written in tcl for use with the VMD program, (iv) a bash script that uses the AMBER software to perform the final minimization step and assembles the converted membrane. (BZ2) [file pcbi.1002152.s015.bz2 › popc_cg2aa/popc_lib_aa/popc_aa.779.pdb]

ATOM      1  C1  POC A   1      67.300  53.900  39.890  1.00  0.00            
ATOM      2  C2  POC A   1      67.990  54.760  42.140  1.00  0.00            
ATOM      3  C3  POC A   1      66.680  56.060  40.570  1.00  0.00            
ATOM      4  N   POC A   1      66.980  54.710  41.070  1.00  0.00            
ATOM      5  C4  POC A   1      65.710  54.330  41.720  1.00  0.00            
ATOM      6  C5  POC A   1      65.420  52.840  41.830  1.00  0.00            
ATOM      7  O1P POC A   1      64.040  52.650  42.170  1.00  0.00            
ATOM      8  P   POC A   1      63.610  51.150  41.780  1.00  0.00            
ATOM      9  O2P POC A   1      64.720  50.240  42.130  1.00  0.00            
ATOM     10  O3P POC A   1      62.260  51.100  42.390  1.00  0.00            
ATOM     11  O4P POC A   1      63.590  51.230  40.170  1.00  0.00            
ATOM     12  C6  POC A   1      62.280  51.750  39.910  1.00  0.00            
ATOM     13  C7  POC A   1      61.780  51.480  38.490  1.00  0.00            
ATOM     14  O71 POC A   1      61.150  50.210  38.300  1.00  0.00            
ATOM     15  C81 POC A   1      59.800  50.100  38.430  1.00  0.00            
ATOM     16  O81 POC A   1      59.190  50.670  39.330  1.00  0.00            
ATOM     17  C1A POC A   1      59.290  48.830  37.750  1.00  0.00            
ATOM     18  C1B POC A   1      58.190  49.120  36.720  1.00  0.00            
ATOM     19  C1C POC A   1      58.750  49.760  35.460  1.00  0.00            
ATOM     20  C1D POC A   1      59.830  48.900  34.790  1.00  0.00            
ATOM     21  C1E POC A   1      60.480  49.580  33.580  1.00  0.00            
ATOM     22  C1F POC A   1      61.620  48.720  33.020  1.00  0.00            
ATOM     23  C1G POC A   1      62.090  49.450  31.760  1.00  0.00            
ATOM     24  CZ1 POC A   1      63.260  48.730  31.100  1.00  0.00            
ATOM     25  CZ2 POC A   1      63.690  48.990  29.850  1.00  0.00            
ATOM     26  C1H POC A   1      63.020  50.060  28.990  1.00  0.00            
ATOM     27  C1I POC A   1      63.730  50.300  27.660  1.00  0.00            
ATOM     28  C1J POC A   1      62.750  51.130  26.830  1.00  0.00            
ATOM     29  C1K POC A   1      63.390  51.550  25.510  1.00  0.00            
ATOM     30  C1L POC A   1      63.790  50.410  24.570  1.00  0.00            
ATOM     31  C1M POC A   1      64.330  50.900  23.220  1.00  0.00            
ATOM     32  C72 POC A   1      63.020  51.750  37.640  1.00  0.00            
ATOM     33  O72 POC A   1      62.760  52.480  36.430  1.00  0.00            
ATOM     34  C82 POC A   1      63.680  52.290  35.450  1.00  0.00            
ATOM     35  O82 POC A   1      64.840  52.020  35.770  1.00  0.00            
ATOM     36  C2A POC A   1      63.230  52.630  34.030  1.00  0.00            
ATOM     37  C2B POC A   1      64.290  53.450  33.300  1.00  0.00            
ATOM     38  C2C POC A   1      63.890  53.740  31.850  1.00  0.00            
ATOM     39  C2D POC A   1      62.450  54.250  31.690  1.00  0.00            
ATOM     40  C2E POC A   1      61.940  54.130  30.250  1.00  0.00            
ATOM     41  C2F POC A   1      60.490  54.600  30.210  1.00  0.00            
ATOM     42  C2G POC A   1      60.340  56.070  30.590  1.00  0.00            
ATOM     43  C2H POC A   1      58.930  56.650  30.480  1.00  0.00            
ATOM     44  C2I POC A   1      58.840  58.100  30.970  1.00  0.00            
ATOM     45  C2J POC A   1      59.300  58.120  32.430  1.00  0.00            
ATOM     46  C2K POC A   1      58.810  59.430  33.050  1.00  0.00            
ATOM     47  C2L POC A   1      59.390  60.720  32.470  1.00  0.00            
ATOM     48  C2M POC A   1      58.720  61.960  33.060  1.00  0.00            
ATOM     49  C2N POC A   1      59.240  63.220  32.350  1.00  0.00            
ATOM     50  C2T POC A   1      59.030  63.340  30.840  1.00  0.00            
ATOM     51  C1N POC A   1      64.860  49.760  22.340  1.00  0.00            
ATOM     52  C1T POC A   1      65.890  48.830  22.980  1.00  0.00            
ATOM     53  DU1 POC A   1      58.470  49.440  36.090  1.00  0.00
ATOM     54  DU2 POC A   1      61.050  49.150  33.300  1.00  0.00
ATOM     55  DU3 POC A   1      63.475  48.860  30.475  1.00  0.00
ATOM     56  DU4 POC A   1      63.070  51.340  26.170  1.00  0.00
ATOM     57  DU5 POC A   1      64.595  50.330  22.780  1.00  0.00
ATOM     58  DU6 POC A   1      64.090  53.595  32.575  1.00  0.00
ATOM     59  DU7 POC A   1      61.215  54.365  30.230  1.00  0.00
ATOM     60  DU8 POC A   1      59.070  58.110  31.700  1.00  0.00
ATOM     61  DU9 POC A   1      58.980  62.590  32.705  1.00  0.00
