# Supplementary material for: Structure and Dynamics of the Membrane-Bound Cytochrome P450 2C9
Source: PLoS Comput Biol. 2011 Aug 11;7(8):e1002152. doi: 10.1371/journal.pcbi.1002152 (PMC3154944; doi:10.1371/journal.pcbi.1002152)
Supplement: Protocol S2 — Procedure to convert coarse-grained to atomic resolution POPC molecules. Protocol_S2.tar.bz2 contains the files necessary for carrying out this procedure: (i) a full atomic-resolution library of POPC lipids containing 1454 different conformations, (ii) the force field parameters to be used together with the library (with permission from Martinek T. and Jojart B.), (iii) the conversion program written in tcl for use with the VMD program, (iv) a bash script that uses the AMBER software to perform the final minimization step and assembles the converted membrane. (BZ2) [file pcbi.1002152.s015.bz2 › popc_cg2aa/popc_lib_aa/popc_aa.723.pdb]

ATOM      1  C1  POC A   1       9.320  24.670  47.610  1.00  0.00            
ATOM      2  C2  POC A   1      10.040  23.510  49.570  1.00  0.00            
ATOM      3  C3  POC A   1       8.930  25.630  49.830  1.00  0.00            
ATOM      4  N   POC A   1       9.010  24.400  49.020  1.00  0.00            
ATOM      5  C4  POC A   1       7.750  23.680  49.240  1.00  0.00            
ATOM      6  C5  POC A   1       7.390  22.440  48.420  1.00  0.00            
ATOM      7  O1P POC A   1       6.130  21.770  48.550  1.00  0.00            
ATOM      8  P   POC A   1       6.170  20.260  48.000  1.00  0.00            
ATOM      9  O2P POC A   1       7.200  19.710  48.900  1.00  0.00            
ATOM     10  O3P POC A   1       4.730  19.930  48.110  1.00  0.00            
ATOM     11  O4P POC A   1       6.470  20.930  46.560  1.00  0.00            
ATOM     12  C6  POC A   1       5.220  21.230  45.940  1.00  0.00            
ATOM     13  C7  POC A   1       5.420  21.910  44.580  1.00  0.00            
ATOM     14  O71 POC A   1       4.200  22.150  43.880  1.00  0.00            
ATOM     15  C81 POC A   1       3.700  23.410  43.990  1.00  0.00            
ATOM     16  O81 POC A   1       4.100  24.160  44.880  1.00  0.00            
ATOM     17  C1A POC A   1       2.730  23.890  42.910  1.00  0.00            
ATOM     18  C1B POC A   1       3.440  23.920  41.560  1.00  0.00            
ATOM     19  C1C POC A   1       2.550  24.400  40.410  1.00  0.00            
ATOM     20  C1D POC A   1       3.280  24.160  39.090  1.00  0.00            
ATOM     21  C1E POC A   1       2.460  24.510  37.850  1.00  0.00            
ATOM     22  C1F POC A   1       2.000  25.960  37.920  1.00  0.00            
ATOM     23  C1G POC A   1       2.960  26.770  37.050  1.00  0.00            
ATOM     24  CZ1 POC A   1       2.300  28.150  36.970  1.00  0.00            
ATOM     25  CZ2 POC A   1       2.820  28.990  36.060  1.00  0.00            
ATOM     26  C1H POC A   1       4.000  28.540  35.200  1.00  0.00            
ATOM     27  C1I POC A   1       4.370  29.660  34.230  1.00  0.00            
ATOM     28  C1J POC A   1       5.460  29.250  33.240  1.00  0.00            
ATOM     29  C1K POC A   1       5.620  30.430  32.280  1.00  0.00            
ATOM     30  C1L POC A   1       4.270  30.660  31.580  1.00  0.00            
ATOM     31  C1M POC A   1       4.260  31.570  30.350  1.00  0.00            
ATOM     32  C72 POC A   1       6.390  20.970  43.850  1.00  0.00            
ATOM     33  O72 POC A   1       7.150  21.520  42.780  1.00  0.00            
ATOM     34  C82 POC A   1       6.770  21.110  41.540  1.00  0.00            
ATOM     35  O82 POC A   1       5.710  20.490  41.440  1.00  0.00            
ATOM     36  C2A POC A   1       7.580  21.700  40.380  1.00  0.00            
ATOM     37  C2B POC A   1       7.640  20.700  39.220  1.00  0.00            
ATOM     38  C2C POC A   1       8.570  20.970  38.030  1.00  0.00            
ATOM     39  C2D POC A   1       8.050  20.170  36.830  1.00  0.00            
ATOM     40  C2E POC A   1       8.770  20.630  35.560  1.00  0.00            
ATOM     41  C2F POC A   1       8.490  19.710  34.360  1.00  0.00            
ATOM     42  C2G POC A   1       9.540  19.960  33.270  1.00  0.00            
ATOM     43  C2H POC A   1       9.220  18.890  32.240  1.00  0.00            
ATOM     44  C2I POC A   1      10.350  18.990  31.210  1.00  0.00            
ATOM     45  C2J POC A   1      10.260  18.040  30.000  1.00  0.00            
ATOM     46  C2K POC A   1      11.290  18.350  28.920  1.00  0.00            
ATOM     47  C2L POC A   1      11.330  17.180  27.930  1.00  0.00            
ATOM     48  C2M POC A   1      12.460  17.110  26.900  1.00  0.00            
ATOM     49  C2N POC A   1      12.310  15.870  26.020  1.00  0.00            
ATOM     50  C2T POC A   1      13.340  15.850  24.890  1.00  0.00            
ATOM     51  C1N POC A   1       5.220  31.090  29.260  1.00  0.00            
ATOM     52  C1T POC A   1       5.160  31.910  27.960  1.00  0.00            
ATOM     53  DU1 POC A   1       2.995  24.160  40.985  1.00  0.00
ATOM     54  DU2 POC A   1       2.230  25.235  37.885  1.00  0.00
ATOM     55  DU3 POC A   1       2.560  28.570  36.515  1.00  0.00
ATOM     56  DU4 POC A   1       5.540  29.840  32.760  1.00  0.00
ATOM     57  DU5 POC A   1       4.740  31.330  29.805  1.00  0.00
ATOM     58  DU6 POC A   1       8.105  20.835  38.625  1.00  0.00
ATOM     59  DU7 POC A   1       8.630  20.170  34.960  1.00  0.00
ATOM     60  DU8 POC A   1      10.305  18.515  30.605  1.00  0.00
ATOM     61  DU9 POC A   1      12.385  16.490  26.460  1.00  0.00
