# Supplementary material for: Structure and Dynamics of the Membrane-Bound Cytochrome P450 2C9
Source: PLoS Comput Biol. 2011 Aug 11;7(8):e1002152. doi: 10.1371/journal.pcbi.1002152 (PMC3154944; doi:10.1371/journal.pcbi.1002152)
Supplement: Protocol S2 — Procedure to convert coarse-grained to atomic resolution POPC molecules. Protocol_S2.tar.bz2 contains the files necessary for carrying out this procedure: (i) a full atomic-resolution library of POPC lipids containing 1454 different conformations, (ii) the force field parameters to be used together with the library (with permission from Martinek T. and Jojart B.), (iii) the conversion program written in tcl for use with the VMD program, (iv) a bash script that uses the AMBER software to perform the final minimization step and assembles the converted membrane. (BZ2) [file pcbi.1002152.s015.bz2 › popc_cg2aa/popc_lib_aa/popc_aa.1210.pdb]

ATOM      1  C1  POC A   1      33.670  41.090  11.960  1.00  0.00            
ATOM      2  C2  POC A   1      33.640  41.990   9.800  1.00  0.00            
ATOM      3  C3  POC A   1      31.990  42.550  11.380  1.00  0.00            
ATOM      4  N   POC A   1      33.420  42.290  11.210  1.00  0.00            
ATOM      5  C4  POC A   1      34.180  43.560  11.520  1.00  0.00            
ATOM      6  C5  POC A   1      35.770  43.470  11.650  1.00  0.00            
ATOM      7  O1P POC A   1      36.530  42.810  10.580  1.00  0.00            
ATOM      8  P   POC A   1      37.860  42.400  11.170  1.00  0.00            
ATOM      9  O2P POC A   1      38.650  41.820  10.130  1.00  0.00            
ATOM     10  O3P POC A   1      38.380  43.620  11.750  1.00  0.00            
ATOM     11  O4P POC A   1      37.560  41.490  12.410  1.00  0.00            
ATOM     12  C6  POC A   1      37.640  40.190  11.970  1.00  0.00            
ATOM     13  C7  POC A   1      37.260  39.220  13.100  1.00  0.00            
ATOM     14  O71 POC A   1      35.890  39.300  13.650  1.00  0.00            
ATOM     15  C81 POC A   1      35.060  38.220  13.570  1.00  0.00            
ATOM     16  O81 POC A   1      35.290  37.390  12.720  1.00  0.00            
ATOM     17  C1A POC A   1      34.010  38.060  14.580  1.00  0.00            
ATOM     18  C1B POC A   1      33.320  39.370  15.080  1.00  0.00            
ATOM     19  C1C POC A   1      32.320  39.180  16.180  1.00  0.00            
ATOM     20  C1D POC A   1      33.100  38.680  17.400  1.00  0.00            
ATOM     21  C1E POC A   1      34.350  39.530  17.710  1.00  0.00            
ATOM     22  C1F POC A   1      35.120  39.180  18.960  1.00  0.00            
ATOM     23  C1G POC A   1      36.200  40.230  18.900  1.00  0.00            
ATOM     24  CZ1 POC A   1      36.730  40.310  20.300  1.00  0.00            
ATOM     25  CZ2 POC A   1      37.410  41.390  20.720  1.00  0.00            
ATOM     26  C1H POC A   1      37.770  42.650  19.880  1.00  0.00            
ATOM     27  C1I POC A   1      38.720  43.520  20.710  1.00  0.00            
ATOM     28  C1J POC A   1      38.760  44.950  20.180  1.00  0.00            
ATOM     29  C1K POC A   1      37.300  45.480  20.120  1.00  0.00            
ATOM     30  C1L POC A   1      37.390  46.880  19.500  1.00  0.00            
ATOM     31  C1M POC A   1      36.560  47.920  20.110  1.00  0.00            
ATOM     32  C72 POC A   1      38.370  39.310  14.150  1.00  0.00            
ATOM     33  O72 POC A   1      38.310  38.260  15.230  1.00  0.00            
ATOM     34  C82 POC A   1      39.330  38.210  16.080  1.00  0.00            
ATOM     35  O82 POC A   1      40.320  38.950  16.030  1.00  0.00            
ATOM     36  C2A POC A   1      39.040  37.240  17.220  1.00  0.00            
ATOM     37  C2B POC A   1      40.100  36.720  18.220  1.00  0.00            
ATOM     38  C2C POC A   1      40.310  37.810  19.240  1.00  0.00            
ATOM     39  C2D POC A   1      41.320  37.400  20.320  1.00  0.00            
ATOM     40  C2E POC A   1      41.260  38.420  21.460  1.00  0.00            
ATOM     41  C2F POC A   1      42.220  38.220  22.640  1.00  0.00            
ATOM     42  C2G POC A   1      42.350  39.520  23.470  1.00  0.00            
ATOM     43  C2H POC A   1      41.030  39.820  24.180  1.00  0.00            
ATOM     44  C2I POC A   1      41.140  41.170  24.920  1.00  0.00            
ATOM     45  C2J POC A   1      39.750  41.550  25.540  1.00  0.00            
ATOM     46  C2K POC A   1      38.660  41.880  24.490  1.00  0.00            
ATOM     47  C2L POC A   1      37.350  42.210  25.190  1.00  0.00            
ATOM     48  C2M POC A   1      36.130  42.540  24.280  1.00  0.00            
ATOM     49  C2N POC A   1      35.520  41.230  23.900  1.00  0.00            
ATOM     50  C2T POC A   1      35.020  40.490  25.180  1.00  0.00            
ATOM     51  C1N POC A   1      37.000  49.340  19.690  1.00  0.00            
ATOM     52  C1T POC A   1      36.030  50.380  20.330  1.00  0.00            
ATOM     53  DU1 POC A   1      32.820  39.275  15.630  1.00  0.00
ATOM     54  DU2 POC A   1      34.735  39.355  18.335  1.00  0.00
ATOM     55  DU3 POC A   1      37.070  40.850  20.510  1.00  0.00
ATOM     56  DU4 POC A   1      38.030  45.215  20.150  1.00  0.00
ATOM     57  DU5 POC A   1      36.780  48.630  19.900  1.00  0.00
ATOM     58  DU6 POC A   1      40.205  37.265  18.730  1.00  0.00
ATOM     59  DU7 POC A   1      41.740  38.320  22.050  1.00  0.00
ATOM     60  DU8 POC A   1      40.445  41.360  25.230  1.00  0.00
ATOM     61  DU9 POC A   1      35.825  41.885  24.090  1.00  0.00
