# Supplementary material for: Structure and Dynamics of the Membrane-Bound Cytochrome P450 2C9
Source: PLoS Comput Biol. 2011 Aug 11;7(8):e1002152. doi: 10.1371/journal.pcbi.1002152 (PMC3154944; doi:10.1371/journal.pcbi.1002152)
Supplement: Protocol S2 — Procedure to convert coarse-grained to atomic resolution POPC molecules. Protocol_S2.tar.bz2 contains the files necessary for carrying out this procedure: (i) a full atomic-resolution library of POPC lipids containing 1454 different conformations, (ii) the force field parameters to be used together with the library (with permission from Martinek T. and Jojart B.), (iii) the conversion program written in tcl for use with the VMD program, (iv) a bash script that uses the AMBER software to perform the final minimization step and assembles the converted membrane. (BZ2) [file pcbi.1002152.s015.bz2 › popc_cg2aa/popc_lib_aa/popc_aa.375.pdb]

ATOM      1  C1  POC A   1      46.610  50.290  47.790  1.00  0.00            
ATOM      2  C2  POC A   1      48.960  50.820  48.330  1.00  0.00            
ATOM      3  C3  POC A   1      47.790  48.990  49.330  1.00  0.00            
ATOM      4  N   POC A   1      47.990  49.750  48.050  1.00  0.00            
ATOM      5  C4  POC A   1      48.440  48.980  46.870  1.00  0.00            
ATOM      6  C5  POC A   1      49.920  48.500  46.520  1.00  0.00            
ATOM      7  O1P POC A   1      50.650  49.530  45.820  1.00  0.00            
ATOM      8  P   POC A   1      52.140  49.280  45.500  1.00  0.00            
ATOM      9  O2P POC A   1      52.780  50.540  45.090  1.00  0.00            
ATOM     10  O3P POC A   1      52.710  48.660  46.750  1.00  0.00            
ATOM     11  O4P POC A   1      51.850  48.390  44.340  1.00  0.00            
ATOM     12  C6  POC A   1      51.490  49.180  43.250  1.00  0.00            
ATOM     13  C7  POC A   1      51.610  48.390  41.930  1.00  0.00            
ATOM     14  O71 POC A   1      51.510  49.110  40.690  1.00  0.00            
ATOM     15  C81 POC A   1      52.630  49.470  40.030  1.00  0.00            
ATOM     16  O81 POC A   1      53.770  49.290  40.480  1.00  0.00            
ATOM     17  C1A POC A   1      52.400  50.340  38.790  1.00  0.00            
ATOM     18  C1B POC A   1      53.420  51.450  38.510  1.00  0.00            
ATOM     19  C1C POC A   1      52.770  52.500  37.600  1.00  0.00            
ATOM     20  C1D POC A   1      51.980  53.640  38.290  1.00  0.00            
ATOM     21  C1E POC A   1      51.120  54.400  37.310  1.00  0.00            
ATOM     22  C1F POC A   1      50.330  55.420  38.050  1.00  0.00            
ATOM     23  C1G POC A   1      49.290  55.900  37.050  1.00  0.00            
ATOM     24  CZ1 POC A   1      48.150  56.710  37.710  1.00  0.00            
ATOM     25  CZ2 POC A   1      47.160  57.260  37.010  1.00  0.00            
ATOM     26  C1H POC A   1      47.120  57.600  35.480  1.00  0.00            
ATOM     27  C1I POC A   1      45.730  58.220  35.150  1.00  0.00            
ATOM     28  C1J POC A   1      45.490  58.310  33.650  1.00  0.00            
ATOM     29  C1K POC A   1      45.270  56.930  33.050  1.00  0.00            
ATOM     30  C1L POC A   1      44.160  56.950  31.970  1.00  0.00            
ATOM     31  C1M POC A   1      43.860  55.620  31.360  1.00  0.00            
ATOM     32  C72 POC A   1      50.680  47.110  41.970  1.00  0.00            
ATOM     33  O72 POC A   1      49.290  47.230  42.100  1.00  0.00            
ATOM     34  C82 POC A   1      48.500  47.530  41.070  1.00  0.00            
ATOM     35  O82 POC A   1      47.370  47.980  41.300  1.00  0.00            
ATOM     36  C2A POC A   1      48.940  47.380  39.660  1.00  0.00            
ATOM     37  C2B POC A   1      48.150  48.230  38.630  1.00  0.00            
ATOM     38  C2C POC A   1      48.810  48.380  37.220  1.00  0.00            
ATOM     39  C2D POC A   1      47.920  49.210  36.270  1.00  0.00            
ATOM     40  C2E POC A   1      48.380  49.640  34.890  1.00  0.00            
ATOM     41  C2F POC A   1      49.530  50.610  35.070  1.00  0.00            
ATOM     42  C2G POC A   1      50.130  51.100  33.700  1.00  0.00            
ATOM     43  C2H POC A   1      51.130  50.110  33.190  1.00  0.00            
ATOM     44  C2I POC A   1      51.600  50.660  31.840  1.00  0.00            
ATOM     45  C2J POC A   1      52.440  49.680  31.010  1.00  0.00            
ATOM     46  C2K POC A   1      52.760  50.090  29.560  1.00  0.00            
ATOM     47  C2L POC A   1      54.140  49.560  29.130  1.00  0.00            
ATOM     48  C2M POC A   1      54.650  50.200  27.740  1.00  0.00            
ATOM     49  C2N POC A   1      55.290  51.580  27.890  1.00  0.00            
ATOM     50  C2T POC A   1      55.740  52.190  26.560  1.00  0.00            
ATOM     51  C1N POC A   1      44.960  54.920  30.530  1.00  0.00            
ATOM     52  C1T POC A   1      44.550  54.630  29.100  1.00  0.00            
ATOM     53  DU1 POC A   1      53.095  51.975  38.055  1.00  0.00
ATOM     54  DU2 POC A   1      50.725  54.910  37.680  1.00  0.00
ATOM     55  DU3 POC A   1      47.655  56.985  37.360  1.00  0.00
ATOM     56  DU4 POC A   1      45.380  57.620  33.350  1.00  0.00
ATOM     57  DU5 POC A   1      44.410  55.270  30.945  1.00  0.00
ATOM     58  DU6 POC A   1      48.480  48.305  37.925  1.00  0.00
ATOM     59  DU7 POC A   1      48.955  50.125  34.980  1.00  0.00
ATOM     60  DU8 POC A   1      52.020  50.170  31.425  1.00  0.00
ATOM     61  DU9 POC A   1      54.970  50.890  27.815  1.00  0.00
