# Supplementary material for: Structure and Dynamics of the Membrane-Bound Cytochrome P450 2C9
Source: PLoS Comput Biol. 2011 Aug 11;7(8):e1002152. doi: 10.1371/journal.pcbi.1002152 (PMC3154944; doi:10.1371/journal.pcbi.1002152)
Supplement: Protocol S2 — Procedure to convert coarse-grained to atomic resolution POPC molecules. Protocol_S2.tar.bz2 contains the files necessary for carrying out this procedure: (i) a full atomic-resolution library of POPC lipids containing 1454 different conformations, (ii) the force field parameters to be used together with the library (with permission from Martinek T. and Jojart B.), (iii) the conversion program written in tcl for use with the VMD program, (iv) a bash script that uses the AMBER software to perform the final minimization step and assembles the converted membrane. (BZ2) [file pcbi.1002152.s015.bz2 › popc_cg2aa/popc_lib_aa/popc_aa.218.pdb]

ATOM      1  C1  POC A   1     103.220 154.500  44.130  1.00  0.00            
ATOM      2  C2  POC A   1     104.780 154.810  42.480  1.00  0.00            
ATOM      3  C3  POC A   1     105.390 155.260  44.640  1.00  0.00            
ATOM      4  N   POC A   1     104.610 154.310  43.860  1.00  0.00            
ATOM      5  C4  POC A   1     105.120 152.910  43.720  1.00  0.00            
ATOM      6  C5  POC A   1     105.320 152.060  45.000  1.00  0.00            
ATOM      7  O1P POC A   1     104.390 151.000  45.040  1.00  0.00            
ATOM      8  P   POC A   1     104.620 150.190  46.370  1.00  0.00            
ATOM      9  O2P POC A   1     105.990 149.610  46.580  1.00  0.00            
ATOM     10  O3P POC A   1     103.990 150.990  47.350  1.00  0.00            
ATOM     11  O4P POC A   1     103.840 148.870  45.960  1.00  0.00            
ATOM     12  C6  POC A   1     104.100 148.650  44.550  1.00  0.00            
ATOM     13  C7  POC A   1     103.510 147.310  44.060  1.00  0.00            
ATOM     14  O71 POC A   1     104.420 146.660  43.140  1.00  0.00            
ATOM     15  C81 POC A   1     105.260 145.860  43.830  1.00  0.00            
ATOM     16  O81 POC A   1     104.910 145.540  44.950  1.00  0.00            
ATOM     17  C1A POC A   1     106.110 144.930  42.960  1.00  0.00            
ATOM     18  C1B POC A   1     106.690 145.510  41.630  1.00  0.00            
ATOM     19  C1C POC A   1     107.440 144.440  40.860  1.00  0.00            
ATOM     20  C1D POC A   1     106.580 143.470  40.120  1.00  0.00            
ATOM     21  C1E POC A   1     107.320 142.690  39.020  1.00  0.00            
ATOM     22  C1F POC A   1     107.780 143.590  37.810  1.00  0.00            
ATOM     23  C1G POC A   1     108.680 143.100  36.700  1.00  0.00            
ATOM     24  CZ1 POC A   1     107.850 142.110  35.970  1.00  0.00            
ATOM     25  CZ2 POC A   1     108.460 141.390  35.050  1.00  0.00            
ATOM     26  C1H POC A   1     109.840 141.630  34.530  1.00  0.00            
ATOM     27  C1I POC A   1     110.050 141.010  33.150  1.00  0.00            
ATOM     28  C1J POC A   1     108.880 141.520  32.260  1.00  0.00            
ATOM     29  C1K POC A   1     108.940 140.840  30.890  1.00  0.00            
ATOM     30  C1L POC A   1     108.410 139.380  30.980  1.00  0.00            
ATOM     31  C1M POC A   1     106.880 139.290  30.620  1.00  0.00            
ATOM     32  C72 POC A   1     102.210 147.650  43.340  1.00  0.00            
ATOM     33  O72 POC A   1     102.440 148.430  42.130  1.00  0.00            
ATOM     34  C82 POC A   1     101.410 148.710  41.350  1.00  0.00            
ATOM     35  O82 POC A   1     100.300 148.720  41.850  1.00  0.00            
ATOM     36  C2A POC A   1     101.780 149.050  39.920  1.00  0.00            
ATOM     37  C2B POC A   1     102.780 148.060  39.330  1.00  0.00            
ATOM     38  C2C POC A   1     102.200 146.630  39.210  1.00  0.00            
ATOM     39  C2D POC A   1     103.040 145.700  38.420  1.00  0.00            
ATOM     40  C2E POC A   1     102.580 144.250  38.650  1.00  0.00            
ATOM     41  C2F POC A   1     103.260 143.250  37.740  1.00  0.00            
ATOM     42  C2G POC A   1     102.970 143.560  36.300  1.00  0.00            
ATOM     43  C2H POC A   1     104.170 143.180  35.420  1.00  0.00            
ATOM     44  C2I POC A   1     103.870 143.310  33.910  1.00  0.00            
ATOM     45  C2J POC A   1     104.720 142.290  33.080  1.00  0.00            
ATOM     46  C2K POC A   1     104.530 142.170  31.570  1.00  0.00            
ATOM     47  C2L POC A   1     105.050 143.380  30.830  1.00  0.00            
ATOM     48  C2M POC A   1     104.870 143.090  29.390  1.00  0.00            
ATOM     49  C2N POC A   1     103.360 142.960  29.090  1.00  0.00            
ATOM     50  C2T POC A   1     103.040 143.050  27.600  1.00  0.00            
ATOM     51  C1N POC A   1     106.370 137.850  30.640  1.00  0.00            
ATOM     52  C1T POC A   1     104.840 137.740  30.320  1.00  0.00            
ATOM     53  DU1 POC A   1     107.065 144.975  41.245  1.00  0.00
ATOM     54  DU2 POC A   1     107.550 143.140  38.415  1.00  0.00
ATOM     55  DU3 POC A   1     108.155 141.750  35.510  1.00  0.00
ATOM     56  DU4 POC A   1     108.910 141.180  31.575  1.00  0.00
ATOM     57  DU5 POC A   1     106.625 138.570  30.630  1.00  0.00
ATOM     58  DU6 POC A   1     102.490 147.345  39.270  1.00  0.00
ATOM     59  DU7 POC A   1     102.920 143.750  38.195  1.00  0.00
ATOM     60  DU8 POC A   1     104.295 142.800  33.495  1.00  0.00
ATOM     61  DU9 POC A   1     104.115 143.025  29.240  1.00  0.00
