# Supplementary material for: Structure and Dynamics of the Membrane-Bound Cytochrome P450 2C9
Source: PLoS Comput Biol. 2011 Aug 11;7(8):e1002152. doi: 10.1371/journal.pcbi.1002152 (PMC3154944; doi:10.1371/journal.pcbi.1002152)
Supplement: Protocol S2 — Procedure to convert coarse-grained to atomic resolution POPC molecules. Protocol_S2.tar.bz2 contains the files necessary for carrying out this procedure: (i) a full atomic-resolution library of POPC lipids containing 1454 different conformations, (ii) the force field parameters to be used together with the library (with permission from Martinek T. and Jojart B.), (iii) the conversion program written in tcl for use with the VMD program, (iv) a bash script that uses the AMBER software to perform the final minimization step and assembles the converted membrane. (BZ2) [file pcbi.1002152.s015.bz2 › popc_cg2aa/popc_lib_aa/popc_aa.786.pdb]

ATOM      1  C1  POC A   1      59.330  13.850  48.310  1.00  0.00            
ATOM      2  C2  POC A   1      58.330  15.790  47.370  1.00  0.00            
ATOM      3  C3  POC A   1      60.520  15.990  47.750  1.00  0.00            
ATOM      4  N   POC A   1      59.540  14.960  47.370  1.00  0.00            
ATOM      5  C4  POC A   1      59.800  14.190  46.140  1.00  0.00            
ATOM      6  C5  POC A   1      59.740  14.900  44.790  1.00  0.00            
ATOM      7  O1P POC A   1      60.980  15.580  44.560  1.00  0.00            
ATOM      8  P   POC A   1      60.690  17.090  44.090  1.00  0.00            
ATOM      9  O2P POC A   1      59.600  17.590  44.960  1.00  0.00            
ATOM     10  O3P POC A   1      61.990  17.800  44.110  1.00  0.00            
ATOM     11  O4P POC A   1      60.180  16.790  42.600  1.00  0.00            
ATOM     12  C6  POC A   1      61.310  16.450  41.790  1.00  0.00            
ATOM     13  C7  POC A   1      60.980  15.840  40.430  1.00  0.00            
ATOM     14  O71 POC A   1      62.080  15.780  39.510  1.00  0.00            
ATOM     15  C81 POC A   1      62.690  14.560  39.430  1.00  0.00            
ATOM     16  O81 POC A   1      62.600  13.770  40.360  1.00  0.00            
ATOM     17  C1A POC A   1      63.650  14.430  38.240  1.00  0.00            
ATOM     18  C1B POC A   1      62.900  14.440  36.900  1.00  0.00            
ATOM     19  C1C POC A   1      63.970  14.540  35.810  1.00  0.00            
ATOM     20  C1D POC A   1      64.430  15.950  35.460  1.00  0.00            
ATOM     21  C1E POC A   1      65.450  15.990  34.330  1.00  0.00            
ATOM     22  C1F POC A   1      65.790  17.450  34.000  1.00  0.00            
ATOM     23  C1G POC A   1      66.710  17.460  32.780  1.00  0.00            
ATOM     24  CZ1 POC A   1      68.150  17.060  33.130  1.00  0.00            
ATOM     25  CZ2 POC A   1      69.180  17.340  32.330  1.00  0.00            
ATOM     26  C1H POC A   1      68.940  18.150  31.050  1.00  0.00            
ATOM     27  C1I POC A   1      69.430  19.560  31.360  1.00  0.00            
ATOM     28  C1J POC A   1      69.360  20.500  30.140  1.00  0.00            
ATOM     29  C1K POC A   1      69.880  19.870  28.850  1.00  0.00            
ATOM     30  C1L POC A   1      70.090  20.890  27.720  1.00  0.00            
ATOM     31  C1M POC A   1      70.750  20.140  26.560  1.00  0.00            
ATOM     32  C72 POC A   1      59.640  16.500  40.090  1.00  0.00            
ATOM     33  O72 POC A   1      59.100  15.800  38.970  1.00  0.00            
ATOM     34  C82 POC A   1      57.800  15.990  38.630  1.00  0.00            
ATOM     35  O82 POC A   1      57.190  16.990  39.010  1.00  0.00            
ATOM     36  C2A POC A   1      57.360  15.090  37.470  1.00  0.00            
ATOM     37  C2B POC A   1      58.610  14.630  36.720  1.00  0.00            
ATOM     38  C2C POC A   1      58.410  13.610  35.600  1.00  0.00            
ATOM     39  C2D POC A   1      59.830  13.200  35.200  1.00  0.00            
ATOM     40  C2E POC A   1      59.620  12.070  34.180  1.00  0.00            
ATOM     41  C2F POC A   1      60.900  11.820  33.370  1.00  0.00            
ATOM     42  C2G POC A   1      61.440  12.960  32.500  1.00  0.00            
ATOM     43  C2H POC A   1      62.800  12.440  32.050  1.00  0.00            
ATOM     44  C2I POC A   1      62.670  11.030  31.480  1.00  0.00            
ATOM     45  C2J POC A   1      63.880  10.590  30.660  1.00  0.00            
ATOM     46  C2K POC A   1      63.890   9.340  29.770  1.00  0.00            
ATOM     47  C2L POC A   1      62.980   9.500  28.550  1.00  0.00            
ATOM     48  C2M POC A   1      62.760   8.090  27.980  1.00  0.00            
ATOM     49  C2N POC A   1      62.240   8.070  26.540  1.00  0.00            
ATOM     50  C2T POC A   1      61.830   6.620  26.280  1.00  0.00            
ATOM     51  C1N POC A   1      70.150  20.710  25.280  1.00  0.00            
ATOM     52  C1T POC A   1      70.630  19.920  24.060  1.00  0.00            
ATOM     53  DU1 POC A   1      63.435  14.490  36.355  1.00  0.00
ATOM     54  DU2 POC A   1      65.620  16.720  34.165  1.00  0.00
ATOM     55  DU3 POC A   1      68.665  17.200  32.730  1.00  0.00
ATOM     56  DU4 POC A   1      69.620  20.185  29.495  1.00  0.00
ATOM     57  DU5 POC A   1      70.450  20.425  25.920  1.00  0.00
ATOM     58  DU6 POC A   1      58.510  14.120  36.160  1.00  0.00
ATOM     59  DU7 POC A   1      60.260  11.945  33.775  1.00  0.00
ATOM     60  DU8 POC A   1      63.275  10.810  31.070  1.00  0.00
ATOM     61  DU9 POC A   1      62.500   8.080  27.260  1.00  0.00
