# Supplementary material for: Structure and Dynamics of the Membrane-Bound Cytochrome P450 2C9
Source: PLoS Comput Biol. 2011 Aug 11;7(8):e1002152. doi: 10.1371/journal.pcbi.1002152 (PMC3154944; doi:10.1371/journal.pcbi.1002152)
Supplement: Protocol S2 — Procedure to convert coarse-grained to atomic resolution POPC molecules. Protocol_S2.tar.bz2 contains the files necessary for carrying out this procedure: (i) a full atomic-resolution library of POPC lipids containing 1454 different conformations, (ii) the force field parameters to be used together with the library (with permission from Martinek T. and Jojart B.), (iii) the conversion program written in tcl for use with the VMD program, (iv) a bash script that uses the AMBER software to perform the final minimization step and assembles the converted membrane. (BZ2) [file pcbi.1002152.s015.bz2 › popc_cg2aa/popc_lib_aa/popc_aa.471.pdb]

ATOM      1  C1  POC A   1      79.620  37.190  46.560  1.00  0.00            
ATOM      2  C2  POC A   1      81.330  35.500  46.430  1.00  0.00            
ATOM      3  C3  POC A   1      80.970  36.480  48.460  1.00  0.00            
ATOM      4  N   POC A   1      80.280  36.050  47.230  1.00  0.00            
ATOM      5  C4  POC A   1      79.460  34.860  47.600  1.00  0.00            
ATOM      6  C5  POC A   1      78.240  34.700  46.700  1.00  0.00            
ATOM      7  O1P POC A   1      78.610  34.000  45.520  1.00  0.00            
ATOM      8  P   POC A   1      77.390  33.420  44.750  1.00  0.00            
ATOM      9  O2P POC A   1      77.210  32.030  45.210  1.00  0.00            
ATOM     10  O3P POC A   1      76.300  34.430  44.510  1.00  0.00            
ATOM     11  O4P POC A   1      78.120  33.330  43.300  1.00  0.00            
ATOM     12  C6  POC A   1      79.360  32.620  43.490  1.00  0.00            
ATOM     13  C7  POC A   1      79.960  31.940  42.190  1.00  0.00            
ATOM     14  O71 POC A   1      80.610  32.830  41.210  1.00  0.00            
ATOM     15  C81 POC A   1      81.700  32.580  40.520  1.00  0.00            
ATOM     16  O81 POC A   1      82.640  32.070  41.110  1.00  0.00            
ATOM     17  C1A POC A   1      81.760  33.500  39.360  1.00  0.00            
ATOM     18  C1B POC A   1      81.110  32.770  38.250  1.00  0.00            
ATOM     19  C1C POC A   1      81.290  33.570  36.910  1.00  0.00            
ATOM     20  C1D POC A   1      82.720  33.690  36.580  1.00  0.00            
ATOM     21  C1E POC A   1      82.730  34.070  35.030  1.00  0.00            
ATOM     22  C1F POC A   1      82.230  32.930  34.080  1.00  0.00            
ATOM     23  C1G POC A   1      82.650  33.240  32.630  1.00  0.00            
ATOM     24  CZ1 POC A   1      82.020  32.240  31.600  1.00  0.00            
ATOM     25  CZ2 POC A   1      82.510  32.380  30.410  1.00  0.00            
ATOM     26  C1H POC A   1      83.610  33.410  30.310  1.00  0.00            
ATOM     27  C1I POC A   1      84.350  33.020  29.050  1.00  0.00            
ATOM     28  C1J POC A   1      85.120  34.320  28.600  1.00  0.00            
ATOM     29  C1K POC A   1      85.930  34.090  27.360  1.00  0.00            
ATOM     30  C1L POC A   1      86.470  35.480  26.990  1.00  0.00            
ATOM     31  C1M POC A   1      86.620  35.450  25.460  1.00  0.00            
ATOM     32  C72 POC A   1      78.760  31.130  41.560  1.00  0.00            
ATOM     33  O72 POC A   1      78.900  30.440  40.290  1.00  0.00            
ATOM     34  C82 POC A   1      77.780  30.030  39.720  1.00  0.00            
ATOM     35  O82 POC A   1      76.700  30.490  40.080  1.00  0.00            
ATOM     36  C2A POC A   1      77.940  29.260  38.400  1.00  0.00            
ATOM     37  C2B POC A   1      78.610  30.130  37.350  1.00  0.00            
ATOM     38  C2C POC A   1      79.030  29.420  36.110  1.00  0.00            
ATOM     39  C2D POC A   1      79.520  30.410  35.130  1.00  0.00            
ATOM     40  C2E POC A   1      79.420  29.800  33.720  1.00  0.00            
ATOM     41  C2F POC A   1      77.970  29.320  33.420  1.00  0.00            
ATOM     42  C2G POC A   1      77.850  28.700  32.010  1.00  0.00            
ATOM     43  C2H POC A   1      78.080  29.720  30.910  1.00  0.00            
ATOM     44  C2I POC A   1      77.560  29.320  29.530  1.00  0.00            
ATOM     45  C2J POC A   1      78.360  29.880  28.350  1.00  0.00            
ATOM     46  C2K POC A   1      77.650  29.710  27.020  1.00  0.00            
ATOM     47  C2L POC A   1      78.530  30.000  25.770  1.00  0.00            
ATOM     48  C2M POC A   1      78.370  31.440  25.280  1.00  0.00            
ATOM     49  C2N POC A   1      79.330  31.620  24.060  1.00  0.00            
ATOM     50  C2T POC A   1      79.460  33.120  23.790  1.00  0.00            
ATOM     51  C1N POC A   1      85.310  35.390  24.670  1.00  0.00            
ATOM     52  C1T POC A   1      85.330  35.370  23.120  1.00  0.00            
ATOM     53  DU1 POC A   1      81.200  33.170  37.580  1.00  0.00
ATOM     54  DU2 POC A   1      82.480  33.500  34.555  1.00  0.00
ATOM     55  DU3 POC A   1      82.265  32.310  31.005  1.00  0.00
ATOM     56  DU4 POC A   1      85.525  34.205  27.980  1.00  0.00
ATOM     57  DU5 POC A   1      85.965  35.420  25.065  1.00  0.00
ATOM     58  DU6 POC A   1      78.820  29.775  36.730  1.00  0.00
ATOM     59  DU7 POC A   1      78.695  29.560  33.570  1.00  0.00
ATOM     60  DU8 POC A   1      77.960  29.600  28.940  1.00  0.00
ATOM     61  DU9 POC A   1      78.850  31.530  24.670  1.00  0.00
