# Supplementary material for: Structure and Dynamics of the Membrane-Bound Cytochrome P450 2C9
Source: PLoS Comput Biol. 2011 Aug 11;7(8):e1002152. doi: 10.1371/journal.pcbi.1002152 (PMC3154944; doi:10.1371/journal.pcbi.1002152)
Supplement: Protocol S2 — Procedure to convert coarse-grained to atomic resolution POPC molecules. Protocol_S2.tar.bz2 contains the files necessary for carrying out this procedure: (i) a full atomic-resolution library of POPC lipids containing 1454 different conformations, (ii) the force field parameters to be used together with the library (with permission from Martinek T. and Jojart B.), (iii) the conversion program written in tcl for use with the VMD program, (iv) a bash script that uses the AMBER software to perform the final minimization step and assembles the converted membrane. (BZ2) [file pcbi.1002152.s015.bz2 › popc_cg2aa/popc_lib_aa/popc_aa.968.pdb]

ATOM      1  C1  POC A   1      16.580 149.390  45.030  1.00  0.00            
ATOM      2  C2  POC A   1      16.990 150.620  42.940  1.00  0.00            
ATOM      3  C3  POC A   1      17.530 151.720  44.860  1.00  0.00            
ATOM      4  N   POC A   1      17.480 150.320  44.320  1.00  0.00            
ATOM      5  C4  POC A   1      18.940 149.980  44.170  1.00  0.00            
ATOM      6  C5  POC A   1      19.300 148.490  43.730  1.00  0.00            
ATOM      7  O1P POC A   1      19.120 148.100  42.400  1.00  0.00            
ATOM      8  P   POC A   1      18.980 146.590  42.240  1.00  0.00            
ATOM      9  O2P POC A   1      20.380 146.030  42.210  1.00  0.00            
ATOM     10  O3P POC A   1      17.980 146.340  43.260  1.00  0.00            
ATOM     11  O4P POC A   1      18.420 146.770  40.760  1.00  0.00            
ATOM     12  C6  POC A   1      17.030 147.290  40.910  1.00  0.00            
ATOM     13  C7  POC A   1      16.340 147.420  39.610  1.00  0.00            
ATOM     14  O71 POC A   1      15.070 146.700  39.820  1.00  0.00            
ATOM     15  C81 POC A   1      13.950 146.900  39.070  1.00  0.00            
ATOM     16  O81 POC A   1      12.910 146.200  39.270  1.00  0.00            
ATOM     17  C1A POC A   1      13.820 148.240  38.320  1.00  0.00            
ATOM     18  C1B POC A   1      12.840 147.990  37.190  1.00  0.00            
ATOM     19  C1C POC A   1      12.270 149.220  36.560  1.00  0.00            
ATOM     20  C1D POC A   1      13.230 150.130  35.820  1.00  0.00            
ATOM     21  C1E POC A   1      13.330 149.540  34.390  1.00  0.00            
ATOM     22  C1F POC A   1      14.030 150.620  33.520  1.00  0.00            
ATOM     23  C1G POC A   1      14.200 150.200  32.110  1.00  0.00            
ATOM     24  CZ1 POC A   1      15.330 150.900  31.390  1.00  0.00            
ATOM     25  CZ2 POC A   1      15.440 150.640  30.080  1.00  0.00            
ATOM     26  C1H POC A   1      14.430 149.790  29.380  1.00  0.00            
ATOM     27  C1I POC A   1      15.170 149.190  28.230  1.00  0.00            
ATOM     28  C1J POC A   1      15.310 150.210  27.140  1.00  0.00            
ATOM     29  C1K POC A   1      15.230 149.450  25.810  1.00  0.00            
ATOM     30  C1L POC A   1      15.930 150.140  24.650  1.00  0.00            
ATOM     31  C1M POC A   1      15.640 149.450  23.320  1.00  0.00            
ATOM     32  C72 POC A   1      17.180 146.740  38.500  1.00  0.00            
ATOM     33  O72 POC A   1      16.850 147.310  37.190  1.00  0.00            
ATOM     34  C82 POC A   1      17.330 146.720  36.150  1.00  0.00            
ATOM     35  O82 POC A   1      17.390 145.490  36.100  1.00  0.00            
ATOM     36  C2A POC A   1      17.550 147.580  34.890  1.00  0.00            
ATOM     37  C2B POC A   1      17.040 146.960  33.580  1.00  0.00            
ATOM     38  C2C POC A   1      15.540 146.630  33.410  1.00  0.00            
ATOM     39  C2D POC A   1      15.230 145.690  32.270  1.00  0.00            
ATOM     40  C2E POC A   1      16.210 144.510  32.320  1.00  0.00            
ATOM     41  C2F POC A   1      15.770 143.650  31.120  1.00  0.00            
ATOM     42  C2G POC A   1      15.830 144.330  29.780  1.00  0.00            
ATOM     43  C2H POC A   1      17.270 144.720  29.730  1.00  0.00            
ATOM     44  C2I POC A   1      17.450 145.300  28.340  1.00  0.00            
ATOM     45  C2J POC A   1      18.430 144.460  27.450  1.00  0.00            
ATOM     46  C2K POC A   1      18.840 145.030  26.050  1.00  0.00            
ATOM     47  C2L POC A   1      17.930 144.650  24.940  1.00  0.00            
ATOM     48  C2M POC A   1      18.300 145.240  23.570  1.00  0.00            
ATOM     49  C2N POC A   1      18.320 146.780  23.460  1.00  0.00            
ATOM     50  C2T POC A   1      18.950 146.940  22.120  1.00  0.00            
ATOM     51  C1N POC A   1      16.340 150.450  22.400  1.00  0.00            
ATOM     52  C1T POC A   1      17.850 150.740  22.390  1.00  0.00            
ATOM     53  DU1 POC A   1      12.555 148.605  36.875  1.00  0.00
ATOM     54  DU2 POC A   1      13.680 150.080  33.955  1.00  0.00
ATOM     55  DU3 POC A   1      15.385 150.770  30.735  1.00  0.00
ATOM     56  DU4 POC A   1      15.270 149.830  26.475  1.00  0.00
ATOM     57  DU5 POC A   1      15.990 149.950  22.860  1.00  0.00
ATOM     58  DU6 POC A   1      16.290 146.795  33.495  1.00  0.00
ATOM     59  DU7 POC A   1      15.990 144.080  31.720  1.00  0.00
ATOM     60  DU8 POC A   1      17.940 144.880  27.895  1.00  0.00
ATOM     61  DU9 POC A   1      18.310 146.010  23.515  1.00  0.00
