# Supplementary material for: Structure and Dynamics of the Membrane-Bound Cytochrome P450 2C9
Source: PLoS Comput Biol. 2011 Aug 11;7(8):e1002152. doi: 10.1371/journal.pcbi.1002152 (PMC3154944; doi:10.1371/journal.pcbi.1002152)
Supplement: Protocol S2 — Procedure to convert coarse-grained to atomic resolution POPC molecules. Protocol_S2.tar.bz2 contains the files necessary for carrying out this procedure: (i) a full atomic-resolution library of POPC lipids containing 1454 different conformations, (ii) the force field parameters to be used together with the library (with permission from Martinek T. and Jojart B.), (iii) the conversion program written in tcl for use with the VMD program, (iv) a bash script that uses the AMBER software to perform the final minimization step and assembles the converted membrane. (BZ2) [file pcbi.1002152.s015.bz2 › popc_cg2aa/popc_lib_aa/popc_aa.1389.pdb]

ATOM      1  C1  POC A   1      38.400  88.230  47.950  1.00  0.00            
ATOM      2  C2  POC A   1      36.390  87.280  48.710  1.00  0.00            
ATOM      3  C3  POC A   1      36.950  87.030  46.400  1.00  0.00            
ATOM      4  N   POC A   1      37.500  87.090  47.770  1.00  0.00            
ATOM      5  C4  POC A   1      37.990  85.760  48.170  1.00  0.00            
ATOM      6  C5  POC A   1      39.350  85.360  47.600  1.00  0.00            
ATOM      7  O1P POC A   1      39.490  84.390  46.560  1.00  0.00            
ATOM      8  P   POC A   1      40.990  83.830  46.700  1.00  0.00            
ATOM      9  O2P POC A   1      41.860  85.040  46.700  1.00  0.00            
ATOM     10  O3P POC A   1      40.970  82.890  47.840  1.00  0.00            
ATOM     11  O4P POC A   1      40.930  83.050  45.290  1.00  0.00            
ATOM     12  C6  POC A   1      41.440  83.930  44.280  1.00  0.00            
ATOM     13  C7  POC A   1      41.970  83.100  43.110  1.00  0.00            
ATOM     14  O71 POC A   1      42.640  84.000  42.220  1.00  0.00            
ATOM     15  C81 POC A   1      44.000  84.030  42.190  1.00  0.00            
ATOM     16  O81 POC A   1      44.680  83.660  43.150  1.00  0.00            
ATOM     17  C1A POC A   1      44.590  84.710  40.960  1.00  0.00            
ATOM     18  C1B POC A   1      43.750  84.740  39.680  1.00  0.00            
ATOM     19  C1C POC A   1      43.210  83.360  39.310  1.00  0.00            
ATOM     20  C1D POC A   1      42.700  83.430  37.870  1.00  0.00            
ATOM     21  C1E POC A   1      42.330  82.050  37.320  1.00  0.00            
ATOM     22  C1F POC A   1      41.170  81.410  38.070  1.00  0.00            
ATOM     23  C1G POC A   1      40.450  80.370  37.210  1.00  0.00            
ATOM     24  CZ1 POC A   1      39.490  79.720  38.200  1.00  0.00            
ATOM     25  CZ2 POC A   1      38.600  78.810  37.790  1.00  0.00            
ATOM     26  C1H POC A   1      38.270  78.640  36.300  1.00  0.00            
ATOM     27  C1I POC A   1      37.270  77.480  36.260  1.00  0.00            
ATOM     28  C1J POC A   1      36.020  77.950  37.010  1.00  0.00            
ATOM     29  C1K POC A   1      35.220  78.900  36.120  1.00  0.00            
ATOM     30  C1L POC A   1      34.340  79.980  36.750  1.00  0.00            
ATOM     31  C1M POC A   1      33.570  80.750  35.670  1.00  0.00            
ATOM     32  C72 POC A   1      40.810  82.340  42.460  1.00  0.00            
ATOM     33  O72 POC A   1      39.640  83.050  42.020  1.00  0.00            
ATOM     34  C82 POC A   1      38.780  82.340  41.240  1.00  0.00            
ATOM     35  O82 POC A   1      38.950  81.120  41.190  1.00  0.00            
ATOM     36  C2A POC A   1      37.460  82.980  40.830  1.00  0.00            
ATOM     37  C2B POC A   1      37.650  83.530  39.410  1.00  0.00            
ATOM     38  C2C POC A   1      36.420  84.110  38.720  1.00  0.00            
ATOM     39  C2D POC A   1      36.650  84.440  37.240  1.00  0.00            
ATOM     40  C2E POC A   1      37.110  83.130  36.590  1.00  0.00            
ATOM     41  C2F POC A   1      37.890  83.370  35.300  1.00  0.00            
ATOM     42  C2G POC A   1      38.340  82.060  34.640  1.00  0.00            
ATOM     43  C2H POC A   1      38.980  82.130  33.250  1.00  0.00            
ATOM     44  C2I POC A   1      39.240  80.750  32.650  1.00  0.00            
ATOM     45  C2J POC A   1      40.460  80.200  33.400  1.00  0.00            
ATOM     46  C2K POC A   1      40.900  79.050  32.490  1.00  0.00            
ATOM     47  C2L POC A   1      42.310  78.540  32.830  1.00  0.00            
ATOM     48  C2M POC A   1      42.490  77.280  31.980  1.00  0.00            
ATOM     49  C2N POC A   1      43.740  76.410  32.130  1.00  0.00            
ATOM     50  C2T POC A   1      43.760  75.500  30.900  1.00  0.00            
ATOM     51  C1N POC A   1      34.600  81.230  34.640  1.00  0.00            
ATOM     52  C1T POC A   1      33.760  81.610  33.420  1.00  0.00            
ATOM     53  DU1 POC A   1      43.480  84.050  39.495  1.00  0.00
ATOM     54  DU2 POC A   1      41.750  81.730  37.695  1.00  0.00
ATOM     55  DU3 POC A   1      39.045  79.265  37.995  1.00  0.00
ATOM     56  DU4 POC A   1      35.620  78.425  36.565  1.00  0.00
ATOM     57  DU5 POC A   1      34.085  80.990  35.155  1.00  0.00
ATOM     58  DU6 POC A   1      37.035  83.820  39.065  1.00  0.00
ATOM     59  DU7 POC A   1      37.500  83.250  35.945  1.00  0.00
ATOM     60  DU8 POC A   1      39.850  80.475  33.025  1.00  0.00
ATOM     61  DU9 POC A   1      43.115  76.845  32.055  1.00  0.00
