# Supplementary material for: Structure and Dynamics of the Membrane-Bound Cytochrome P450 2C9
Source: PLoS Comput Biol. 2011 Aug 11;7(8):e1002152. doi: 10.1371/journal.pcbi.1002152 (PMC3154944; doi:10.1371/journal.pcbi.1002152)
Supplement: Protocol S2 — Procedure to convert coarse-grained to atomic resolution POPC molecules. Protocol_S2.tar.bz2 contains the files necessary for carrying out this procedure: (i) a full atomic-resolution library of POPC lipids containing 1454 different conformations, (ii) the force field parameters to be used together with the library (with permission from Martinek T. and Jojart B.), (iii) the conversion program written in tcl for use with the VMD program, (iv) a bash script that uses the AMBER software to perform the final minimization step and assembles the converted membrane. (BZ2) [file pcbi.1002152.s015.bz2 › popc_cg2aa/popc_lib_aa/popc_aa.197.pdb]

ATOM      1  C1  POC A   1      80.090  87.550  47.770  1.00  0.00            
ATOM      2  C2  POC A   1      81.460  86.210  48.890  1.00  0.00            
ATOM      3  C3  POC A   1      82.480  87.610  47.190  1.00  0.00            
ATOM      4  N   POC A   1      81.520  87.590  48.280  1.00  0.00            
ATOM      5  C4  POC A   1      81.780  88.580  49.400  1.00  0.00            
ATOM      6  C5  POC A   1      81.140  90.000  49.350  1.00  0.00            
ATOM      7  O1P POC A   1      79.770  89.990  49.710  1.00  0.00            
ATOM      8  P   POC A   1      78.940  91.300  49.180  1.00  0.00            
ATOM      9  O2P POC A   1      77.680  91.320  49.920  1.00  0.00            
ATOM     10  O3P POC A   1      79.830  92.430  49.090  1.00  0.00            
ATOM     11  O4P POC A   1      78.880  90.710  47.770  1.00  0.00            
ATOM     12  C6  POC A   1      78.410  91.500  46.810  1.00  0.00            
ATOM     13  C7  POC A   1      78.430  90.830  45.460  1.00  0.00            
ATOM     14  O71 POC A   1      78.660  91.680  44.330  1.00  0.00            
ATOM     15  C81 POC A   1      77.730  92.690  44.090  1.00  0.00            
ATOM     16  O81 POC A   1      77.260  93.450  44.920  1.00  0.00            
ATOM     17  C1A POC A   1      77.900  93.230  42.710  1.00  0.00            
ATOM     18  C1B POC A   1      76.630  93.890  42.070  1.00  0.00            
ATOM     19  C1C POC A   1      77.060  94.510  40.740  1.00  0.00            
ATOM     20  C1D POC A   1      77.570  93.560  39.660  1.00  0.00            
ATOM     21  C1E POC A   1      77.240  94.000  38.250  1.00  0.00            
ATOM     22  C1F POC A   1      76.950  92.830  37.340  1.00  0.00            
ATOM     23  C1G POC A   1      77.170  93.200  35.850  1.00  0.00            
ATOM     24  CZ1 POC A   1      77.030  91.820  35.150  1.00  0.00            
ATOM     25  CZ2 POC A   1      76.920  91.860  33.840  1.00  0.00            
ATOM     26  C1H POC A   1      77.030  93.090  33.050  1.00  0.00            
ATOM     27  C1I POC A   1      76.930  92.670  31.570  1.00  0.00            
ATOM     28  C1J POC A   1      75.450  92.440  31.260  1.00  0.00            
ATOM     29  C1K POC A   1      75.080  92.350  29.740  1.00  0.00            
ATOM     30  C1L POC A   1      75.790  93.570  29.200  1.00  0.00            
ATOM     31  C1M POC A   1      75.930  93.410  27.670  1.00  0.00            
ATOM     32  C72 POC A   1      77.180  89.920  45.350  1.00  0.00            
ATOM     33  O72 POC A   1      77.130  89.180  44.200  1.00  0.00            
ATOM     34  C82 POC A   1      75.950  88.560  43.970  1.00  0.00            
ATOM     35  O82 POC A   1      75.160  88.270  44.910  1.00  0.00            
ATOM     36  C2A POC A   1      75.800  87.840  42.670  1.00  0.00            
ATOM     37  C2B POC A   1      76.850  88.020  41.570  1.00  0.00            
ATOM     38  C2C POC A   1      76.090  87.820  40.290  1.00  0.00            
ATOM     39  C2D POC A   1      76.940  88.130  39.100  1.00  0.00            
ATOM     40  C2E POC A   1      76.160  87.490  37.970  1.00  0.00            
ATOM     41  C2F POC A   1      76.660  87.930  36.580  1.00  0.00            
ATOM     42  C2G POC A   1      75.870  87.320  35.440  1.00  0.00            
ATOM     43  C2H POC A   1      76.650  87.670  34.160  1.00  0.00            
ATOM     44  C2I POC A   1      76.080  86.740  33.070  1.00  0.00            
ATOM     45  C2J POC A   1      76.620  87.260  31.740  1.00  0.00            
ATOM     46  C2K POC A   1      75.980  86.670  30.520  1.00  0.00            
ATOM     47  C2L POC A   1      76.700  87.220  29.290  1.00  0.00            
ATOM     48  C2M POC A   1      76.290  88.710  28.950  1.00  0.00            
ATOM     49  C2N POC A   1      74.750  88.790  28.600  1.00  0.00            
ATOM     50  C2T POC A   1      74.510  88.430  27.100  1.00  0.00            
ATOM     51  C1N POC A   1      76.610  94.610  27.070  1.00  0.00            
ATOM     52  C1T POC A   1      76.900  94.530  25.520  1.00  0.00            
ATOM     53  DU1 POC A   1      76.845  94.200  41.405  1.00  0.00
ATOM     54  DU2 POC A   1      77.095  93.415  37.795  1.00  0.00
ATOM     55  DU3 POC A   1      76.975  91.840  34.495  1.00  0.00
ATOM     56  DU4 POC A   1      75.265  92.395  30.500  1.00  0.00
ATOM     57  DU5 POC A   1      76.270  94.010  27.370  1.00  0.00
ATOM     58  DU6 POC A   1      76.470  87.920  40.930  1.00  0.00
ATOM     59  DU7 POC A   1      76.410  87.710  37.275  1.00  0.00
ATOM     60  DU8 POC A   1      76.350  87.000  32.405  1.00  0.00
ATOM     61  DU9 POC A   1      75.520  88.750  28.775  1.00  0.00
