# Supplementary material for: Structure and Dynamics of the Membrane-Bound Cytochrome P450 2C9
Source: PLoS Comput Biol. 2011 Aug 11;7(8):e1002152. doi: 10.1371/journal.pcbi.1002152 (PMC3154944; doi:10.1371/journal.pcbi.1002152)
Supplement: Protocol S2 — Procedure to convert coarse-grained to atomic resolution POPC molecules. Protocol_S2.tar.bz2 contains the files necessary for carrying out this procedure: (i) a full atomic-resolution library of POPC lipids containing 1454 different conformations, (ii) the force field parameters to be used together with the library (with permission from Martinek T. and Jojart B.), (iii) the conversion program written in tcl for use with the VMD program, (iv) a bash script that uses the AMBER software to perform the final minimization step and assembles the converted membrane. (BZ2) [file pcbi.1002152.s015.bz2 › popc_cg2aa/popc_lib_aa/popc_aa.295.pdb]

ATOM      1  C1  POC A   1      45.010   6.350   5.590  1.00  0.00            
ATOM      2  C2  POC A   1      47.130   7.130   4.670  1.00  0.00            
ATOM      3  C3  POC A   1      45.300   6.610   3.230  1.00  0.00            
ATOM      4  N   POC A   1      45.680   7.180   4.560  1.00  0.00            
ATOM      5  C4  POC A   1      45.390   8.640   4.590  1.00  0.00            
ATOM      6  C5  POC A   1      44.030   9.050   5.250  1.00  0.00            
ATOM      7  O1P POC A   1      43.820  10.450   5.420  1.00  0.00            
ATOM      8  P   POC A   1      42.530  10.740   6.260  1.00  0.00            
ATOM      9  O2P POC A   1      42.220  12.140   6.320  1.00  0.00            
ATOM     10  O3P POC A   1      41.450   9.680   6.040  1.00  0.00            
ATOM     11  O4P POC A   1      43.050  10.150   7.610  1.00  0.00            
ATOM     12  C6  POC A   1      43.500  11.130   8.530  1.00  0.00            
ATOM     13  C7  POC A   1      43.650  10.680   9.990  1.00  0.00            
ATOM     14  O71 POC A   1      42.420  10.640  10.830  1.00  0.00            
ATOM     15  C81 POC A   1      42.380   9.650  11.780  1.00  0.00            
ATOM     16  O81 POC A   1      43.390   8.960  11.820  1.00  0.00            
ATOM     17  C1A POC A   1      41.150   9.430  12.650  1.00  0.00            
ATOM     18  C1B POC A   1      41.550   9.300  14.100  1.00  0.00            
ATOM     19  C1C POC A   1      40.640   8.520  15.090  1.00  0.00            
ATOM     20  C1D POC A   1      41.460   8.370  16.420  1.00  0.00            
ATOM     21  C1E POC A   1      40.630   7.700  17.560  1.00  0.00            
ATOM     22  C1F POC A   1      41.540   6.990  18.510  1.00  0.00            
ATOM     23  C1G POC A   1      42.430   5.910  17.890  1.00  0.00            
ATOM     24  CZ1 POC A   1      43.640   5.570  18.770  1.00  0.00            
ATOM     25  CZ2 POC A   1      44.480   4.710  18.230  1.00  0.00            
ATOM     26  C1H POC A   1      44.230   4.150  16.890  1.00  0.00            
ATOM     27  C1I POC A   1      45.500   3.410  16.430  1.00  0.00            
ATOM     28  C1J POC A   1      46.680   4.440  16.460  1.00  0.00            
ATOM     29  C1K POC A   1      48.000   3.920  15.880  1.00  0.00            
ATOM     30  C1L POC A   1      49.090   4.330  16.840  1.00  0.00            
ATOM     31  C1M POC A   1      49.770   5.550  16.320  1.00  0.00            
ATOM     32  C72 POC A   1      44.550  11.740  10.660  1.00  0.00            
ATOM     33  O72 POC A   1      44.000  13.100  10.360  1.00  0.00            
ATOM     34  C82 POC A   1      44.680  14.260  10.690  1.00  0.00            
ATOM     35  O82 POC A   1      44.130  15.290  10.410  1.00  0.00            
ATOM     36  C2A POC A   1      46.160  14.140  11.170  1.00  0.00            
ATOM     37  C2B POC A   1      46.440  14.770  12.560  1.00  0.00            
ATOM     38  C2C POC A   1      47.940  14.390  12.810  1.00  0.00            
ATOM     39  C2D POC A   1      47.770  12.920  13.250  1.00  0.00            
ATOM     40  C2E POC A   1      49.070  12.300  13.600  1.00  0.00            
ATOM     41  C2F POC A   1      48.610  11.190  14.500  1.00  0.00            
ATOM     42  C2G POC A   1      47.850  10.020  14.000  1.00  0.00            
ATOM     43  C2H POC A   1      47.700   9.150  15.250  1.00  0.00            
ATOM     44  C2I POC A   1      46.680   9.660  16.230  1.00  0.00            
ATOM     45  C2J POC A   1      46.660   8.630  17.350  1.00  0.00            
ATOM     46  C2K POC A   1      45.580   8.920  18.460  1.00  0.00            
ATOM     47  C2L POC A   1      46.070  10.060  19.320  1.00  0.00            
ATOM     48  C2M POC A   1      45.740   9.600  20.760  1.00  0.00            
ATOM     49  C2N POC A   1      46.220  10.350  22.040  1.00  0.00            
ATOM     50  C2T POC A   1      47.740  10.240  22.220  1.00  0.00            
ATOM     51  C1N POC A   1      51.070   5.810  17.120  1.00  0.00            
ATOM     52  C1T POC A   1      51.950   4.540  17.150  1.00  0.00            
ATOM     53  DU1 POC A   1      41.095   8.910  14.595  1.00  0.00
ATOM     54  DU2 POC A   1      41.085   7.345  18.035  1.00  0.00
ATOM     55  DU3 POC A   1      44.060   5.140  18.500  1.00  0.00
ATOM     56  DU4 POC A   1      47.340   4.180  16.170  1.00  0.00
ATOM     57  DU5 POC A   1      50.420   5.680  16.720  1.00  0.00
ATOM     58  DU6 POC A   1      47.190  14.580  12.685  1.00  0.00
ATOM     59  DU7 POC A   1      48.840  11.745  14.050  1.00  0.00
ATOM     60  DU8 POC A   1      46.670   9.145  16.790  1.00  0.00
ATOM     61  DU9 POC A   1      45.980   9.975  21.400  1.00  0.00
