# Supplementary material for: Structure and Dynamics of the Membrane-Bound Cytochrome P450 2C9
Source: PLoS Comput Biol. 2011 Aug 11;7(8):e1002152. doi: 10.1371/journal.pcbi.1002152 (PMC3154944; doi:10.1371/journal.pcbi.1002152)
Supplement: Protocol S2 — Procedure to convert coarse-grained to atomic resolution POPC molecules. Protocol_S2.tar.bz2 contains the files necessary for carrying out this procedure: (i) a full atomic-resolution library of POPC lipids containing 1454 different conformations, (ii) the force field parameters to be used together with the library (with permission from Martinek T. and Jojart B.), (iii) the conversion program written in tcl for use with the VMD program, (iv) a bash script that uses the AMBER software to perform the final minimization step and assembles the converted membrane. (BZ2) [file pcbi.1002152.s015.bz2 › popc_cg2aa/popc_lib_aa/popc_aa.844.pdb]

ATOM      1  C1  POC A   1     119.760  70.880  14.340  1.00  0.00            
ATOM      2  C2  POC A   1     120.340  72.200  16.250  1.00  0.00            
ATOM      3  C3  POC A   1     120.640  69.910  16.320  1.00  0.00            
ATOM      4  N   POC A   1     120.750  71.060  15.410  1.00  0.00            
ATOM      5  C4  POC A   1     122.070  71.360  14.840  1.00  0.00            
ATOM      6  C5  POC A   1     122.980  70.330  14.160  1.00  0.00            
ATOM      7  O1P POC A   1     122.230  69.420  13.350  1.00  0.00            
ATOM      8  P   POC A   1     123.060  68.150  12.830  1.00  0.00            
ATOM      9  O2P POC A   1     122.440  67.810  11.530  1.00  0.00            
ATOM     10  O3P POC A   1     124.510  68.450  12.850  1.00  0.00            
ATOM     11  O4P POC A   1     122.600  67.080  13.950  1.00  0.00            
ATOM     12  C6  POC A   1     121.280  66.620  13.690  1.00  0.00            
ATOM     13  C7  POC A   1     120.750  65.740  14.830  1.00  0.00            
ATOM     14  O71 POC A   1     120.180  66.460  15.940  1.00  0.00            
ATOM     15  C81 POC A   1     118.830  66.350  15.870  1.00  0.00            
ATOM     16  O81 POC A   1     118.290  65.880  14.870  1.00  0.00            
ATOM     17  C1A POC A   1     118.060  67.010  17.020  1.00  0.00            
ATOM     18  C1B POC A   1     116.660  66.430  17.260  1.00  0.00            
ATOM     19  C1C POC A   1     116.660  65.050  17.930  1.00  0.00            
ATOM     20  C1D POC A   1     115.230  64.620  18.280  1.00  0.00            
ATOM     21  C1E POC A   1     115.100  63.220  18.880  1.00  0.00            
ATOM     22  C1F POC A   1     115.550  62.210  17.830  1.00  0.00            
ATOM     23  C1G POC A   1     115.020  60.830  18.210  1.00  0.00            
ATOM     24  CZ1 POC A   1     113.510  60.670  18.400  1.00  0.00            
ATOM     25  CZ2 POC A   1     112.900  60.070  19.440  1.00  0.00            
ATOM     26  C1H POC A   1     113.730  59.490  20.590  1.00  0.00            
ATOM     27  C1I POC A   1     112.790  58.790  21.580  1.00  0.00            
ATOM     28  C1J POC A   1     113.590  58.130  22.690  1.00  0.00            
ATOM     29  C1K POC A   1     112.700  57.470  23.740  1.00  0.00            
ATOM     30  C1L POC A   1     113.420  56.810  24.920  1.00  0.00            
ATOM     31  C1M POC A   1     112.380  56.030  25.720  1.00  0.00            
ATOM     32  C72 POC A   1     121.970  64.880  15.160  1.00  0.00            
ATOM     33  O72 POC A   1     121.810  63.690  15.930  1.00  0.00            
ATOM     34  C82 POC A   1     121.120  62.660  15.380  1.00  0.00            
ATOM     35  O82 POC A   1     120.540  62.680  14.290  1.00  0.00            
ATOM     36  C2A POC A   1     120.980  61.530  16.410  1.00  0.00            
ATOM     37  C2B POC A   1     120.740  62.090  17.810  1.00  0.00            
ATOM     38  C2C POC A   1     121.000  60.990  18.830  1.00  0.00            
ATOM     39  C2D POC A   1     120.990  61.390  20.310  1.00  0.00            
ATOM     40  C2E POC A   1     119.760  62.130  20.830  1.00  0.00            
ATOM     41  C2F POC A   1     119.970  62.720  22.230  1.00  0.00            
ATOM     42  C2G POC A   1     118.720  62.990  23.070  1.00  0.00            
ATOM     43  C2H POC A   1     118.980  63.460  24.500  1.00  0.00            
ATOM     44  C2I POC A   1     117.670  63.450  25.290  1.00  0.00            
ATOM     45  C2J POC A   1     117.770  63.740  26.780  1.00  0.00            
ATOM     46  C2K POC A   1     116.420  63.350  27.380  1.00  0.00            
ATOM     47  C2L POC A   1     116.350  63.640  28.890  1.00  0.00            
ATOM     48  C2M POC A   1     115.140  63.160  29.700  1.00  0.00            
ATOM     49  C2N POC A   1     115.490  63.120  31.190  1.00  0.00            
ATOM     50  C2T POC A   1     114.080  63.140  31.790  1.00  0.00            
ATOM     51  C1N POC A   1     113.140  55.120  26.690  1.00  0.00            
ATOM     52  C1T POC A   1     112.270  54.530  27.800  1.00  0.00            
ATOM     53  DU1 POC A   1     116.660  65.740  17.595  1.00  0.00
ATOM     54  DU2 POC A   1     115.325  62.715  18.355  1.00  0.00
ATOM     55  DU3 POC A   1     113.205  60.370  18.920  1.00  0.00
ATOM     56  DU4 POC A   1     113.145  57.800  23.215  1.00  0.00
ATOM     57  DU5 POC A   1     112.760  55.575  26.205  1.00  0.00
ATOM     58  DU6 POC A   1     120.870  61.540  18.320  1.00  0.00
ATOM     59  DU7 POC A   1     119.865  62.425  21.530  1.00  0.00
ATOM     60  DU8 POC A   1     117.720  63.595  26.035  1.00  0.00
ATOM     61  DU9 POC A   1     115.315  63.140  30.445  1.00  0.00
