# Supplementary material for: Structure and Dynamics of the Membrane-Bound Cytochrome P450 2C9
Source: PLoS Comput Biol. 2011 Aug 11;7(8):e1002152. doi: 10.1371/journal.pcbi.1002152 (PMC3154944; doi:10.1371/journal.pcbi.1002152)
Supplement: Protocol S2 — Procedure to convert coarse-grained to atomic resolution POPC molecules. Protocol_S2.tar.bz2 contains the files necessary for carrying out this procedure: (i) a full atomic-resolution library of POPC lipids containing 1454 different conformations, (ii) the force field parameters to be used together with the library (with permission from Martinek T. and Jojart B.), (iii) the conversion program written in tcl for use with the VMD program, (iv) a bash script that uses the AMBER software to perform the final minimization step and assembles the converted membrane. (BZ2) [file pcbi.1002152.s015.bz2 › popc_cg2aa/popc_lib_aa/popc_aa.529.pdb]

ATOM      1  C1  POC A   1       0.190  34.220  50.240  1.00  0.00            
ATOM      2  C2  POC A   1       2.340  34.960  50.060  1.00  0.00            
ATOM      3  C3  POC A   1       1.390  34.160  48.200  1.00  0.00            
ATOM      4  N   POC A   1       1.060  34.970  49.340  1.00  0.00            
ATOM      5  C4  POC A   1       0.690  36.380  49.140  1.00  0.00            
ATOM      6  C5  POC A   1       1.700  37.520  48.730  1.00  0.00            
ATOM      7  O1P POC A   1       2.340  37.240  47.520  1.00  0.00            
ATOM      8  P   POC A   1       3.450  38.290  47.130  1.00  0.00            
ATOM      9  O2P POC A   1       3.560  39.090  48.380  1.00  0.00            
ATOM     10  O3P POC A   1       4.510  37.510  46.460  1.00  0.00            
ATOM     11  O4P POC A   1       2.500  39.080  46.200  1.00  0.00            
ATOM     12  C6  POC A   1       2.360  38.380  44.920  1.00  0.00            
ATOM     13  C7  POC A   1       2.260  39.270  43.680  1.00  0.00            
ATOM     14  O71 POC A   1       3.530  39.820  43.270  1.00  0.00            
ATOM     15  C81 POC A   1       4.090  39.750  42.010  1.00  0.00            
ATOM     16  O81 POC A   1       5.290  39.990  41.870  1.00  0.00            
ATOM     17  C1A POC A   1       3.260  39.110  40.870  1.00  0.00            
ATOM     18  C1B POC A   1       4.320  38.430  39.860  1.00  0.00            
ATOM     19  C1C POC A   1       3.730  38.170  38.450  1.00  0.00            
ATOM     20  C1D POC A   1       4.990  37.790  37.680  1.00  0.00            
ATOM     21  C1E POC A   1       4.520  37.130  36.370  1.00  0.00            
ATOM     22  C1F POC A   1       5.720  36.800  35.540  1.00  0.00            
ATOM     23  C1G POC A   1       5.620  36.950  34.050  1.00  0.00            
ATOM     24  CZ1 POC A   1       6.930  36.800  33.330  1.00  0.00            
ATOM     25  CZ2 POC A   1       7.040  36.630  31.960  1.00  0.00            
ATOM     26  C1H POC A   1       5.750  36.800  31.120  1.00  0.00            
ATOM     27  C1I POC A   1       6.080  36.530  29.650  1.00  0.00            
ATOM     28  C1J POC A   1       6.010  34.980  29.420  1.00  0.00            
ATOM     29  C1K POC A   1       6.600  34.510  28.110  1.00  0.00            
ATOM     30  C1L POC A   1       8.110  34.750  28.030  1.00  0.00            
ATOM     31  C1M POC A   1       8.640  34.510  26.640  1.00  0.00            
ATOM     32  C72 POC A   1       1.200  40.400  44.020  1.00  0.00            
ATOM     33  O72 POC A   1       0.150  40.540  43.080  1.00  0.00            
ATOM     34  C82 POC A   1      -0.750  39.480  42.930  1.00  0.00            
ATOM     35  O82 POC A   1      -0.690  38.420  43.570  1.00  0.00            
ATOM     36  C2A POC A   1      -1.990  39.740  41.970  1.00  0.00            
ATOM     37  C2B POC A   1      -1.450  40.540  40.750  1.00  0.00            
ATOM     38  C2C POC A   1      -0.310  39.780  40.060  1.00  0.00            
ATOM     39  C2D POC A   1       0.380  40.400  38.800  1.00  0.00            
ATOM     40  C2E POC A   1      -0.540  40.550  37.660  1.00  0.00            
ATOM     41  C2F POC A   1       0.380  40.680  36.460  1.00  0.00            
ATOM     42  C2G POC A   1       1.550  39.740  36.300  1.00  0.00            
ATOM     43  C2H POC A   1       2.370  39.940  34.970  1.00  0.00            
ATOM     44  C2I POC A   1       3.600  40.860  34.990  1.00  0.00            
ATOM     45  C2J POC A   1       4.150  41.060  33.580  1.00  0.00            
ATOM     46  C2K POC A   1       5.550  41.650  33.530  1.00  0.00            
ATOM     47  C2L POC A   1       5.980  41.250  32.130  1.00  0.00            
ATOM     48  C2M POC A   1       7.460  41.710  32.000  1.00  0.00            
ATOM     49  C2N POC A   1       7.820  41.760  30.520  1.00  0.00            
ATOM     50  C2T POC A   1       6.940  42.670  29.700  1.00  0.00            
ATOM     51  C1N POC A   1       8.450  35.620  25.570  1.00  0.00            
ATOM     52  C1T POC A   1       8.700  35.010  24.180  1.00  0.00            
ATOM     53  DU1 POC A   1       4.025  38.300  39.155  1.00  0.00
ATOM     54  DU2 POC A   1       5.120  36.965  35.955  1.00  0.00
ATOM     55  DU3 POC A   1       6.985  36.715  32.645  1.00  0.00
ATOM     56  DU4 POC A   1       6.305  34.745  28.765  1.00  0.00
ATOM     57  DU5 POC A   1       8.545  35.065  26.105  1.00  0.00
ATOM     58  DU6 POC A   1      -0.880  40.160  40.405  1.00  0.00
ATOM     59  DU7 POC A   1      -0.080  40.615  37.060  1.00  0.00
ATOM     60  DU8 POC A   1       3.875  40.960  34.285  1.00  0.00
ATOM     61  DU9 POC A   1       7.640  41.735  31.260  1.00  0.00
