# Supplementary material for: Structure and Dynamics of the Membrane-Bound Cytochrome P450 2C9
Source: PLoS Comput Biol. 2011 Aug 11;7(8):e1002152. doi: 10.1371/journal.pcbi.1002152 (PMC3154944; doi:10.1371/journal.pcbi.1002152)
Supplement: Protocol S2 — Procedure to convert coarse-grained to atomic resolution POPC molecules. Protocol_S2.tar.bz2 contains the files necessary for carrying out this procedure: (i) a full atomic-resolution library of POPC lipids containing 1454 different conformations, (ii) the force field parameters to be used together with the library (with permission from Martinek T. and Jojart B.), (iii) the conversion program written in tcl for use with the VMD program, (iv) a bash script that uses the AMBER software to perform the final minimization step and assembles the converted membrane. (BZ2) [file pcbi.1002152.s015.bz2 › popc_cg2aa/popc_lib_aa/popc_aa.1424.pdb]

ATOM      1  C1  POC A   1     107.930  54.650  40.400  1.00  0.00            
ATOM      2  C2  POC A   1     109.090  53.750  42.460  1.00  0.00            
ATOM      3  C3  POC A   1     108.910  56.000  41.940  1.00  0.00            
ATOM      4  N   POC A   1     108.200  54.740  41.840  1.00  0.00            
ATOM      5  C4  POC A   1     106.980  54.940  42.620  1.00  0.00            
ATOM      6  C5  POC A   1     105.760  53.970  42.400  1.00  0.00            
ATOM      7  O1P POC A   1     105.990  52.640  42.810  1.00  0.00            
ATOM      8  P   POC A   1     104.970  51.510  42.430  1.00  0.00            
ATOM      9  O2P POC A   1     105.360  50.270  43.150  1.00  0.00            
ATOM     10  O3P POC A   1     103.650  52.170  42.350  1.00  0.00            
ATOM     11  O4P POC A   1     105.430  51.360  40.900  1.00  0.00            
ATOM     12  C6  POC A   1     106.130  50.250  40.440  1.00  0.00            
ATOM     13  C7  POC A   1     107.650  50.270  40.730  1.00  0.00            
ATOM     14  O71 POC A   1     108.460  50.860  39.630  1.00  0.00            
ATOM     15  C81 POC A   1     109.790  51.350  39.490  1.00  0.00            
ATOM     16  O81 POC A   1     110.710  51.490  40.340  1.00  0.00            
ATOM     17  C1A POC A   1     110.100  51.560  38.000  1.00  0.00            
ATOM     18  C1B POC A   1     111.230  50.610  37.590  1.00  0.00            
ATOM     19  C1C POC A   1     111.390  50.670  36.070  1.00  0.00            
ATOM     20  C1D POC A   1     112.830  50.980  35.550  1.00  0.00            
ATOM     21  C1E POC A   1     112.900  51.060  34.020  1.00  0.00            
ATOM     22  C1F POC A   1     112.000  49.960  33.540  1.00  0.00            
ATOM     23  C1G POC A   1     111.900  50.020  32.030  1.00  0.00            
ATOM     24  CZ1 POC A   1     110.870  48.960  31.560  1.00  0.00            
ATOM     25  CZ2 POC A   1     110.630  48.840  30.250  1.00  0.00            
ATOM     26  C1H POC A   1     111.410  49.630  29.190  1.00  0.00            
ATOM     27  C1I POC A   1     110.680  49.770  27.840  1.00  0.00            
ATOM     28  C1J POC A   1     111.630  50.670  27.070  1.00  0.00            
ATOM     29  C1K POC A   1     113.040  50.140  26.830  1.00  0.00            
ATOM     30  C1L POC A   1     113.630  50.850  25.580  1.00  0.00            
ATOM     31  C1M POC A   1     112.520  50.740  24.550  1.00  0.00            
ATOM     32  C72 POC A   1     107.950  48.800  40.980  1.00  0.00            
ATOM     33  O72 POC A   1     107.710  48.110  39.800  1.00  0.00            
ATOM     34  C82 POC A   1     108.170  46.790  39.810  1.00  0.00            
ATOM     35  O82 POC A   1     108.680  46.240  40.820  1.00  0.00            
ATOM     36  C2A POC A   1     108.250  46.230  38.360  1.00  0.00            
ATOM     37  C2B POC A   1     109.560  46.700  37.660  1.00  0.00            
ATOM     38  C2C POC A   1     109.790  46.370  36.150  1.00  0.00            
ATOM     39  C2D POC A   1     108.480  46.590  35.360  1.00  0.00            
ATOM     40  C2E POC A   1     108.780  46.680  33.870  1.00  0.00            
ATOM     41  C2F POC A   1     107.470  46.810  33.130  1.00  0.00            
ATOM     42  C2G POC A   1     107.790  47.000  31.660  1.00  0.00            
ATOM     43  C2H POC A   1     106.660  47.720  30.910  1.00  0.00            
ATOM     44  C2I POC A   1     106.730  47.690  29.400  1.00  0.00            
ATOM     45  C2J POC A   1     106.010  49.040  29.300  1.00  0.00            
ATOM     46  C2K POC A   1     105.780  49.300  27.830  1.00  0.00            
ATOM     47  C2L POC A   1     104.950  48.170  27.200  1.00  0.00            
ATOM     48  C2M POC A   1     104.960  48.040  25.680  1.00  0.00            
ATOM     49  C2N POC A   1     103.680  47.290  25.460  1.00  0.00            
ATOM     50  C2T POC A   1     103.800  46.850  24.020  1.00  0.00            
ATOM     51  C1N POC A   1     113.000  50.860  23.120  1.00  0.00            
ATOM     52  C1T POC A   1     113.350  52.350  22.740  1.00  0.00            
ATOM     53  DU1 POC A   1     111.310  50.640  36.830  1.00  0.00
ATOM     54  DU2 POC A   1     112.450  50.510  33.780  1.00  0.00
ATOM     55  DU3 POC A   1     110.750  48.900  30.905  1.00  0.00
ATOM     56  DU4 POC A   1     112.335  50.405  26.950  1.00  0.00
ATOM     57  DU5 POC A   1     112.760  50.800  23.835  1.00  0.00
ATOM     58  DU6 POC A   1     109.675  46.535  36.905  1.00  0.00
ATOM     59  DU7 POC A   1     108.125  46.745  33.500  1.00  0.00
ATOM     60  DU8 POC A   1     106.370  48.365  29.350  1.00  0.00
ATOM     61  DU9 POC A   1     104.320  47.665  25.570  1.00  0.00
