# Supplementary material for: Structure and Dynamics of the Membrane-Bound Cytochrome P450 2C9
Source: PLoS Comput Biol. 2011 Aug 11;7(8):e1002152. doi: 10.1371/journal.pcbi.1002152 (PMC3154944; doi:10.1371/journal.pcbi.1002152)
Supplement: Protocol S2 — Procedure to convert coarse-grained to atomic resolution POPC molecules. Protocol_S2.tar.bz2 contains the files necessary for carrying out this procedure: (i) a full atomic-resolution library of POPC lipids containing 1454 different conformations, (ii) the force field parameters to be used together with the library (with permission from Martinek T. and Jojart B.), (iii) the conversion program written in tcl for use with the VMD program, (iv) a bash script that uses the AMBER software to perform the final minimization step and assembles the converted membrane. (BZ2) [file pcbi.1002152.s015.bz2 › popc_cg2aa/popc_lib_aa/popc_aa.1429.pdb]

ATOM      1  C1  POC A   1      95.590  13.530  38.850  1.00  0.00            
ATOM      2  C2  POC A   1      97.770  14.400  39.190  1.00  0.00            
ATOM      3  C3  POC A   1      95.990  15.840  38.820  1.00  0.00            
ATOM      4  N   POC A   1      96.340  14.630  39.530  1.00  0.00            
ATOM      5  C4  POC A   1      95.950  14.790  40.930  1.00  0.00            
ATOM      6  C5  POC A   1      96.200  13.650  41.950  1.00  0.00            
ATOM      7  O1P POC A   1      97.250  12.770  41.820  1.00  0.00            
ATOM      8  P   POC A   1      97.360  11.830  42.910  1.00  0.00            
ATOM      9  O2P POC A   1      98.110  12.550  43.980  1.00  0.00            
ATOM     10  O3P POC A   1      95.990  11.450  42.970  1.00  0.00            
ATOM     11  O4P POC A   1      98.350  10.950  41.980  1.00  0.00            
ATOM     12  C6  POC A   1      97.550   9.970  41.310  1.00  0.00            
ATOM     13  C7  POC A   1      97.950   9.710  39.820  1.00  0.00            
ATOM     14  O71 POC A   1      97.220   8.560  39.230  1.00  0.00            
ATOM     15  C81 POC A   1      96.130   8.960  38.530  1.00  0.00            
ATOM     16  O81 POC A   1      95.670  10.100  38.610  1.00  0.00            
ATOM     17  C1A POC A   1      95.350   7.720  38.130  1.00  0.00            
ATOM     18  C1B POC A   1      96.310   6.820  37.380  1.00  0.00            
ATOM     19  C1C POC A   1      96.640   7.470  36.070  1.00  0.00            
ATOM     20  C1D POC A   1      97.630   6.750  35.140  1.00  0.00            
ATOM     21  C1E POC A   1      97.510   7.410  33.790  1.00  0.00            
ATOM     22  C1F POC A   1      98.450   8.570  33.810  1.00  0.00            
ATOM     23  C1G POC A   1      98.750   8.840  32.280  1.00  0.00            
ATOM     24  CZ1 POC A   1      97.600   9.650  31.630  1.00  0.00            
ATOM     25  CZ2 POC A   1      97.390   9.850  30.330  1.00  0.00            
ATOM     26  C1H POC A   1      98.360   9.460  29.200  1.00  0.00            
ATOM     27  C1I POC A   1      98.040   7.970  28.960  1.00  0.00            
ATOM     28  C1J POC A   1      98.770   7.490  27.750  1.00  0.00            
ATOM     29  C1K POC A   1      98.610   6.040  27.560  1.00  0.00            
ATOM     30  C1L POC A   1      97.280   5.900  26.800  1.00  0.00            
ATOM     31  C1M POC A   1      97.190   4.510  26.190  1.00  0.00            
ATOM     32  C72 POC A   1      99.470   9.660  39.860  1.00  0.00            
ATOM     33  O72 POC A   1     100.090  10.230  38.640  1.00  0.00            
ATOM     34  C82 POC A   1     101.440  10.250  38.840  1.00  0.00            
ATOM     35  O82 POC A   1     101.890   9.930  39.940  1.00  0.00            
ATOM     36  C2A POC A   1     102.400  10.600  37.680  1.00  0.00            
ATOM     37  C2B POC A   1     102.270  10.040  36.230  1.00  0.00            
ATOM     38  C2C POC A   1     103.460  10.540  35.410  1.00  0.00            
ATOM     39  C2D POC A   1     103.200  10.170  33.940  1.00  0.00            
ATOM     40  C2E POC A   1     104.460  10.380  33.080  1.00  0.00            
ATOM     41  C2F POC A   1     105.570   9.370  33.270  1.00  0.00            
ATOM     42  C2G POC A   1     106.550   9.890  32.230  1.00  0.00            
ATOM     43  C2H POC A   1     105.850   9.700  30.880  1.00  0.00            
ATOM     44  C2I POC A   1     106.740   9.630  29.640  1.00  0.00            
ATOM     45  C2J POC A   1     105.820   9.440  28.410  1.00  0.00            
ATOM     46  C2K POC A   1     106.520  10.120  27.250  1.00  0.00            
ATOM     47  C2L POC A   1     105.840   9.900  25.870  1.00  0.00            
ATOM     48  C2M POC A   1     105.570   8.420  25.880  1.00  0.00            
ATOM     49  C2N POC A   1     105.070   7.990  24.510  1.00  0.00            
ATOM     50  C2T POC A   1     106.100   8.330  23.440  1.00  0.00            
ATOM     51  C1N POC A   1      95.750   4.250  25.700  1.00  0.00            
ATOM     52  C1T POC A   1      95.570   4.650  24.250  1.00  0.00            
ATOM     53  DU1 POC A   1      96.475   7.145  36.725  1.00  0.00
ATOM     54  DU2 POC A   1      97.980   7.990  33.800  1.00  0.00
ATOM     55  DU3 POC A   1      97.495   9.750  30.980  1.00  0.00
ATOM     56  DU4 POC A   1      98.690   6.765  27.655  1.00  0.00
ATOM     57  DU5 POC A   1      96.470   4.380  25.945  1.00  0.00
ATOM     58  DU6 POC A   1     102.865  10.290  35.820  1.00  0.00
ATOM     59  DU7 POC A   1     105.015   9.875  33.175  1.00  0.00
ATOM     60  DU8 POC A   1     106.280   9.535  29.025  1.00  0.00
ATOM     61  DU9 POC A   1     105.320   8.205  25.195  1.00  0.00
