# Supplementary material for: Structure and Dynamics of the Membrane-Bound Cytochrome P450 2C9
Source: PLoS Comput Biol. 2011 Aug 11;7(8):e1002152. doi: 10.1371/journal.pcbi.1002152 (PMC3154944; doi:10.1371/journal.pcbi.1002152)
Supplement: Protocol S2 — Procedure to convert coarse-grained to atomic resolution POPC molecules. Protocol_S2.tar.bz2 contains the files necessary for carrying out this procedure: (i) a full atomic-resolution library of POPC lipids containing 1454 different conformations, (ii) the force field parameters to be used together with the library (with permission from Martinek T. and Jojart B.), (iii) the conversion program written in tcl for use with the VMD program, (iv) a bash script that uses the AMBER software to perform the final minimization step and assembles the converted membrane. (BZ2) [file pcbi.1002152.s015.bz2 › popc_cg2aa/popc_lib_aa/popc_aa.1069.pdb]

ATOM      1  C1  POC A   1     100.090  88.200   4.140  1.00  0.00            
ATOM      2  C2  POC A   1     102.510  88.470   3.970  1.00  0.00            
ATOM      3  C3  POC A   1     101.210  90.210   4.230  1.00  0.00            
ATOM      4  N   POC A   1     101.290  88.860   4.600  1.00  0.00            
ATOM      5  C4  POC A   1     101.260  88.870   6.100  1.00  0.00            
ATOM      6  C5  POC A   1     101.720  87.560   6.830  1.00  0.00            
ATOM      7  O1P POC A   1     100.880  86.420   6.700  1.00  0.00            
ATOM      8  P   POC A   1     101.320  85.120   7.460  1.00  0.00            
ATOM      9  O2P POC A   1     100.170  84.390   7.050  1.00  0.00            
ATOM     10  O3P POC A   1     102.660  84.940   6.970  1.00  0.00            
ATOM     11  O4P POC A   1     101.160  85.680   8.960  1.00  0.00            
ATOM     12  C6  POC A   1      99.970  85.240   9.610  1.00  0.00            
ATOM     13  C7  POC A   1      99.660  85.880  10.920  1.00  0.00            
ATOM     14  O71 POC A   1      98.420  85.290  11.320  1.00  0.00            
ATOM     15  C81 POC A   1      98.660  84.200  12.060  1.00  0.00            
ATOM     16  O81 POC A   1      99.810  83.740  12.130  1.00  0.00            
ATOM     17  C1A POC A   1      97.550  83.660  12.970  1.00  0.00            
ATOM     18  C1B POC A   1      96.350  84.650  12.920  1.00  0.00            
ATOM     19  C1C POC A   1      95.440  84.450  14.130  1.00  0.00            
ATOM     20  C1D POC A   1      96.250  84.620  15.440  1.00  0.00            
ATOM     21  C1E POC A   1      95.280  84.300  16.600  1.00  0.00            
ATOM     22  C1F POC A   1      95.990  84.030  17.930  1.00  0.00            
ATOM     23  C1G POC A   1      96.870  82.810  17.890  1.00  0.00            
ATOM     24  CZ1 POC A   1      98.340  83.130  17.610  1.00  0.00            
ATOM     25  CZ2 POC A   1      99.270  82.190  17.850  1.00  0.00            
ATOM     26  C1H POC A   1      98.740  80.940  18.590  1.00  0.00            
ATOM     27  C1I POC A   1      99.980  80.090  18.810  1.00  0.00            
ATOM     28  C1J POC A   1     101.070  80.780  19.570  1.00  0.00            
ATOM     29  C1K POC A   1     102.390  80.140  19.670  1.00  0.00            
ATOM     30  C1L POC A   1     103.240  81.290  19.180  1.00  0.00            
ATOM     31  C1M POC A   1     104.690  80.860  18.800  1.00  0.00            
ATOM     32  C72 POC A   1      99.840  87.380  10.910  1.00  0.00            
ATOM     33  O72 POC A   1     101.150  87.800  11.280  1.00  0.00            
ATOM     34  C82 POC A   1     101.320  89.110  11.240  1.00  0.00            
ATOM     35  O82 POC A   1     100.300  89.760  11.120  1.00  0.00            
ATOM     36  C2A POC A   1     102.770  89.690  11.380  1.00  0.00            
ATOM     37  C2B POC A   1     103.150  89.590  12.850  1.00  0.00            
ATOM     38  C2C POC A   1     102.170  90.470  13.640  1.00  0.00            
ATOM     39  C2D POC A   1     102.960  91.300  14.650  1.00  0.00            
ATOM     40  C2E POC A   1     101.980  91.880  15.680  1.00  0.00            
ATOM     41  C2F POC A   1     102.650  92.400  16.930  1.00  0.00            
ATOM     42  C2G POC A   1     101.580  92.910  17.940  1.00  0.00            
ATOM     43  C2H POC A   1     100.270  92.130  17.850  1.00  0.00            
ATOM     44  C2I POC A   1      99.660  91.640  19.170  1.00  0.00            
ATOM     45  C2J POC A   1      98.300  90.960  18.990  1.00  0.00            
ATOM     46  C2K POC A   1      97.310  92.130  19.040  1.00  0.00            
ATOM     47  C2L POC A   1      96.040  91.710  18.310  1.00  0.00            
ATOM     48  C2M POC A   1      95.450  90.350  18.590  1.00  0.00            
ATOM     49  C2N POC A   1      94.050  90.180  18.020  1.00  0.00            
ATOM     50  C2T POC A   1      93.390  89.050  18.830  1.00  0.00            
ATOM     51  C1N POC A   1     105.550  82.060  18.440  1.00  0.00            
ATOM     52  C1T POC A   1     104.950  83.020  17.420  1.00  0.00            
ATOM     53  DU1 POC A   1      95.895  84.550  13.525  1.00  0.00
ATOM     54  DU2 POC A   1      95.635  84.165  17.265  1.00  0.00
ATOM     55  DU3 POC A   1      98.805  82.660  17.730  1.00  0.00
ATOM     56  DU4 POC A   1     101.730  80.460  19.620  1.00  0.00
ATOM     57  DU5 POC A   1     105.120  81.460  18.620  1.00  0.00
ATOM     58  DU6 POC A   1     102.660  90.030  13.245  1.00  0.00
ATOM     59  DU7 POC A   1     102.315  92.140  16.305  1.00  0.00
ATOM     60  DU8 POC A   1      98.980  91.300  19.080  1.00  0.00
ATOM     61  DU9 POC A   1      94.750  90.265  18.305  1.00  0.00
