# Supplementary material for: Structure and Dynamics of the Membrane-Bound Cytochrome P450 2C9
Source: PLoS Comput Biol. 2011 Aug 11;7(8):e1002152. doi: 10.1371/journal.pcbi.1002152 (PMC3154944; doi:10.1371/journal.pcbi.1002152)
Supplement: Protocol S2 — Procedure to convert coarse-grained to atomic resolution POPC molecules. Protocol_S2.tar.bz2 contains the files necessary for carrying out this procedure: (i) a full atomic-resolution library of POPC lipids containing 1454 different conformations, (ii) the force field parameters to be used together with the library (with permission from Martinek T. and Jojart B.), (iii) the conversion program written in tcl for use with the VMD program, (iv) a bash script that uses the AMBER software to perform the final minimization step and assembles the converted membrane. (BZ2) [file pcbi.1002152.s015.bz2 › popc_cg2aa/popc_lib_aa/popc_aa.18.pdb]

ATOM      1  C1  POC A   1      47.930 120.410  12.140  1.00  0.00            
ATOM      2  C2  POC A   1      47.100 119.960  10.060  1.00  0.00            
ATOM      3  C3  POC A   1      48.530 121.760  10.310  1.00  0.00            
ATOM      4  N   POC A   1      48.320 120.430  10.770  1.00  0.00            
ATOM      5  C4  POC A   1      49.490 119.610  10.390  1.00  0.00            
ATOM      6  C5  POC A   1      49.650 118.150  10.940  1.00  0.00            
ATOM      7  O1P POC A   1      48.840 117.010  10.550  1.00  0.00            
ATOM      8  P   POC A   1      49.560 115.700  10.620  1.00  0.00            
ATOM      9  O2P POC A   1      48.930 114.720   9.720  1.00  0.00            
ATOM     10  O3P POC A   1      51.000 115.940  10.450  1.00  0.00            
ATOM     11  O4P POC A   1      48.990 115.310  12.000  1.00  0.00            
ATOM     12  C6  POC A   1      47.580 115.040  11.980  1.00  0.00            
ATOM     13  C7  POC A   1      46.970 114.660  13.330  1.00  0.00            
ATOM     14  O71 POC A   1      45.480 114.860  13.600  1.00  0.00            
ATOM     15  C81 POC A   1      44.970 116.110  13.380  1.00  0.00            
ATOM     16  O81 POC A   1      45.280 116.890  12.510  1.00  0.00            
ATOM     17  C1A POC A   1      43.550 116.280  13.970  1.00  0.00            
ATOM     18  C1B POC A   1      43.560 116.750  15.450  1.00  0.00            
ATOM     19  C1C POC A   1      43.600 118.290  15.640  1.00  0.00            
ATOM     20  C1D POC A   1      43.420 118.570  17.170  1.00  0.00            
ATOM     21  C1E POC A   1      44.630 118.070  17.990  1.00  0.00            
ATOM     22  C1F POC A   1      44.750 118.370  19.460  1.00  0.00            
ATOM     23  C1G POC A   1      46.200 117.940  19.870  1.00  0.00            
ATOM     24  CZ1 POC A   1      46.900 119.260  20.250  1.00  0.00            
ATOM     25  CZ2 POC A   1      48.050 119.430  20.890  1.00  0.00            
ATOM     26  C1H POC A   1      48.670 118.290  21.730  1.00  0.00            
ATOM     27  C1I POC A   1      50.170 118.440  21.760  1.00  0.00            
ATOM     28  C1J POC A   1      50.870 117.080  22.010  1.00  0.00            
ATOM     29  C1K POC A   1      51.150 116.340  20.660  1.00  0.00            
ATOM     30  C1L POC A   1      51.900 115.070  21.010  1.00  0.00            
ATOM     31  C1M POC A   1      52.450 114.270  19.750  1.00  0.00            
ATOM     32  C72 POC A   1      47.840 115.380  14.350  1.00  0.00            
ATOM     33  O72 POC A   1      47.820 114.760  15.620  1.00  0.00            
ATOM     34  C82 POC A   1      48.430 115.290  16.710  1.00  0.00            
ATOM     35  O82 POC A   1      48.900 116.390  16.720  1.00  0.00            
ATOM     36  C2A POC A   1      48.220 114.400  17.910  1.00  0.00            
ATOM     37  C2B POC A   1      46.840 114.600  18.540  1.00  0.00            
ATOM     38  C2C POC A   1      46.550 113.540  19.620  1.00  0.00            
ATOM     39  C2D POC A   1      45.230 114.090  20.150  1.00  0.00            
ATOM     40  C2E POC A   1      44.520 113.050  21.030  1.00  0.00            
ATOM     41  C2F POC A   1      45.420 112.880  22.190  1.00  0.00            
ATOM     42  C2G POC A   1      44.590 112.320  23.340  1.00  0.00            
ATOM     43  C2H POC A   1      43.720 113.430  24.010  1.00  0.00            
ATOM     44  C2I POC A   1      42.760 112.840  25.030  1.00  0.00            
ATOM     45  C2J POC A   1      41.910 111.720  24.470  1.00  0.00            
ATOM     46  C2K POC A   1      40.820 111.400  25.530  1.00  0.00            
ATOM     47  C2L POC A   1      40.310 109.980  25.230  1.00  0.00            
ATOM     48  C2M POC A   1      41.330 108.800  25.430  1.00  0.00            
ATOM     49  C2N POC A   1      40.830 107.380  25.340  1.00  0.00            
ATOM     50  C2T POC A   1      39.710 107.180  26.390  1.00  0.00            
ATOM     51  C1N POC A   1      53.310 113.110  20.160  1.00  0.00            
ATOM     52  C1T POC A   1      54.650 113.510  20.720  1.00  0.00            
ATOM     53  DU1 POC A   1      43.580 117.520  15.545  1.00  0.00
ATOM     54  DU2 POC A   1      44.690 118.220  18.725  1.00  0.00
ATOM     55  DU3 POC A   1      47.475 119.345  20.570  1.00  0.00
ATOM     56  DU4 POC A   1      51.010 116.710  21.335  1.00  0.00
ATOM     57  DU5 POC A   1      52.880 113.690  19.955  1.00  0.00
ATOM     58  DU6 POC A   1      46.695 114.070  19.080  1.00  0.00
ATOM     59  DU7 POC A   1      44.970 112.965  21.610  1.00  0.00
ATOM     60  DU8 POC A   1      42.335 112.280  24.750  1.00  0.00
ATOM     61  DU9 POC A   1      41.080 108.090  25.385  1.00  0.00
