# Supplementary material for: Structure and Dynamics of the Membrane-Bound Cytochrome P450 2C9
Source: PLoS Comput Biol. 2011 Aug 11;7(8):e1002152. doi: 10.1371/journal.pcbi.1002152 (PMC3154944; doi:10.1371/journal.pcbi.1002152)
Supplement: Protocol S2 — Procedure to convert coarse-grained to atomic resolution POPC molecules. Protocol_S2.tar.bz2 contains the files necessary for carrying out this procedure: (i) a full atomic-resolution library of POPC lipids containing 1454 different conformations, (ii) the force field parameters to be used together with the library (with permission from Martinek T. and Jojart B.), (iii) the conversion program written in tcl for use with the VMD program, (iv) a bash script that uses the AMBER software to perform the final minimization step and assembles the converted membrane. (BZ2) [file pcbi.1002152.s015.bz2 › popc_cg2aa/popc_lib_aa/popc_aa.221.pdb]

ATOM      1  C1  POC A   1      60.630  85.020  52.330  1.00  0.00            
ATOM      2  C2  POC A   1      58.790  83.690  51.770  1.00  0.00            
ATOM      3  C3  POC A   1      58.380  85.770  52.780  1.00  0.00            
ATOM      4  N   POC A   1      59.250  85.080  51.820  1.00  0.00            
ATOM      5  C4  POC A   1      59.140  85.680  50.480  1.00  0.00            
ATOM      6  C5  POC A   1      59.890  86.980  50.210  1.00  0.00            
ATOM      7  O1P POC A   1      61.310  87.140  50.380  1.00  0.00            
ATOM      8  P   POC A   1      61.720  88.620  50.850  1.00  0.00            
ATOM      9  O2P POC A   1      60.620  89.180  51.670  1.00  0.00            
ATOM     10  O3P POC A   1      63.150  88.780  51.200  1.00  0.00            
ATOM     11  O4P POC A   1      61.480  89.340  49.430  1.00  0.00            
ATOM     12  C6  POC A   1      62.670  89.000  48.700  1.00  0.00            
ATOM     13  C7  POC A   1      62.340  88.480  47.300  1.00  0.00            
ATOM     14  O71 POC A   1      63.320  88.390  46.260  1.00  0.00            
ATOM     15  C81 POC A   1      63.740  87.180  45.810  1.00  0.00            
ATOM     16  O81 POC A   1      63.860  86.330  46.690  1.00  0.00            
ATOM     17  C1A POC A   1      64.550  87.230  44.520  1.00  0.00            
ATOM     18  C1B POC A   1      64.400  86.090  43.500  1.00  0.00            
ATOM     19  C1C POC A   1      65.420  86.540  42.440  1.00  0.00            
ATOM     20  C1D POC A   1      65.010  87.800  41.680  1.00  0.00            
ATOM     21  C1E POC A   1      66.020  88.220  40.620  1.00  0.00            
ATOM     22  C1F POC A   1      67.410  88.380  41.240  1.00  0.00            
ATOM     23  C1G POC A   1      67.480  89.790  41.830  1.00  0.00            
ATOM     24  CZ1 POC A   1      67.820  90.670  40.620  1.00  0.00            
ATOM     25  CZ2 POC A   1      68.380  91.880  40.740  1.00  0.00            
ATOM     26  C1H POC A   1      68.880  92.440  42.070  1.00  0.00            
ATOM     27  C1I POC A   1      69.230  93.910  41.850  1.00  0.00            
ATOM     28  C1J POC A   1      70.500  94.180  41.050  1.00  0.00            
ATOM     29  C1K POC A   1      70.540  95.680  40.750  1.00  0.00            
ATOM     30  C1L POC A   1      71.060  96.520  41.920  1.00  0.00            
ATOM     31  C1M POC A   1      71.330  97.970  41.500  1.00  0.00            
ATOM     32  C72 POC A   1      61.130  89.330  46.890  1.00  0.00            
ATOM     33  O72 POC A   1      60.660  89.110  45.560  1.00  0.00            
ATOM     34  C82 POC A   1      59.720  90.030  45.220  1.00  0.00            
ATOM     35  O82 POC A   1      59.350  90.950  45.960  1.00  0.00            
ATOM     36  C2A POC A   1      58.930  89.920  43.920  1.00  0.00            
ATOM     37  C2B POC A   1      59.590  90.160  42.560  1.00  0.00            
ATOM     38  C2C POC A   1      60.350  88.940  42.050  1.00  0.00            
ATOM     39  C2D POC A   1      60.760  89.120  40.590  1.00  0.00            
ATOM     40  C2E POC A   1      61.790  88.070  40.150  1.00  0.00            
ATOM     41  C2F POC A   1      61.700  87.910  38.630  1.00  0.00            
ATOM     42  C2G POC A   1      60.390  87.190  38.290  1.00  0.00            
ATOM     43  C2H POC A   1      60.390  86.960  36.770  1.00  0.00            
ATOM     44  C2I POC A   1      59.220  86.040  36.410  1.00  0.00            
ATOM     45  C2J POC A   1      59.300  85.730  34.910  1.00  0.00            
ATOM     46  C2K POC A   1      57.910  85.360  34.390  1.00  0.00            
ATOM     47  C2L POC A   1      57.960  84.670  33.030  1.00  0.00            
ATOM     48  C2M POC A   1      58.370  85.560  31.850  1.00  0.00            
ATOM     49  C2N POC A   1      58.580  84.630  30.650  1.00  0.00            
ATOM     50  C2T POC A   1      58.690  85.430  29.360  1.00  0.00            
ATOM     51  C1N POC A   1      72.640  98.190  40.740  1.00  0.00            
ATOM     52  C1T POC A   1      73.840  98.210  41.690  1.00  0.00            
ATOM     53  DU1 POC A   1      64.910  86.315  42.970  1.00  0.00
ATOM     54  DU2 POC A   1      66.715  88.300  40.930  1.00  0.00
ATOM     55  DU3 POC A   1      68.100  91.275  40.680  1.00  0.00
ATOM     56  DU4 POC A   1      70.520  94.930  40.900  1.00  0.00
ATOM     57  DU5 POC A   1      71.985  98.080  41.120  1.00  0.00
ATOM     58  DU6 POC A   1      59.970  89.550  42.305  1.00  0.00
ATOM     59  DU7 POC A   1      61.745  87.990  39.390  1.00  0.00
ATOM     60  DU8 POC A   1      59.260  85.885  35.660  1.00  0.00
ATOM     61  DU9 POC A   1      58.475  85.095  31.250  1.00  0.00
