# Supplementary material for: Structure and Dynamics of the Membrane-Bound Cytochrome P450 2C9
Source: PLoS Comput Biol. 2011 Aug 11;7(8):e1002152. doi: 10.1371/journal.pcbi.1002152 (PMC3154944; doi:10.1371/journal.pcbi.1002152)
Supplement: Protocol S2 — Procedure to convert coarse-grained to atomic resolution POPC molecules. Protocol_S2.tar.bz2 contains the files necessary for carrying out this procedure: (i) a full atomic-resolution library of POPC lipids containing 1454 different conformations, (ii) the force field parameters to be used together with the library (with permission from Martinek T. and Jojart B.), (iii) the conversion program written in tcl for use with the VMD program, (iv) a bash script that uses the AMBER software to perform the final minimization step and assembles the converted membrane. (BZ2) [file pcbi.1002152.s015.bz2 › popc_cg2aa/popc_lib_aa/popc_aa.169.pdb]

ATOM      1  C1  POC A   1       1.830 115.430   8.860  1.00  0.00            
ATOM      2  C2  POC A   1      -0.540 115.700   8.330  1.00  0.00            
ATOM      3  C3  POC A   1       0.000 114.050   9.730  1.00  0.00            
ATOM      4  N   POC A   1       0.460 115.370   9.370  1.00  0.00            
ATOM      5  C4  POC A   1       0.280 116.220  10.550  1.00  0.00            
ATOM      6  C5  POC A   1      -0.040 117.760  10.290  1.00  0.00            
ATOM      7  O1P POC A   1       1.090 118.450   9.950  1.00  0.00            
ATOM      8  P   POC A   1       1.110 119.900   9.370  1.00  0.00            
ATOM      9  O2P POC A   1       2.530 120.140   8.960  1.00  0.00            
ATOM     10  O3P POC A   1      -0.020 119.890   8.460  1.00  0.00            
ATOM     11  O4P POC A   1       0.730 120.680  10.670  1.00  0.00            
ATOM     12  C6  POC A   1       1.790 120.410  11.510  1.00  0.00            
ATOM     13  C7  POC A   1       1.930 121.360  12.730  1.00  0.00            
ATOM     14  O71 POC A   1       3.290 121.600  13.400  1.00  0.00            
ATOM     15  C81 POC A   1       3.960 122.620  12.820  1.00  0.00            
ATOM     16  O81 POC A   1       4.000 122.840  11.600  1.00  0.00            
ATOM     17  C1A POC A   1       5.100 123.090  13.720  1.00  0.00            
ATOM     18  C1B POC A   1       4.660 123.860  15.000  1.00  0.00            
ATOM     19  C1C POC A   1       5.620 123.660  16.170  1.00  0.00            
ATOM     20  C1D POC A   1       5.610 124.810  17.140  1.00  0.00            
ATOM     21  C1E POC A   1       6.590 124.580  18.310  1.00  0.00            
ATOM     22  C1F POC A   1       8.020 124.780  17.830  1.00  0.00            
ATOM     23  C1G POC A   1       8.920 124.170  18.880  1.00  0.00            
ATOM     24  CZ1 POC A   1      10.300 124.640  18.700  1.00  0.00            
ATOM     25  CZ2 POC A   1      10.830 125.250  19.700  1.00  0.00            
ATOM     26  C1H POC A   1      10.190 125.440  21.020  1.00  0.00            
ATOM     27  C1I POC A   1      11.170 126.040  22.110  1.00  0.00            
ATOM     28  C1J POC A   1      12.330 125.060  22.430  1.00  0.00            
ATOM     29  C1K POC A   1      13.260 125.390  23.640  1.00  0.00            
ATOM     30  C1L POC A   1      14.490 124.540  23.880  1.00  0.00            
ATOM     31  C1M POC A   1      15.250 125.560  24.680  1.00  0.00            
ATOM     32  C72 POC A   1       0.710 120.970  13.600  1.00  0.00            
ATOM     33  O72 POC A   1       0.830 119.620  14.060  1.00  0.00            
ATOM     34  C82 POC A   1      -0.060 119.490  15.110  1.00  0.00            
ATOM     35  O82 POC A   1      -0.750 120.410  15.450  1.00  0.00            
ATOM     36  C2A POC A   1       0.060 118.080  15.810  1.00  0.00            
ATOM     37  C2B POC A   1      -1.250 117.450  16.070  1.00  0.00            
ATOM     38  C2C POC A   1      -1.620 117.260  17.520  1.00  0.00            
ATOM     39  C2D POC A   1      -3.100 116.990  17.860  1.00  0.00            
ATOM     40  C2E POC A   1      -3.480 115.720  17.160  1.00  0.00            
ATOM     41  C2F POC A   1      -4.940 115.400  17.400  1.00  0.00            
ATOM     42  C2G POC A   1      -5.300 115.520  18.880  1.00  0.00            
ATOM     43  C2H POC A   1      -6.710 114.860  19.120  1.00  0.00            
ATOM     44  C2I POC A   1      -6.530 113.360  19.490  1.00  0.00            
ATOM     45  C2J POC A   1      -7.850 112.630  19.500  1.00  0.00            
ATOM     46  C2K POC A   1      -7.520 111.160  19.440  1.00  0.00            
ATOM     47  C2L POC A   1      -6.640 110.840  20.690  1.00  0.00            
ATOM     48  C2M POC A   1      -6.760 109.440  21.190  1.00  0.00            
ATOM     49  C2N POC A   1      -5.950 109.170  22.480  1.00  0.00            
ATOM     50  C2T POC A   1      -6.220 107.800  23.150  1.00  0.00            
ATOM     51  C1N POC A   1      16.670 124.970  24.820  1.00  0.00            
ATOM     52  C1T POC A   1      17.270 125.110  23.430  1.00  0.00            
ATOM     53  DU1 POC A   1       5.140 123.760  15.585  1.00  0.00
ATOM     54  DU2 POC A   1       7.305 124.680  18.070  1.00  0.00
ATOM     55  DU3 POC A   1      10.565 124.945  19.200  1.00  0.00
ATOM     56  DU4 POC A   1      12.795 125.225  23.035  1.00  0.00
ATOM     57  DU5 POC A   1      15.960 125.265  24.750  1.00  0.00
ATOM     58  DU6 POC A   1      -1.435 117.355  16.795  1.00  0.00
ATOM     59  DU7 POC A   1      -4.210 115.560  17.280  1.00  0.00
ATOM     60  DU8 POC A   1      -7.190 112.995  19.495  1.00  0.00
ATOM     61  DU9 POC A   1      -6.355 109.305  21.835  1.00  0.00
