# Supplementary material for: Structure and Dynamics of the Membrane-Bound Cytochrome P450 2C9
Source: PLoS Comput Biol. 2011 Aug 11;7(8):e1002152. doi: 10.1371/journal.pcbi.1002152 (PMC3154944; doi:10.1371/journal.pcbi.1002152)
Supplement: Protocol S2 — Procedure to convert coarse-grained to atomic resolution POPC molecules. Protocol_S2.tar.bz2 contains the files necessary for carrying out this procedure: (i) a full atomic-resolution library of POPC lipids containing 1454 different conformations, (ii) the force field parameters to be used together with the library (with permission from Martinek T. and Jojart B.), (iii) the conversion program written in tcl for use with the VMD program, (iv) a bash script that uses the AMBER software to perform the final minimization step and assembles the converted membrane. (BZ2) [file pcbi.1002152.s015.bz2 › popc_cg2aa/popc_lib_aa/popc_aa.441.pdb]

ATOM      1  C1  POC A   1     109.770  53.580   6.030  1.00  0.00            
ATOM      2  C2  POC A   1     108.740  53.390   8.080  1.00  0.00            
ATOM      3  C3  POC A   1     111.190  53.000   7.670  1.00  0.00            
ATOM      4  N   POC A   1     110.010  53.800   7.450  1.00  0.00            
ATOM      5  C4  POC A   1     110.280  55.270   7.590  1.00  0.00            
ATOM      6  C5  POC A   1     110.880  55.700   8.950  1.00  0.00            
ATOM      7  O1P POC A   1     110.010  55.650  10.080  1.00  0.00            
ATOM      8  P   POC A   1     110.700  56.260  11.310  1.00  0.00            
ATOM      9  O2P POC A   1     111.390  57.460  10.790  1.00  0.00            
ATOM     10  O3P POC A   1     109.630  56.290  12.260  1.00  0.00            
ATOM     11  O4P POC A   1     111.480  54.930  11.660  1.00  0.00            
ATOM     12  C6  POC A   1     110.650  54.090  12.500  1.00  0.00            
ATOM     13  C7  POC A   1     111.410  52.720  12.580  1.00  0.00            
ATOM     14  O71 POC A   1     110.810  51.720  13.410  1.00  0.00            
ATOM     15  C81 POC A   1     110.940  50.420  12.940  1.00  0.00            
ATOM     16  O81 POC A   1     111.310  50.130  11.770  1.00  0.00            
ATOM     17  C1A POC A   1     110.290  49.300  13.760  1.00  0.00            
ATOM     18  C1B POC A   1     109.290  48.600  12.840  1.00  0.00            
ATOM     19  C1C POC A   1     108.380  47.660  13.520  1.00  0.00            
ATOM     20  C1D POC A   1     107.560  48.520  14.570  1.00  0.00            
ATOM     21  C1E POC A   1     106.620  47.730  15.420  1.00  0.00            
ATOM     22  C1F POC A   1     105.520  48.570  16.130  1.00  0.00            
ATOM     23  C1G POC A   1     106.070  49.120  17.440  1.00  0.00            
ATOM     24  CZ1 POC A   1     106.590  48.000  18.280  1.00  0.00            
ATOM     25  CZ2 POC A   1     107.340  48.410  19.350  1.00  0.00            
ATOM     26  C1H POC A   1     107.800  49.830  19.310  1.00  0.00            
ATOM     27  C1I POC A   1     108.520  50.060  20.660  1.00  0.00            
ATOM     28  C1J POC A   1     109.230  51.450  20.660  1.00  0.00            
ATOM     29  C1K POC A   1     110.100  51.360  21.870  1.00  0.00            
ATOM     30  C1L POC A   1     111.320  52.260  21.370  1.00  0.00            
ATOM     31  C1M POC A   1     110.720  53.670  21.090  1.00  0.00            
ATOM     32  C72 POC A   1     112.780  53.230  13.090  1.00  0.00            
ATOM     33  O72 POC A   1     113.930  52.380  12.950  1.00  0.00            
ATOM     34  C82 POC A   1     115.030  53.080  13.450  1.00  0.00            
ATOM     35  O82 POC A   1     114.830  54.130  14.030  1.00  0.00            
ATOM     36  C2A POC A   1     116.460  52.610  13.140  1.00  0.00            
ATOM     37  C2B POC A   1     116.820  51.420  14.000  1.00  0.00            
ATOM     38  C2C POC A   1     118.340  51.270  13.970  1.00  0.00            
ATOM     39  C2D POC A   1     118.810  50.340  15.010  1.00  0.00            
ATOM     40  C2E POC A   1     118.420  48.870  14.790  1.00  0.00            
ATOM     41  C2F POC A   1     119.160  47.760  15.600  1.00  0.00            
ATOM     42  C2G POC A   1     118.430  46.370  15.390  1.00  0.00            
ATOM     43  C2H POC A   1     117.050  46.480  16.080  1.00  0.00            
ATOM     44  C2I POC A   1     117.250  46.820  17.580  1.00  0.00            
ATOM     45  C2J POC A   1     116.070  47.070  18.500  1.00  0.00            
ATOM     46  C2K POC A   1     116.560  47.820  19.770  1.00  0.00            
ATOM     47  C2L POC A   1     115.430  48.170  20.690  1.00  0.00            
ATOM     48  C2M POC A   1     114.900  46.840  21.190  1.00  0.00            
ATOM     49  C2N POC A   1     113.780  46.890  22.240  1.00  0.00            
ATOM     50  C2T POC A   1     114.290  47.040  23.660  1.00  0.00            
ATOM     51  C1N POC A   1     111.690  54.750  20.510  1.00  0.00            
ATOM     52  C1T POC A   1     111.550  56.140  21.130  1.00  0.00            
ATOM     53  DU1 POC A   1     108.835  48.130  13.180  1.00  0.00
ATOM     54  DU2 POC A   1     106.070  48.150  15.775  1.00  0.00
ATOM     55  DU3 POC A   1     106.965  48.205  18.815  1.00  0.00
ATOM     56  DU4 POC A   1     109.665  51.405  21.265  1.00  0.00
ATOM     57  DU5 POC A   1     111.205  54.210  20.800  1.00  0.00
ATOM     58  DU6 POC A   1     117.580  51.345  13.985  1.00  0.00
ATOM     59  DU7 POC A   1     118.790  48.315  15.195  1.00  0.00
ATOM     60  DU8 POC A   1     116.660  46.945  18.040  1.00  0.00
ATOM     61  DU9 POC A   1     114.340  46.865  21.715  1.00  0.00
