# Supplementary material for: Structure and Dynamics of the Membrane-Bound Cytochrome P450 2C9
Source: PLoS Comput Biol. 2011 Aug 11;7(8):e1002152. doi: 10.1371/journal.pcbi.1002152 (PMC3154944; doi:10.1371/journal.pcbi.1002152)
Supplement: Protocol S2 — Procedure to convert coarse-grained to atomic resolution POPC molecules. Protocol_S2.tar.bz2 contains the files necessary for carrying out this procedure: (i) a full atomic-resolution library of POPC lipids containing 1454 different conformations, (ii) the force field parameters to be used together with the library (with permission from Martinek T. and Jojart B.), (iii) the conversion program written in tcl for use with the VMD program, (iv) a bash script that uses the AMBER software to perform the final minimization step and assembles the converted membrane. (BZ2) [file pcbi.1002152.s015.bz2 › popc_cg2aa/popc_lib_aa/popc_aa.645.pdb]

ATOM      1  C1  POC A   1     119.570 127.730  40.880  1.00  0.00            
ATOM      2  C2  POC A   1     121.270 127.570  42.490  1.00  0.00            
ATOM      3  C3  POC A   1     121.340 129.440  41.040  1.00  0.00            
ATOM      4  N   POC A   1     120.430 128.530  41.750  1.00  0.00            
ATOM      5  C4  POC A   1     119.550 129.240  42.690  1.00  0.00            
ATOM      6  C5  POC A   1     120.140 130.230  43.690  1.00  0.00            
ATOM      7  O1P POC A   1     121.530 130.210  44.030  1.00  0.00            
ATOM      8  P   POC A   1     121.980 131.460  44.930  1.00  0.00            
ATOM      9  O2P POC A   1     120.930 132.500  44.890  1.00  0.00            
ATOM     10  O3P POC A   1     122.410 130.910  46.240  1.00  0.00            
ATOM     11  O4P POC A   1     123.290 132.050  44.190  1.00  0.00            
ATOM     12  C6  POC A   1     122.860 132.450  42.880  1.00  0.00            
ATOM     13  C7  POC A   1     123.970 132.850  41.900  1.00  0.00            
ATOM     14  O71 POC A   1     123.570 133.110  40.550  1.00  0.00            
ATOM     15  C81 POC A   1     124.450 133.270  39.530  1.00  0.00            
ATOM     16  O81 POC A   1     125.510 133.850  39.750  1.00  0.00            
ATOM     17  C1A POC A   1     123.920 133.130  38.100  1.00  0.00            
ATOM     18  C1B POC A   1     123.380 131.720  37.850  1.00  0.00            
ATOM     19  C1C POC A   1     122.780 131.660  36.440  1.00  0.00            
ATOM     20  C1D POC A   1     122.310 130.280  35.960  1.00  0.00            
ATOM     21  C1E POC A   1     121.140 129.890  36.860  1.00  0.00            
ATOM     22  C1F POC A   1     120.580 128.550  36.370  1.00  0.00            
ATOM     23  C1G POC A   1     119.850 128.970  35.100  1.00  0.00            
ATOM     24  CZ1 POC A   1     119.360 127.790  34.250  1.00  0.00            
ATOM     25  CZ2 POC A   1     118.720 127.990  33.090  1.00  0.00            
ATOM     26  C1H POC A   1     118.660 129.480  32.740  1.00  0.00            
ATOM     27  C1I POC A   1     118.190 129.940  31.360  1.00  0.00            
ATOM     28  C1J POC A   1     117.880 131.410  31.070  1.00  0.00            
ATOM     29  C1K POC A   1     118.990 132.340  30.570  1.00  0.00            
ATOM     30  C1L POC A   1     118.520 133.790  30.380  1.00  0.00            
ATOM     31  C1M POC A   1     119.530 134.770  29.780  1.00  0.00            
ATOM     32  C72 POC A   1     125.000 131.720  42.000  1.00  0.00            
ATOM     33  O72 POC A   1     124.490 130.410  41.750  1.00  0.00            
ATOM     34  C82 POC A   1     125.310 129.350  41.960  1.00  0.00            
ATOM     35  O82 POC A   1     126.500 129.570  42.230  1.00  0.00            
ATOM     36  C2A POC A   1     124.680 127.990  41.670  1.00  0.00            
ATOM     37  C2B POC A   1     125.340 127.310  40.470  1.00  0.00            
ATOM     38  C2C POC A   1     124.970 128.050  39.190  1.00  0.00            
ATOM     39  C2D POC A   1     125.880 127.570  38.050  1.00  0.00            
ATOM     40  C2E POC A   1     125.410 128.070  36.680  1.00  0.00            
ATOM     41  C2F POC A   1     126.350 127.640  35.560  1.00  0.00            
ATOM     42  C2G POC A   1     126.200 128.240  34.160  1.00  0.00            
ATOM     43  C2H POC A   1     127.230 127.570  33.250  1.00  0.00            
ATOM     44  C2I POC A   1     127.350 128.320  31.920  1.00  0.00            
ATOM     45  C2J POC A   1     128.450 127.640  31.090  1.00  0.00            
ATOM     46  C2K POC A   1     129.080 128.650  30.140  1.00  0.00            
ATOM     47  C2L POC A   1     130.170 128.090  29.210  1.00  0.00            
ATOM     48  C2M POC A   1     129.520 127.040  28.310  1.00  0.00            
ATOM     49  C2N POC A   1     130.240 126.690  27.010  1.00  0.00            
ATOM     50  C2T POC A   1     131.680 126.260  27.290  1.00  0.00            
ATOM     51  C1N POC A   1     118.900 136.160  29.680  1.00  0.00            
ATOM     52  C1T POC A   1     119.930 136.990  28.900  1.00  0.00            
ATOM     53  DU1 POC A   1     123.080 131.690  37.145  1.00  0.00
ATOM     54  DU2 POC A   1     120.860 129.220  36.615  1.00  0.00
ATOM     55  DU3 POC A   1     119.040 127.890  33.670  1.00  0.00
ATOM     56  DU4 POC A   1     118.435 131.875  30.820  1.00  0.00
ATOM     57  DU5 POC A   1     119.215 135.465  29.730  1.00  0.00
ATOM     58  DU6 POC A   1     125.155 127.680  39.830  1.00  0.00
ATOM     59  DU7 POC A   1     125.880 127.855  36.120  1.00  0.00
ATOM     60  DU8 POC A   1     127.900 127.980  31.505  1.00  0.00
ATOM     61  DU9 POC A   1     129.880 126.865  27.660  1.00  0.00
