# Supplementary material for: Structure and Dynamics of the Membrane-Bound Cytochrome P450 2C9
Source: PLoS Comput Biol. 2011 Aug 11;7(8):e1002152. doi: 10.1371/journal.pcbi.1002152 (PMC3154944; doi:10.1371/journal.pcbi.1002152)
Supplement: Protocol S2 — Procedure to convert coarse-grained to atomic resolution POPC molecules. Protocol_S2.tar.bz2 contains the files necessary for carrying out this procedure: (i) a full atomic-resolution library of POPC lipids containing 1454 different conformations, (ii) the force field parameters to be used together with the library (with permission from Martinek T. and Jojart B.), (iii) the conversion program written in tcl for use with the VMD program, (iv) a bash script that uses the AMBER software to perform the final minimization step and assembles the converted membrane. (BZ2) [file pcbi.1002152.s015.bz2 › popc_cg2aa/popc_lib_aa/popc_aa.996.pdb]

ATOM      1  C1  POC A   1      43.530 146.320  50.780  1.00  0.00            
ATOM      2  C2  POC A   1      41.220 146.430  51.400  1.00  0.00            
ATOM      3  C3  POC A   1      42.390 148.340  50.560  1.00  0.00            
ATOM      4  N   POC A   1      42.230 146.870  50.450  1.00  0.00            
ATOM      5  C4  POC A   1      42.050 146.270  49.120  1.00  0.00            
ATOM      6  C5  POC A   1      41.440 147.020  47.980  1.00  0.00            
ATOM      7  O1P POC A   1      41.230 146.260  46.850  1.00  0.00            
ATOM      8  P   POC A   1      40.440 147.130  45.800  1.00  0.00            
ATOM      9  O2P POC A   1      39.230 147.140  46.610  1.00  0.00            
ATOM     10  O3P POC A   1      41.230 148.340  45.450  1.00  0.00            
ATOM     11  O4P POC A   1      40.510 146.140  44.580  1.00  0.00            
ATOM     12  C6  POC A   1      41.830 145.950  44.250  1.00  0.00            
ATOM     13  C7  POC A   1      42.080 145.550  42.800  1.00  0.00            
ATOM     14  O71 POC A   1      43.450 145.030  42.730  1.00  0.00            
ATOM     15  C81 POC A   1      43.510 143.710  42.450  1.00  0.00            
ATOM     16  O81 POC A   1      42.530 142.970  42.590  1.00  0.00            
ATOM     17  C1A POC A   1      44.880 143.330  41.800  1.00  0.00            
ATOM     18  C1B POC A   1      45.030 144.350  40.670  1.00  0.00            
ATOM     19  C1C POC A   1      44.020 144.040  39.560  1.00  0.00            
ATOM     20  C1D POC A   1      44.300 144.990  38.380  1.00  0.00            
ATOM     21  C1E POC A   1      43.250 144.950  37.260  1.00  0.00            
ATOM     22  C1F POC A   1      43.640 145.600  35.960  1.00  0.00            
ATOM     23  C1G POC A   1      43.030 144.830  34.780  1.00  0.00            
ATOM     24  CZ1 POC A   1      41.540 144.620  34.640  1.00  0.00            
ATOM     25  CZ2 POC A   1      41.030 143.820  33.690  1.00  0.00            
ATOM     26  C1H POC A   1      42.050 143.010  32.910  1.00  0.00            
ATOM     27  C1I POC A   1      41.410 141.930  32.030  1.00  0.00            
ATOM     28  C1J POC A   1      41.920 142.000  30.620  1.00  0.00            
ATOM     29  C1K POC A   1      43.440 141.730  30.550  1.00  0.00            
ATOM     30  C1L POC A   1      43.980 142.290  29.230  1.00  0.00            
ATOM     31  C1M POC A   1      43.240 141.820  27.970  1.00  0.00            
ATOM     32  C72 POC A   1      41.830 146.770  41.890  1.00  0.00            
ATOM     33  O72 POC A   1      40.540 147.320  41.590  1.00  0.00            
ATOM     34  C82 POC A   1      40.370 148.490  40.980  1.00  0.00            
ATOM     35  O82 POC A   1      41.300 149.190  40.800  1.00  0.00            
ATOM     36  C2A POC A   1      38.960 148.790  40.410  1.00  0.00            
ATOM     37  C2B POC A   1      38.450 147.970  39.240  1.00  0.00            
ATOM     38  C2C POC A   1      39.060 148.430  37.960  1.00  0.00            
ATOM     39  C2D POC A   1      38.450 147.410  37.040  1.00  0.00            
ATOM     40  C2E POC A   1      38.710 147.970  35.570  1.00  0.00            
ATOM     41  C2F POC A   1      38.370 146.910  34.400  1.00  0.00            
ATOM     42  C2G POC A   1      38.400 147.620  33.050  1.00  0.00            
ATOM     43  C2H POC A   1      37.940 146.570  32.010  1.00  0.00            
ATOM     44  C2I POC A   1      37.960 147.120  30.550  1.00  0.00            
ATOM     45  C2J POC A   1      37.080 146.200  29.640  1.00  0.00            
ATOM     46  C2K POC A   1      36.890 146.500  28.110  1.00  0.00            
ATOM     47  C2L POC A   1      35.460 146.540  27.620  1.00  0.00            
ATOM     48  C2M POC A   1      35.180 147.670  26.630  1.00  0.00            
ATOM     49  C2N POC A   1      34.460 148.770  27.390  1.00  0.00            
ATOM     50  C2T POC A   1      33.660 149.680  26.460  1.00  0.00            
ATOM     51  C1N POC A   1      43.640 142.550  26.650  1.00  0.00            
ATOM     52  C1T POC A   1      42.840 142.430  25.350  1.00  0.00            
ATOM     53  DU1 POC A   1      44.525 144.195  40.115  1.00  0.00
ATOM     54  DU2 POC A   1      43.445 145.275  36.610  1.00  0.00
ATOM     55  DU3 POC A   1      41.285 144.220  34.165  1.00  0.00
ATOM     56  DU4 POC A   1      42.680 141.865  30.585  1.00  0.00
ATOM     57  DU5 POC A   1      43.440 142.185  27.310  1.00  0.00
ATOM     58  DU6 POC A   1      38.755 148.200  38.600  1.00  0.00
ATOM     59  DU7 POC A   1      38.540 147.440  34.985  1.00  0.00
ATOM     60  DU8 POC A   1      37.520 146.660  30.095  1.00  0.00
ATOM     61  DU9 POC A   1      34.820 148.220  27.010  1.00  0.00
