# Supplementary material for: Structure and Dynamics of the Membrane-Bound Cytochrome P450 2C9
Source: PLoS Comput Biol. 2011 Aug 11;7(8):e1002152. doi: 10.1371/journal.pcbi.1002152 (PMC3154944; doi:10.1371/journal.pcbi.1002152)
Supplement: Protocol S2 — Procedure to convert coarse-grained to atomic resolution POPC molecules. Protocol_S2.tar.bz2 contains the files necessary for carrying out this procedure: (i) a full atomic-resolution library of POPC lipids containing 1454 different conformations, (ii) the force field parameters to be used together with the library (with permission from Martinek T. and Jojart B.), (iii) the conversion program written in tcl for use with the VMD program, (iv) a bash script that uses the AMBER software to perform the final minimization step and assembles the converted membrane. (BZ2) [file pcbi.1002152.s015.bz2 › popc_cg2aa/popc_lib_aa/popc_aa.847.pdb]

ATOM      1  C1  POC A   1       2.900  66.590   9.560  1.00  0.00            
ATOM      2  C2  POC A   1       1.570  68.160   8.380  1.00  0.00            
ATOM      3  C3  POC A   1       0.420  66.800   9.850  1.00  0.00            
ATOM      4  N   POC A   1       1.720  67.450   9.660  1.00  0.00            
ATOM      5  C4  POC A   1       2.190  68.360  10.720  1.00  0.00            
ATOM      6  C5  POC A   1       1.370  69.640  10.890  1.00  0.00            
ATOM      7  O1P POC A   1       2.200  70.580  11.570  1.00  0.00            
ATOM      8  P   POC A   1       1.390  71.890  12.050  1.00  0.00            
ATOM      9  O2P POC A   1       2.010  72.980  11.260  1.00  0.00            
ATOM     10  O3P POC A   1      -0.080  71.740  12.010  1.00  0.00            
ATOM     11  O4P POC A   1       1.740  72.010  13.620  1.00  0.00            
ATOM     12  C6  POC A   1       1.380  70.810  14.310  1.00  0.00            
ATOM     13  C7  POC A   1       1.340  70.890  15.840  1.00  0.00            
ATOM     14  O71 POC A   1       0.020  71.210  16.310  1.00  0.00            
ATOM     15  C81 POC A   1      -0.540  70.660  17.410  1.00  0.00            
ATOM     16  O81 POC A   1      -1.750  70.880  17.510  1.00  0.00            
ATOM     17  C1A POC A   1       0.320  69.770  18.310  1.00  0.00            
ATOM     18  C1B POC A   1       0.670  70.650  19.510  1.00  0.00            
ATOM     19  C1C POC A   1       1.450  69.770  20.500  1.00  0.00            
ATOM     20  C1D POC A   1       2.520  69.090  19.650  1.00  0.00            
ATOM     21  C1E POC A   1       3.460  68.320  20.580  1.00  0.00            
ATOM     22  C1F POC A   1       4.630  67.730  19.800  1.00  0.00            
ATOM     23  C1G POC A   1       5.740  67.260  20.740  1.00  0.00            
ATOM     24  CZ1 POC A   1       5.460  65.920  21.420  1.00  0.00            
ATOM     25  CZ2 POC A   1       6.290  65.370  22.310  1.00  0.00            
ATOM     26  C1H POC A   1       7.510  66.170  22.780  1.00  0.00            
ATOM     27  C1I POC A   1       8.330  65.240  23.670  1.00  0.00            
ATOM     28  C1J POC A   1       8.790  64.000  22.910  1.00  0.00            
ATOM     29  C1K POC A   1       9.720  63.190  23.820  1.00  0.00            
ATOM     30  C1L POC A   1      11.020  63.890  24.180  1.00  0.00            
ATOM     31  C1M POC A   1      12.060  63.060  24.950  1.00  0.00            
ATOM     32  C72 POC A   1       2.400  71.960  16.090  1.00  0.00            
ATOM     33  O72 POC A   1       3.230  71.860  17.250  1.00  0.00            
ATOM     34  C82 POC A   1       3.790  73.030  17.670  1.00  0.00            
ATOM     35  O82 POC A   1       3.400  74.110  17.240  1.00  0.00            
ATOM     36  C2A POC A   1       4.730  72.940  18.870  1.00  0.00            
ATOM     37  C2B POC A   1       3.950  73.350  20.120  1.00  0.00            
ATOM     38  C2C POC A   1       4.650  72.640  21.290  1.00  0.00            
ATOM     39  C2D POC A   1       4.240  73.300  22.600  1.00  0.00            
ATOM     40  C2E POC A   1       4.740  72.360  23.700  1.00  0.00            
ATOM     41  C2F POC A   1       4.130  70.970  23.510  1.00  0.00            
ATOM     42  C2G POC A   1       4.860  69.940  24.380  1.00  0.00            
ATOM     43  C2H POC A   1       4.180  68.570  24.290  1.00  0.00            
ATOM     44  C2I POC A   1       4.940  67.490  25.070  1.00  0.00            
ATOM     45  C2J POC A   1       4.210  66.150  25.120  1.00  0.00            
ATOM     46  C2K POC A   1       4.970  65.090  25.920  1.00  0.00            
ATOM     47  C2L POC A   1       4.120  63.890  26.320  1.00  0.00            
ATOM     48  C2M POC A   1       2.880  64.330  27.100  1.00  0.00            
ATOM     49  C2N POC A   1       2.160  63.050  27.540  1.00  0.00            
ATOM     50  C2T POC A   1       2.970  62.310  28.600  1.00  0.00            
ATOM     51  C1N POC A   1      13.320  63.880  25.180  1.00  0.00            
ATOM     52  C1T POC A   1      14.380  63.220  26.060  1.00  0.00            
ATOM     53  DU1 POC A   1       1.060  70.210  20.005  1.00  0.00
ATOM     54  DU2 POC A   1       4.045  68.025  20.190  1.00  0.00
ATOM     55  DU3 POC A   1       5.875  65.645  21.865  1.00  0.00
ATOM     56  DU4 POC A   1       9.255  63.595  23.365  1.00  0.00
ATOM     57  DU5 POC A   1      12.690  63.470  25.065  1.00  0.00
ATOM     58  DU6 POC A   1       4.300  72.995  20.705  1.00  0.00
ATOM     59  DU7 POC A   1       4.435  71.665  23.605  1.00  0.00
ATOM     60  DU8 POC A   1       4.575  66.820  25.095  1.00  0.00
ATOM     61  DU9 POC A   1       2.520  63.690  27.320  1.00  0.00
