# Supplementary material for: Structure and Dynamics of the Membrane-Bound Cytochrome P450 2C9
Source: PLoS Comput Biol. 2011 Aug 11;7(8):e1002152. doi: 10.1371/journal.pcbi.1002152 (PMC3154944; doi:10.1371/journal.pcbi.1002152)
Supplement: Protocol S2 — Procedure to convert coarse-grained to atomic resolution POPC molecules. Protocol_S2.tar.bz2 contains the files necessary for carrying out this procedure: (i) a full atomic-resolution library of POPC lipids containing 1454 different conformations, (ii) the force field parameters to be used together with the library (with permission from Martinek T. and Jojart B.), (iii) the conversion program written in tcl for use with the VMD program, (iv) a bash script that uses the AMBER software to perform the final minimization step and assembles the converted membrane. (BZ2) [file pcbi.1002152.s015.bz2 › popc_cg2aa/popc_lib_aa/popc_aa.1234.pdb]

ATOM      1  C1  POC A   1      30.190  82.080  47.560  1.00  0.00            
ATOM      2  C2  POC A   1      29.710  82.860  49.700  1.00  0.00            
ATOM      3  C3  POC A   1      31.150  84.310  48.330  1.00  0.00            
ATOM      4  N   POC A   1      30.060  83.320  48.340  1.00  0.00            
ATOM      5  C4  POC A   1      28.790  83.930  47.930  1.00  0.00            
ATOM      6  C5  POC A   1      28.430  85.300  48.510  1.00  0.00            
ATOM      7  O1P POC A   1      27.090  85.650  48.150  1.00  0.00            
ATOM      8  P   POC A   1      27.200  87.200  47.710  1.00  0.00            
ATOM      9  O2P POC A   1      25.910  87.860  47.410  1.00  0.00            
ATOM     10  O3P POC A   1      28.160  87.870  48.620  1.00  0.00            
ATOM     11  O4P POC A   1      27.930  86.790  46.340  1.00  0.00            
ATOM     12  C6  POC A   1      26.920  86.730  45.330  1.00  0.00            
ATOM     13  C7  POC A   1      26.370  85.350  44.960  1.00  0.00            
ATOM     14  O71 POC A   1      27.280  84.550  44.180  1.00  0.00            
ATOM     15  C81 POC A   1      27.030  83.240  43.930  1.00  0.00            
ATOM     16  O81 POC A   1      26.060  82.720  44.490  1.00  0.00            
ATOM     17  C1A POC A   1      28.170  82.480  43.250  1.00  0.00            
ATOM     18  C1B POC A   1      27.750  82.330  41.790  1.00  0.00            
ATOM     19  C1C POC A   1      28.980  81.720  41.110  1.00  0.00            
ATOM     20  C1D POC A   1      28.590  81.460  39.650  1.00  0.00            
ATOM     21  C1E POC A   1      29.650  80.730  38.830  1.00  0.00            
ATOM     22  C1F POC A   1      28.910  80.250  37.580  1.00  0.00            
ATOM     23  C1G POC A   1      29.740  79.440  36.580  1.00  0.00            
ATOM     24  CZ1 POC A   1      30.450  78.270  37.250  1.00  0.00            
ATOM     25  CZ2 POC A   1      31.180  77.440  36.490  1.00  0.00            
ATOM     26  C1H POC A   1      31.490  77.820  35.040  1.00  0.00            
ATOM     27  C1I POC A   1      31.930  76.600  34.220  1.00  0.00            
ATOM     28  C1J POC A   1      32.090  77.090  32.780  1.00  0.00            
ATOM     29  C1K POC A   1      33.520  77.620  32.620  1.00  0.00            
ATOM     30  C1L POC A   1      33.770  78.290  31.270  1.00  0.00            
ATOM     31  C1M POC A   1      35.240  78.740  31.160  1.00  0.00            
ATOM     32  C72 POC A   1      25.120  85.720  44.170  1.00  0.00            
ATOM     33  O72 POC A   1      24.050  86.030  45.070  1.00  0.00            
ATOM     34  C82 POC A   1      22.890  86.530  44.560  1.00  0.00            
ATOM     35  O82 POC A   1      21.950  86.920  45.240  1.00  0.00            
ATOM     36  C2A POC A   1      22.900  86.810  43.060  1.00  0.00            
ATOM     37  C2B POC A   1      21.570  87.200  42.410  1.00  0.00            
ATOM     38  C2C POC A   1      21.670  87.010  40.890  1.00  0.00            
ATOM     39  C2D POC A   1      22.550  88.090  40.270  1.00  0.00            
ATOM     40  C2E POC A   1      22.770  87.750  38.800  1.00  0.00            
ATOM     41  C2F POC A   1      24.050  88.480  38.380  1.00  0.00            
ATOM     42  C2G POC A   1      24.460  87.980  36.990  1.00  0.00            
ATOM     43  C2H POC A   1      25.850  88.490  36.610  1.00  0.00            
ATOM     44  C2I POC A   1      26.200  88.090  35.170  1.00  0.00            
ATOM     45  C2J POC A   1      27.610  88.520  34.780  1.00  0.00            
ATOM     46  C2K POC A   1      28.000  88.060  33.370  1.00  0.00            
ATOM     47  C2L POC A   1      29.330  88.730  33.010  1.00  0.00            
ATOM     48  C2M POC A   1      30.070  87.920  31.950  1.00  0.00            
ATOM     49  C2N POC A   1      31.420  88.610  31.730  1.00  0.00            
ATOM     50  C2T POC A   1      32.200  88.060  30.530  1.00  0.00            
ATOM     51  C1N POC A   1      35.640  79.490  29.900  1.00  0.00            
ATOM     52  C1T POC A   1      35.570  78.600  28.660  1.00  0.00            
ATOM     53  DU1 POC A   1      28.365  82.025  41.450  1.00  0.00
ATOM     54  DU2 POC A   1      29.280  80.490  38.205  1.00  0.00
ATOM     55  DU3 POC A   1      30.815  77.855  36.870  1.00  0.00
ATOM     56  DU4 POC A   1      32.805  77.355  32.700  1.00  0.00
ATOM     57  DU5 POC A   1      35.440  79.115  30.530  1.00  0.00
ATOM     58  DU6 POC A   1      21.620  87.105  41.650  1.00  0.00
ATOM     59  DU7 POC A   1      23.410  88.115  38.590  1.00  0.00
ATOM     60  DU8 POC A   1      26.905  88.305  34.975  1.00  0.00
ATOM     61  DU9 POC A   1      30.745  88.265  31.840  1.00  0.00
