# Supplementary material for: Structure and Dynamics of the Membrane-Bound Cytochrome P450 2C9
Source: PLoS Comput Biol. 2011 Aug 11;7(8):e1002152. doi: 10.1371/journal.pcbi.1002152 (PMC3154944; doi:10.1371/journal.pcbi.1002152)
Supplement: Protocol S2 — Procedure to convert coarse-grained to atomic resolution POPC molecules. Protocol_S2.tar.bz2 contains the files necessary for carrying out this procedure: (i) a full atomic-resolution library of POPC lipids containing 1454 different conformations, (ii) the force field parameters to be used together with the library (with permission from Martinek T. and Jojart B.), (iii) the conversion program written in tcl for use with the VMD program, (iv) a bash script that uses the AMBER software to perform the final minimization step and assembles the converted membrane. (BZ2) [file pcbi.1002152.s015.bz2 › popc_cg2aa/popc_lib_aa/popc_aa.622.pdb]

ATOM      1  C1  POC A   1      88.250  99.230  41.650  1.00  0.00            
ATOM      2  C2  POC A   1      89.670  98.410  43.450  1.00  0.00            
ATOM      3  C3  POC A   1      90.140  97.760  41.270  1.00  0.00            
ATOM      4  N   POC A   1      89.620  98.890  42.060  1.00  0.00            
ATOM      5  C4  POC A   1      90.320 100.150  41.800  1.00  0.00            
ATOM      6  C5  POC A   1      91.760 100.360  42.290  1.00  0.00            
ATOM      7  O1P POC A   1      92.730  99.700  41.470  1.00  0.00            
ATOM      8  P   POC A   1      94.240 100.120  41.860  1.00  0.00            
ATOM      9  O2P POC A   1      94.090 100.330  43.320  1.00  0.00            
ATOM     10  O3P POC A   1      95.190  99.130  41.290  1.00  0.00            
ATOM     11  O4P POC A   1      94.380 101.490  41.030  1.00  0.00            
ATOM     12  C6  POC A   1      94.930 101.220  39.740  1.00  0.00            
ATOM     13  C7  POC A   1      96.450 101.130  39.600  1.00  0.00            
ATOM     14  O71 POC A   1      97.040 102.370  39.180  1.00  0.00            
ATOM     15  C81 POC A   1      98.270 102.730  39.640  1.00  0.00            
ATOM     16  O81 POC A   1      98.640 102.300  40.730  1.00  0.00            
ATOM     17  C1A POC A   1      99.160 103.510  38.670  1.00  0.00            
ATOM     18  C1B POC A   1     100.210 102.590  38.040  1.00  0.00            
ATOM     19  C1C POC A   1     100.820 103.020  36.710  1.00  0.00            
ATOM     20  C1D POC A   1     102.000 102.140  36.280  1.00  0.00            
ATOM     21  C1E POC A   1     102.280 102.360  34.790  1.00  0.00            
ATOM     22  C1F POC A   1     103.540 101.600  34.360  1.00  0.00            
ATOM     23  C1G POC A   1     103.790 101.760  32.860  1.00  0.00            
ATOM     24  CZ1 POC A   1     104.510 103.040  32.440  1.00  0.00            
ATOM     25  CZ2 POC A   1     105.090 103.010  31.230  1.00  0.00            
ATOM     26  C1H POC A   1     104.980 101.790  30.310  1.00  0.00            
ATOM     27  C1I POC A   1     105.710 102.070  29.000  1.00  0.00            
ATOM     28  C1J POC A   1     105.260 101.160  27.850  1.00  0.00            
ATOM     29  C1K POC A   1     106.020 101.610  26.600  1.00  0.00            
ATOM     30  C1L POC A   1     107.530 101.430  26.750  1.00  0.00            
ATOM     31  C1M POC A   1     108.260 101.610  25.410  1.00  0.00            
ATOM     32  C72 POC A   1      96.540 100.100  38.470  1.00  0.00            
ATOM     33  O72 POC A   1      97.780  99.380  38.520  1.00  0.00            
ATOM     34  C82 POC A   1      97.950  98.470  37.520  1.00  0.00            
ATOM     35  O82 POC A   1      96.970  98.250  36.800  1.00  0.00            
ATOM     36  C2A POC A   1      99.320  97.810  37.380  1.00  0.00            
ATOM     37  C2B POC A   1      99.950  97.930  35.990  1.00  0.00            
ATOM     38  C2C POC A   1     101.440  97.600  35.980  1.00  0.00            
ATOM     39  C2D POC A   1     101.980  97.680  34.550  1.00  0.00            
ATOM     40  C2E POC A   1     103.440  97.250  34.440  1.00  0.00            
ATOM     41  C2F POC A   1     104.010  97.590  33.060  1.00  0.00            
ATOM     42  C2G POC A   1     103.100  96.850  32.070  1.00  0.00            
ATOM     43  C2H POC A   1     103.760  96.970  30.700  1.00  0.00            
ATOM     44  C2I POC A   1     104.960  96.030  30.550  1.00  0.00            
ATOM     45  C2J POC A   1     105.840  96.340  29.330  1.00  0.00            
ATOM     46  C2K POC A   1     104.990  96.370  28.060  1.00  0.00            
ATOM     47  C2L POC A   1     105.560  97.160  26.880  1.00  0.00            
ATOM     48  C2M POC A   1     107.000  96.720  26.650  1.00  0.00            
ATOM     49  C2N POC A   1     107.600  97.460  25.450  1.00  0.00            
ATOM     50  C2T POC A   1     108.800  96.740  24.830  1.00  0.00            
ATOM     51  C1N POC A   1     109.780 101.540  25.570  1.00  0.00            
ATOM     52  C1T POC A   1     110.560 101.470  24.260  1.00  0.00            
ATOM     53  DU1 POC A   1     100.515 102.805  37.375  1.00  0.00
ATOM     54  DU2 POC A   1     102.910 101.980  34.575  1.00  0.00
ATOM     55  DU3 POC A   1     104.800 103.025  31.835  1.00  0.00
ATOM     56  DU4 POC A   1     105.640 101.385  27.225  1.00  0.00
ATOM     57  DU5 POC A   1     109.020 101.575  25.490  1.00  0.00
ATOM     58  DU6 POC A   1     100.695  97.765  35.985  1.00  0.00
ATOM     59  DU7 POC A   1     103.725  97.420  33.750  1.00  0.00
ATOM     60  DU8 POC A   1     105.400  96.185  29.940  1.00  0.00
ATOM     61  DU9 POC A   1     107.300  97.090  26.050  1.00  0.00
