# Supplementary material for: Structure and Dynamics of the Membrane-Bound Cytochrome P450 2C9
Source: PLoS Comput Biol. 2011 Aug 11;7(8):e1002152. doi: 10.1371/journal.pcbi.1002152 (PMC3154944; doi:10.1371/journal.pcbi.1002152)
Supplement: Protocol S2 — Procedure to convert coarse-grained to atomic resolution POPC molecules. Protocol_S2.tar.bz2 contains the files necessary for carrying out this procedure: (i) a full atomic-resolution library of POPC lipids containing 1454 different conformations, (ii) the force field parameters to be used together with the library (with permission from Martinek T. and Jojart B.), (iii) the conversion program written in tcl for use with the VMD program, (iv) a bash script that uses the AMBER software to perform the final minimization step and assembles the converted membrane. (BZ2) [file pcbi.1002152.s015.bz2 › popc_cg2aa/popc_lib_aa/popc_aa.45.pdb]

ATOM      1  C1  POC A   1      -0.710 141.370  50.010  1.00  0.00            
ATOM      2  C2  POC A   1       0.570 142.970  51.390  1.00  0.00            
ATOM      3  C3  POC A   1      -0.250 140.980  52.260  1.00  0.00            
ATOM      4  N   POC A   1       0.350 141.520  51.030  1.00  0.00            
ATOM      5  C4  POC A   1       1.700 141.050  50.540  1.00  0.00            
ATOM      6  C5  POC A   1       2.360 141.760  49.360  1.00  0.00            
ATOM      7  O1P POC A   1       3.520 141.190  48.760  1.00  0.00            
ATOM      8  P   POC A   1       3.100 140.090  47.730  1.00  0.00            
ATOM      9  O2P POC A   1       4.240 139.350  47.220  1.00  0.00            
ATOM     10  O3P POC A   1       1.840 139.440  48.200  1.00  0.00            
ATOM     11  O4P POC A   1       2.580 141.050  46.640  1.00  0.00            
ATOM     12  C6  POC A   1       3.490 141.770  45.740  1.00  0.00            
ATOM     13  C7  POC A   1       2.810 142.350  44.520  1.00  0.00            
ATOM     14  O71 POC A   1       2.820 141.440  43.320  1.00  0.00            
ATOM     15  C81 POC A   1       2.090 141.920  42.310  1.00  0.00            
ATOM     16  O81 POC A   1       1.280 142.840  42.570  1.00  0.00            
ATOM     17  C1A POC A   1       2.280 141.370  40.920  1.00  0.00            
ATOM     18  C1B POC A   1       3.780 141.500  40.600  1.00  0.00            
ATOM     19  C1C POC A   1       4.090 141.550  39.180  1.00  0.00            
ATOM     20  C1D POC A   1       5.580 141.770  39.110  1.00  0.00            
ATOM     21  C1E POC A   1       5.890 141.750  37.600  1.00  0.00            
ATOM     22  C1F POC A   1       5.100 140.540  37.000  1.00  0.00            
ATOM     23  C1G POC A   1       5.190 140.650  35.450  1.00  0.00            
ATOM     24  CZ1 POC A   1       4.530 139.450  34.840  1.00  0.00            
ATOM     25  CZ2 POC A   1       4.740 138.960  33.650  1.00  0.00            
ATOM     26  C1H POC A   1       5.480 139.860  32.640  1.00  0.00            
ATOM     27  C1I POC A   1       5.820 139.180  31.250  1.00  0.00            
ATOM     28  C1J POC A   1       6.500 137.830  31.490  1.00  0.00            
ATOM     29  C1K POC A   1       7.300 137.340  30.230  1.00  0.00            
ATOM     30  C1L POC A   1       8.080 136.050  30.520  1.00  0.00            
ATOM     31  C1M POC A   1       8.900 135.530  29.310  1.00  0.00            
ATOM     32  C72 POC A   1       3.420 143.800  44.440  1.00  0.00            
ATOM     33  O72 POC A   1       4.790 143.820  44.450  1.00  0.00            
ATOM     34  C82 POC A   1       5.310 145.080  44.240  1.00  0.00            
ATOM     35  O82 POC A   1       6.230 145.570  44.890  1.00  0.00            
ATOM     36  C2A POC A   1       4.590 146.100  43.290  1.00  0.00            
ATOM     37  C2B POC A   1       5.080 145.910  41.840  1.00  0.00            
ATOM     38  C2C POC A   1       4.480 146.900  40.810  1.00  0.00            
ATOM     39  C2D POC A   1       5.330 147.000  39.620  1.00  0.00            
ATOM     40  C2E POC A   1       5.400 145.680  38.830  1.00  0.00            
ATOM     41  C2F POC A   1       6.100 145.960  37.500  1.00  0.00            
ATOM     42  C2G POC A   1       5.210 147.070  37.040  1.00  0.00            
ATOM     43  C2H POC A   1       5.240 147.280  35.540  1.00  0.00            
ATOM     44  C2I POC A   1       6.720 147.340  35.140  1.00  0.00            
ATOM     45  C2J POC A   1       6.890 147.790  33.720  1.00  0.00            
ATOM     46  C2K POC A   1       8.040 146.910  33.350  1.00  0.00            
ATOM     47  C2L POC A   1       9.320 147.230  34.120  1.00  0.00            
ATOM     48  C2M POC A   1      10.540 146.530  33.460  1.00  0.00            
ATOM     49  C2N POC A   1      11.830 147.170  33.990  1.00  0.00            
ATOM     50  C2T POC A   1      13.080 146.580  33.330  1.00  0.00            
ATOM     51  C1N POC A   1      10.360 136.050  29.000  1.00  0.00            
ATOM     52  C1T POC A   1      10.810 135.320  27.690  1.00  0.00            
ATOM     53  DU1 POC A   1       3.935 141.525  39.890  1.00  0.00
ATOM     54  DU2 POC A   1       5.495 141.145  37.300  1.00  0.00
ATOM     55  DU3 POC A   1       4.635 139.205  34.245  1.00  0.00
ATOM     56  DU4 POC A   1       6.900 137.585  30.860  1.00  0.00
ATOM     57  DU5 POC A   1       9.630 135.790  29.155  1.00  0.00
ATOM     58  DU6 POC A   1       4.780 146.405  41.325  1.00  0.00
ATOM     59  DU7 POC A   1       5.750 145.820  38.165  1.00  0.00
ATOM     60  DU8 POC A   1       6.805 147.565  34.430  1.00  0.00
ATOM     61  DU9 POC A   1      11.185 146.850  33.725  1.00  0.00
