# Supplementary material for: Structure and Dynamics of the Membrane-Bound Cytochrome P450 2C9
Source: PLoS Comput Biol. 2011 Aug 11;7(8):e1002152. doi: 10.1371/journal.pcbi.1002152 (PMC3154944; doi:10.1371/journal.pcbi.1002152)
Supplement: Protocol S2 — Procedure to convert coarse-grained to atomic resolution POPC molecules. Protocol_S2.tar.bz2 contains the files necessary for carrying out this procedure: (i) a full atomic-resolution library of POPC lipids containing 1454 different conformations, (ii) the force field parameters to be used together with the library (with permission from Martinek T. and Jojart B.), (iii) the conversion program written in tcl for use with the VMD program, (iv) a bash script that uses the AMBER software to perform the final minimization step and assembles the converted membrane. (BZ2) [file pcbi.1002152.s015.bz2 › popc_cg2aa/popc_lib_aa/popc_aa.426.pdb]

ATOM      1  C1  POC A   1      98.810   8.970   9.090  1.00  0.00            
ATOM      2  C2  POC A   1      99.100  11.340   9.300  1.00  0.00            
ATOM      3  C3  POC A   1     100.790   9.960   8.500  1.00  0.00            
ATOM      4  N   POC A   1      99.320  10.180   8.470  1.00  0.00            
ATOM      5  C4  POC A   1      98.800  10.070   7.100  1.00  0.00            
ATOM      6  C5  POC A   1      97.330   9.970   6.730  1.00  0.00            
ATOM      7  O1P POC A   1      96.560   8.830   6.950  1.00  0.00            
ATOM      8  P   POC A   1      94.970   9.170   6.760  1.00  0.00            
ATOM      9  O2P POC A   1      95.010  10.150   5.670  1.00  0.00            
ATOM     10  O3P POC A   1      94.470   7.830   6.560  1.00  0.00            
ATOM     11  O4P POC A   1      95.030   9.710   8.230  1.00  0.00            
ATOM     12  C6  POC A   1      94.580   8.600   9.020  1.00  0.00            
ATOM     13  C7  POC A   1      94.570   8.850  10.560  1.00  0.00            
ATOM     14  O71 POC A   1      93.250   9.220  11.010  1.00  0.00            
ATOM     15  C81 POC A   1      92.350   8.280  11.240  1.00  0.00            
ATOM     16  O81 POC A   1      92.180   7.390  10.380  1.00  0.00            
ATOM     17  C1A POC A   1      91.140   8.750  12.060  1.00  0.00            
ATOM     18  C1B POC A   1      91.570   9.630  13.250  1.00  0.00            
ATOM     19  C1C POC A   1      90.400  10.570  13.340  1.00  0.00            
ATOM     20  C1D POC A   1      90.690  11.640  14.450  1.00  0.00            
ATOM     21  C1E POC A   1      90.410  10.940  15.790  1.00  0.00            
ATOM     22  C1F POC A   1      90.610  11.900  17.020  1.00  0.00            
ATOM     23  C1G POC A   1      90.650  11.190  18.370  1.00  0.00            
ATOM     24  CZ1 POC A   1      92.030  10.590  18.740  1.00  0.00            
ATOM     25  CZ2 POC A   1      92.210   9.810  19.750  1.00  0.00            
ATOM     26  C1H POC A   1      91.120   9.090  20.630  1.00  0.00            
ATOM     27  C1I POC A   1      91.720   8.450  21.900  1.00  0.00            
ATOM     28  C1J POC A   1      90.630   7.900  22.840  1.00  0.00            
ATOM     29  C1K POC A   1      91.340   7.090  23.980  1.00  0.00            
ATOM     30  C1L POC A   1      92.070   5.770  23.530  1.00  0.00            
ATOM     31  C1M POC A   1      91.190   4.710  22.850  1.00  0.00            
ATOM     32  C72 POC A   1      95.640   9.880  10.880  1.00  0.00            
ATOM     33  O72 POC A   1      95.630  10.330  12.270  1.00  0.00            
ATOM     34  C82 POC A   1      96.350  11.460  12.500  1.00  0.00            
ATOM     35  O82 POC A   1      96.880  12.110  11.620  1.00  0.00            
ATOM     36  C2A POC A   1      96.400  11.850  13.980  1.00  0.00            
ATOM     37  C2B POC A   1      97.820  11.560  14.630  1.00  0.00            
ATOM     38  C2C POC A   1      98.700  12.850  14.910  1.00  0.00            
ATOM     39  C2D POC A   1      99.980  12.410  15.690  1.00  0.00            
ATOM     40  C2E POC A   1     100.680  13.700  16.150  1.00  0.00            
ATOM     41  C2F POC A   1     102.160  13.790  15.710  1.00  0.00            
ATOM     42  C2G POC A   1     102.780  14.950  16.440  1.00  0.00            
ATOM     43  C2H POC A   1     102.750  14.830  17.990  1.00  0.00            
ATOM     44  C2I POC A   1     103.040  16.210  18.670  1.00  0.00            
ATOM     45  C2J POC A   1     101.790  17.140  18.530  1.00  0.00            
ATOM     46  C2K POC A   1     102.090  18.380  19.340  1.00  0.00            
ATOM     47  C2L POC A   1     100.770  19.190  19.710  1.00  0.00            
ATOM     48  C2M POC A   1     101.080  20.380  20.620  1.00  0.00            
ATOM     49  C2N POC A   1      99.800  20.680  21.350  1.00  0.00            
ATOM     50  C2T POC A   1      99.970  21.880  22.330  1.00  0.00            
ATOM     51  C1N POC A   1      91.920   3.370  23.070  1.00  0.00            
ATOM     52  C1T POC A   1      91.310   2.290  22.190  1.00  0.00            
ATOM     53  DU1 POC A   1      90.985  10.100  13.295  1.00  0.00
ATOM     54  DU2 POC A   1      90.510  11.420  16.405  1.00  0.00
ATOM     55  DU3 POC A   1      92.120  10.200  19.245  1.00  0.00
ATOM     56  DU4 POC A   1      90.985   7.495  23.410  1.00  0.00
ATOM     57  DU5 POC A   1      91.555   4.040  22.960  1.00  0.00
ATOM     58  DU6 POC A   1      98.260  12.205  14.770  1.00  0.00
ATOM     59  DU7 POC A   1     101.420  13.745  15.930  1.00  0.00
ATOM     60  DU8 POC A   1     102.415  16.675  18.600  1.00  0.00
ATOM     61  DU9 POC A   1     100.440  20.530  20.985  1.00  0.00
