# Supplementary material for: Structure and Dynamics of the Membrane-Bound Cytochrome P450 2C9
Source: PLoS Comput Biol. 2011 Aug 11;7(8):e1002152. doi: 10.1371/journal.pcbi.1002152 (PMC3154944; doi:10.1371/journal.pcbi.1002152)
Supplement: Protocol S2 — Procedure to convert coarse-grained to atomic resolution POPC molecules. Protocol_S2.tar.bz2 contains the files necessary for carrying out this procedure: (i) a full atomic-resolution library of POPC lipids containing 1454 different conformations, (ii) the force field parameters to be used together with the library (with permission from Martinek T. and Jojart B.), (iii) the conversion program written in tcl for use with the VMD program, (iv) a bash script that uses the AMBER software to perform the final minimization step and assembles the converted membrane. (BZ2) [file pcbi.1002152.s015.bz2 › popc_cg2aa/popc_lib_aa/popc_aa.451.pdb]

ATOM      1  C1  POC A   1       1.680  48.700   8.540  1.00  0.00            
ATOM      2  C2  POC A   1       1.020  47.290   6.990  1.00  0.00            
ATOM      3  C3  POC A   1      -0.530  49.070   7.290  1.00  0.00            
ATOM      4  N   POC A   1       0.910  48.700   7.270  1.00  0.00            
ATOM      5  C4  POC A   1       1.650  49.360   6.200  1.00  0.00            
ATOM      6  C5  POC A   1       1.920  50.900   6.160  1.00  0.00            
ATOM      7  O1P POC A   1       0.800  51.700   6.040  1.00  0.00            
ATOM      8  P   POC A   1       1.230  53.160   6.410  1.00  0.00            
ATOM      9  O2P POC A   1       2.440  53.330   5.620  1.00  0.00            
ATOM     10  O3P POC A   1       0.010  53.930   6.120  1.00  0.00            
ATOM     11  O4P POC A   1       1.410  53.100   7.940  1.00  0.00            
ATOM     12  C6  POC A   1       0.270  52.840   8.730  1.00  0.00            
ATOM     13  C7  POC A   1       0.550  52.850  10.240  1.00  0.00            
ATOM     14  O71 POC A   1      -0.240  51.790  10.860  1.00  0.00            
ATOM     15  C81 POC A   1       0.420  50.650  11.240  1.00  0.00            
ATOM     16  O81 POC A   1       1.650  50.460  11.230  1.00  0.00            
ATOM     17  C1A POC A   1      -0.550  49.460  11.680  1.00  0.00            
ATOM     18  C1B POC A   1      -0.240  49.040  13.150  1.00  0.00            
ATOM     19  C1C POC A   1       0.990  48.010  13.120  1.00  0.00            
ATOM     20  C1D POC A   1       1.270  47.630  14.540  1.00  0.00            
ATOM     21  C1E POC A   1       2.360  46.590  14.660  1.00  0.00            
ATOM     22  C1F POC A   1       2.950  46.450  16.040  1.00  0.00            
ATOM     23  C1G POC A   1       4.340  45.830  16.110  1.00  0.00            
ATOM     24  CZ1 POC A   1       4.480  44.460  15.260  1.00  0.00            
ATOM     25  CZ2 POC A   1       5.670  44.130  14.970  1.00  0.00            
ATOM     26  C1H POC A   1       6.870  44.790  15.570  1.00  0.00            
ATOM     27  C1I POC A   1       7.810  45.200  14.440  1.00  0.00            
ATOM     28  C1J POC A   1       9.210  45.500  14.870  1.00  0.00            
ATOM     29  C1K POC A   1       9.850  44.180  15.340  1.00  0.00            
ATOM     30  C1L POC A   1       9.530  43.110  14.300  1.00  0.00            
ATOM     31  C1M POC A   1      10.420  41.860  14.730  1.00  0.00            
ATOM     32  C72 POC A   1       0.320  54.250  10.770  1.00  0.00            
ATOM     33  O72 POC A   1      -0.940  54.970  10.520  1.00  0.00            
ATOM     34  C82 POC A   1      -1.240  56.290  10.990  1.00  0.00            
ATOM     35  O82 POC A   1      -2.350  56.800  10.730  1.00  0.00            
ATOM     36  C2A POC A   1      -0.120  56.880  11.890  1.00  0.00            
ATOM     37  C2B POC A   1      -0.830  57.270  13.220  1.00  0.00            
ATOM     38  C2C POC A   1       0.070  58.120  14.170  1.00  0.00            
ATOM     39  C2D POC A   1      -0.640  58.560  15.470  1.00  0.00            
ATOM     40  C2E POC A   1       0.410  59.140  16.500  1.00  0.00            
ATOM     41  C2F POC A   1       1.470  58.090  16.920  1.00  0.00            
ATOM     42  C2G POC A   1       2.870  58.570  17.170  1.00  0.00            
ATOM     43  C2H POC A   1       3.900  58.560  16.030  1.00  0.00            
ATOM     44  C2I POC A   1       5.300  58.770  16.640  1.00  0.00            
ATOM     45  C2J POC A   1       5.540  60.170  17.290  1.00  0.00            
ATOM     46  C2K POC A   1       6.920  60.230  17.860  1.00  0.00            
ATOM     47  C2L POC A   1       7.010  59.260  19.000  1.00  0.00            
ATOM     48  C2M POC A   1       8.480  59.090  19.370  1.00  0.00            
ATOM     49  C2N POC A   1       8.470  58.580  20.810  1.00  0.00            
ATOM     50  C2T POC A   1       7.740  57.230  20.980  1.00  0.00            
ATOM     51  C1N POC A   1       9.780  40.620  15.430  1.00  0.00            
ATOM     52  C1T POC A   1      10.790  39.560  15.750  1.00  0.00            
ATOM     53  DU1 POC A   1       0.375  48.525  13.135  1.00  0.00
ATOM     54  DU2 POC A   1       2.655  46.520  15.350  1.00  0.00
ATOM     55  DU3 POC A   1       5.075  44.295  15.115  1.00  0.00
ATOM     56  DU4 POC A   1       9.530  44.840  15.105  1.00  0.00
ATOM     57  DU5 POC A   1      10.100  41.240  15.080  1.00  0.00
ATOM     58  DU6 POC A   1      -0.380  57.695  13.695  1.00  0.00
ATOM     59  DU7 POC A   1       0.940  58.615  16.710  1.00  0.00
ATOM     60  DU8 POC A   1       5.420  59.470  16.965  1.00  0.00
ATOM     61  DU9 POC A   1       8.475  58.835  20.090  1.00  0.00
