# Supplementary material for: Structure and Dynamics of the Membrane-Bound Cytochrome P450 2C9
Source: PLoS Comput Biol. 2011 Aug 11;7(8):e1002152. doi: 10.1371/journal.pcbi.1002152 (PMC3154944; doi:10.1371/journal.pcbi.1002152)
Supplement: Protocol S2 — Procedure to convert coarse-grained to atomic resolution POPC molecules. Protocol_S2.tar.bz2 contains the files necessary for carrying out this procedure: (i) a full atomic-resolution library of POPC lipids containing 1454 different conformations, (ii) the force field parameters to be used together with the library (with permission from Martinek T. and Jojart B.), (iii) the conversion program written in tcl for use with the VMD program, (iv) a bash script that uses the AMBER software to perform the final minimization step and assembles the converted membrane. (BZ2) [file pcbi.1002152.s015.bz2 › popc_cg2aa/popc_lib_aa/popc_aa.845.pdb]

ATOM      1  C1  POC A   1     117.530  56.380   6.050  1.00  0.00            
ATOM      2  C2  POC A   1     117.080  58.710   6.450  1.00  0.00            
ATOM      3  C3  POC A   1     116.470  57.020   8.050  1.00  0.00            
ATOM      4  N   POC A   1     117.480  57.440   7.070  1.00  0.00            
ATOM      5  C4  POC A   1     118.740  57.670   7.790  1.00  0.00            
ATOM      6  C5  POC A   1     118.780  58.750   8.880  1.00  0.00            
ATOM      7  O1P POC A   1     120.140  58.850   9.300  1.00  0.00            
ATOM      8  P   POC A   1     120.440  60.320   9.910  1.00  0.00            
ATOM      9  O2P POC A   1     121.850  60.470  10.340  1.00  0.00            
ATOM     10  O3P POC A   1     119.680  61.280   9.080  1.00  0.00            
ATOM     11  O4P POC A   1     119.500  60.230  11.210  1.00  0.00            
ATOM     12  C6  POC A   1     120.410  60.180  12.320  1.00  0.00            
ATOM     13  C7  POC A   1     120.180  58.990  13.250  1.00  0.00            
ATOM     14  O71 POC A   1     119.370  59.270  14.400  1.00  0.00            
ATOM     15  C81 POC A   1     118.820  58.160  14.950  1.00  0.00            
ATOM     16  O81 POC A   1     119.300  57.060  14.660  1.00  0.00            
ATOM     17  C1A POC A   1     117.820  58.250  16.100  1.00  0.00            
ATOM     18  C1B POC A   1     117.110  56.930  16.410  1.00  0.00            
ATOM     19  C1C POC A   1     116.540  57.020  17.830  1.00  0.00            
ATOM     20  C1D POC A   1     117.670  57.210  18.830  1.00  0.00            
ATOM     21  C1E POC A   1     117.290  57.460  20.290  1.00  0.00            
ATOM     22  C1F POC A   1     118.550  57.650  21.140  1.00  0.00            
ATOM     23  C1G POC A   1     118.230  57.910  22.620  1.00  0.00            
ATOM     24  CZ1 POC A   1     117.340  59.140  22.750  1.00  0.00            
ATOM     25  CZ2 POC A   1     116.940  59.470  23.990  1.00  0.00            
ATOM     26  C1H POC A   1     117.430  58.650  25.180  1.00  0.00            
ATOM     27  C1I POC A   1     116.800  59.320  26.400  1.00  0.00            
ATOM     28  C1J POC A   1     117.510  58.820  27.670  1.00  0.00            
ATOM     29  C1K POC A   1     118.320  59.910  28.380  1.00  0.00            
ATOM     30  C1L POC A   1     119.720  59.490  28.820  1.00  0.00            
ATOM     31  C1M POC A   1     120.710  59.450  27.650  1.00  0.00            
ATOM     32  C72 POC A   1     121.610  58.500  13.470  1.00  0.00            
ATOM     33  O72 POC A   1     122.590  59.530  13.660  1.00  0.00            
ATOM     34  C82 POC A   1     123.810  58.970  13.900  1.00  0.00            
ATOM     35  O82 POC A   1     124.050  57.770  13.880  1.00  0.00            
ATOM     36  C2A POC A   1     124.920  60.030  13.950  1.00  0.00            
ATOM     37  C2B POC A   1     124.970  60.930  15.190  1.00  0.00            
ATOM     38  C2C POC A   1     124.990  59.960  16.380  1.00  0.00            
ATOM     39  C2D POC A   1     125.250  60.830  17.610  1.00  0.00            
ATOM     40  C2E POC A   1     124.610  60.130  18.820  1.00  0.00            
ATOM     41  C2F POC A   1     125.110  58.720  19.170  1.00  0.00            
ATOM     42  C2G POC A   1     124.240  58.140  20.290  1.00  0.00            
ATOM     43  C2H POC A   1     124.240  56.610  20.320  1.00  0.00            
ATOM     44  C2I POC A   1     123.420  56.030  21.480  1.00  0.00            
ATOM     45  C2J POC A   1     123.370  54.500  21.490  1.00  0.00            
ATOM     46  C2K POC A   1     122.460  53.960  22.590  1.00  0.00            
ATOM     47  C2L POC A   1     122.510  52.430  22.590  1.00  0.00            
ATOM     48  C2M POC A   1     121.640  51.770  23.660  1.00  0.00            
ATOM     49  C2N POC A   1     121.870  50.260  23.570  1.00  0.00            
ATOM     50  C2T POC A   1     121.490  49.600  22.240  1.00  0.00            
ATOM     51  C1N POC A   1     122.070  59.220  28.330  1.00  0.00            
ATOM     52  C1T POC A   1     123.230  59.680  27.450  1.00  0.00            
ATOM     53  DU1 POC A   1     116.825  56.975  17.120  1.00  0.00
ATOM     54  DU2 POC A   1     117.920  57.555  20.715  1.00  0.00
ATOM     55  DU3 POC A   1     117.140  59.305  23.370  1.00  0.00
ATOM     56  DU4 POC A   1     117.915  59.365  28.025  1.00  0.00
ATOM     57  DU5 POC A   1     121.390  59.335  27.990  1.00  0.00
ATOM     58  DU6 POC A   1     124.980  60.445  15.785  1.00  0.00
ATOM     59  DU7 POC A   1     124.860  59.425  18.995  1.00  0.00
ATOM     60  DU8 POC A   1     123.395  55.265  21.485  1.00  0.00
ATOM     61  DU9 POC A   1     121.755  51.015  23.615  1.00  0.00
