# Supplementary material for: Structure and Dynamics of the Membrane-Bound Cytochrome P450 2C9
Source: PLoS Comput Biol. 2011 Aug 11;7(8):e1002152. doi: 10.1371/journal.pcbi.1002152 (PMC3154944; doi:10.1371/journal.pcbi.1002152)
Supplement: Protocol S2 — Procedure to convert coarse-grained to atomic resolution POPC molecules. Protocol_S2.tar.bz2 contains the files necessary for carrying out this procedure: (i) a full atomic-resolution library of POPC lipids containing 1454 different conformations, (ii) the force field parameters to be used together with the library (with permission from Martinek T. and Jojart B.), (iii) the conversion program written in tcl for use with the VMD program, (iv) a bash script that uses the AMBER software to perform the final minimization step and assembles the converted membrane. (BZ2) [file pcbi.1002152.s015.bz2 › popc_cg2aa/popc_lib_aa/popc_aa.748.pdb]

ATOM      1  C1  POC A   1      37.260  40.600  52.370  1.00  0.00            
ATOM      2  C2  POC A   1      38.860  42.070  52.150  1.00  0.00            
ATOM      3  C3  POC A   1      38.500  40.370  50.350  1.00  0.00            
ATOM      4  N   POC A   1      37.920  41.340  51.290  1.00  0.00            
ATOM      5  C4  POC A   1      36.960  42.190  50.590  1.00  0.00            
ATOM      6  C5  POC A   1      37.520  43.240  49.620  1.00  0.00            
ATOM      7  O1P POC A   1      38.380  42.910  48.540  1.00  0.00            
ATOM      8  P   POC A   1      39.220  44.230  48.140  1.00  0.00            
ATOM      9  O2P POC A   1      39.460  45.000  49.380  1.00  0.00            
ATOM     10  O3P POC A   1      40.370  43.960  47.260  1.00  0.00            
ATOM     11  O4P POC A   1      38.080  44.920  47.240  1.00  0.00            
ATOM     12  C6  POC A   1      37.720  44.230  46.040  1.00  0.00            
ATOM     13  C7  POC A   1      37.060  45.230  45.090  1.00  0.00            
ATOM     14  O71 POC A   1      36.420  44.600  43.970  1.00  0.00            
ATOM     15  C81 POC A   1      35.120  44.220  44.090  1.00  0.00            
ATOM     16  O81 POC A   1      34.550  44.540  45.130  1.00  0.00            
ATOM     17  C1A POC A   1      34.460  43.570  42.880  1.00  0.00            
ATOM     18  C1B POC A   1      34.480  42.040  43.000  1.00  0.00            
ATOM     19  C1C POC A   1      33.320  41.650  42.080  1.00  0.00            
ATOM     20  C1D POC A   1      33.760  41.410  40.640  1.00  0.00            
ATOM     21  C1E POC A   1      32.510  40.970  39.880  1.00  0.00            
ATOM     22  C1F POC A   1      32.790  40.610  38.420  1.00  0.00            
ATOM     23  C1G POC A   1      31.510  40.120  37.730  1.00  0.00            
ATOM     24  CZ1 POC A   1      30.980  38.840  38.370  1.00  0.00            
ATOM     25  CZ2 POC A   1      30.390  37.970  37.540  1.00  0.00            
ATOM     26  C1H POC A   1      30.200  38.410  36.090  1.00  0.00            
ATOM     27  C1I POC A   1      29.610  37.210  35.350  1.00  0.00            
ATOM     28  C1J POC A   1      29.150  37.550  33.940  1.00  0.00            
ATOM     29  C1K POC A   1      28.330  36.400  33.340  1.00  0.00            
ATOM     30  C1L POC A   1      29.160  35.150  33.060  1.00  0.00            
ATOM     31  C1M POC A   1      28.520  34.200  32.040  1.00  0.00            
ATOM     32  C72 POC A   1      38.050  46.320  44.700  1.00  0.00            
ATOM     33  O72 POC A   1      37.350  47.570  44.620  1.00  0.00            
ATOM     34  C82 POC A   1      37.550  48.470  43.630  1.00  0.00            
ATOM     35  O82 POC A   1      37.010  49.570  43.780  1.00  0.00            
ATOM     36  C2A POC A   1      38.310  48.190  42.330  1.00  0.00            
ATOM     37  C2B POC A   1      37.540  48.230  41.000  1.00  0.00            
ATOM     38  C2C POC A   1      36.570  47.050  40.940  1.00  0.00            
ATOM     39  C2D POC A   1      35.530  47.180  39.830  1.00  0.00            
ATOM     40  C2E POC A   1      34.900  45.830  39.490  1.00  0.00            
ATOM     41  C2F POC A   1      33.840  46.140  38.430  1.00  0.00            
ATOM     42  C2G POC A   1      33.080  44.880  38.030  1.00  0.00            
ATOM     43  C2H POC A   1      31.710  45.130  37.390  1.00  0.00            
ATOM     44  C2I POC A   1      31.790  46.090  36.200  1.00  0.00            
ATOM     45  C2J POC A   1      30.410  46.300  35.560  1.00  0.00            
ATOM     46  C2K POC A   1      30.230  45.110  34.620  1.00  0.00            
ATOM     47  C2L POC A   1      30.510  45.560  33.190  1.00  0.00            
ATOM     48  C2M POC A   1      29.500  46.650  32.830  1.00  0.00            
ATOM     49  C2N POC A   1      29.870  47.280  31.490  1.00  0.00            
ATOM     50  C2T POC A   1      29.250  48.660  31.250  1.00  0.00            
ATOM     51  C1N POC A   1      29.400  32.970  31.780  1.00  0.00            
ATOM     52  C1T POC A   1      28.880  32.040  30.680  1.00  0.00            
ATOM     53  DU1 POC A   1      33.900  41.845  42.540  1.00  0.00
ATOM     54  DU2 POC A   1      32.650  40.790  39.150  1.00  0.00
ATOM     55  DU3 POC A   1      30.685  38.405  37.955  1.00  0.00
ATOM     56  DU4 POC A   1      28.740  36.975  33.640  1.00  0.00
ATOM     57  DU5 POC A   1      28.960  33.585  31.910  1.00  0.00
ATOM     58  DU6 POC A   1      37.055  47.640  40.970  1.00  0.00
ATOM     59  DU7 POC A   1      34.370  45.985  38.960  1.00  0.00
ATOM     60  DU8 POC A   1      31.100  46.195  35.880  1.00  0.00
ATOM     61  DU9 POC A   1      29.685  46.965  32.160  1.00  0.00
