# Supplementary material for: Structure and Dynamics of the Membrane-Bound Cytochrome P450 2C9
Source: PLoS Comput Biol. 2011 Aug 11;7(8):e1002152. doi: 10.1371/journal.pcbi.1002152 (PMC3154944; doi:10.1371/journal.pcbi.1002152)
Supplement: Protocol S2 — Procedure to convert coarse-grained to atomic resolution POPC molecules. Protocol_S2.tar.bz2 contains the files necessary for carrying out this procedure: (i) a full atomic-resolution library of POPC lipids containing 1454 different conformations, (ii) the force field parameters to be used together with the library (with permission from Martinek T. and Jojart B.), (iii) the conversion program written in tcl for use with the VMD program, (iv) a bash script that uses the AMBER software to perform the final minimization step and assembles the converted membrane. (BZ2) [file pcbi.1002152.s015.bz2 › popc_cg2aa/popc_lib_aa/popc_aa.57.pdb]

ATOM      1  C1  POC A   1      30.320   7.100  44.160  1.00  0.00            
ATOM      2  C2  POC A   1      29.190   5.050  44.490  1.00  0.00            
ATOM      3  C3  POC A   1      28.690   6.900  45.780  1.00  0.00            
ATOM      4  N   POC A   1      29.020   6.530  44.370  1.00  0.00            
ATOM      5  C4  POC A   1      28.100   7.010  43.260  1.00  0.00            
ATOM      6  C5  POC A   1      26.650   6.600  43.500  1.00  0.00            
ATOM      7  O1P POC A   1      26.080   5.760  42.510  1.00  0.00            
ATOM      8  P   POC A   1      24.550   6.150  42.310  1.00  0.00            
ATOM      9  O2P POC A   1      24.100   6.790  43.610  1.00  0.00            
ATOM     10  O3P POC A   1      24.410   6.750  40.990  1.00  0.00            
ATOM     11  O4P POC A   1      23.860   4.760  42.220  1.00  0.00            
ATOM     12  C6  POC A   1      23.800   4.280  40.910  1.00  0.00            
ATOM     13  C7  POC A   1      23.250   2.800  40.960  1.00  0.00            
ATOM     14  O71 POC A   1      23.540   1.910  39.840  1.00  0.00            
ATOM     15  C81 POC A   1      23.400   0.560  39.920  1.00  0.00            
ATOM     16  O81 POC A   1      23.100  -0.130  40.880  1.00  0.00            
ATOM     17  C1A POC A   1      23.780  -0.060  38.580  1.00  0.00            
ATOM     18  C1B POC A   1      24.890   0.740  37.940  1.00  0.00            
ATOM     19  C1C POC A   1      25.510  -0.180  36.850  1.00  0.00            
ATOM     20  C1D POC A   1      26.720   0.520  36.270  1.00  0.00            
ATOM     21  C1E POC A   1      26.940  -0.340  35.000  1.00  0.00            
ATOM     22  C1F POC A   1      28.320  -0.980  35.030  1.00  0.00            
ATOM     23  C1G POC A   1      28.350  -2.090  33.960  1.00  0.00            
ATOM     24  CZ1 POC A   1      28.270  -3.510  34.510  1.00  0.00            
ATOM     25  CZ2 POC A   1      27.930  -4.570  33.710  1.00  0.00            
ATOM     26  C1H POC A   1      27.300  -4.330  32.280  1.00  0.00            
ATOM     27  C1I POC A   1      26.560  -5.600  31.710  1.00  0.00            
ATOM     28  C1J POC A   1      26.250  -5.410  30.240  1.00  0.00            
ATOM     29  C1K POC A   1      27.460  -5.530  29.310  1.00  0.00            
ATOM     30  C1L POC A   1      27.150  -5.130  27.940  1.00  0.00            
ATOM     31  C1M POC A   1      28.390  -5.430  27.080  1.00  0.00            
ATOM     32  C72 POC A   1      21.820   2.740  41.530  1.00  0.00            
ATOM     33  O72 POC A   1      20.770   2.690  40.610  1.00  0.00            
ATOM     34  C82 POC A   1      19.550   2.630  41.150  1.00  0.00            
ATOM     35  O82 POC A   1      19.410   2.650  42.350  1.00  0.00            
ATOM     36  C2A POC A   1      18.410   2.520  40.200  1.00  0.00            
ATOM     37  C2B POC A   1      18.320   1.130  39.570  1.00  0.00            
ATOM     38  C2C POC A   1      17.520   1.330  38.360  1.00  0.00            
ATOM     39  C2D POC A   1      17.370   0.240  37.350  1.00  0.00            
ATOM     40  C2E POC A   1      18.770  -0.090  36.790  1.00  0.00            
ATOM     41  C2F POC A   1      18.670  -1.060  35.700  1.00  0.00            
ATOM     42  C2G POC A   1      19.740  -0.880  34.670  1.00  0.00            
ATOM     43  C2H POC A   1      21.110  -1.080  35.300  1.00  0.00            
ATOM     44  C2I POC A   1      22.210  -0.620  34.360  1.00  0.00            
ATOM     45  C2J POC A   1      22.530  -1.790  33.430  1.00  0.00            
ATOM     46  C2K POC A   1      23.730  -1.560  32.540  1.00  0.00            
ATOM     47  C2L POC A   1      23.400  -0.650  31.410  1.00  0.00            
ATOM     48  C2M POC A   1      24.250  -1.280  30.290  1.00  0.00            
ATOM     49  C2N POC A   1      23.890  -0.630  29.010  1.00  0.00            
ATOM     50  C2T POC A   1      24.590  -1.220  27.750  1.00  0.00            
ATOM     51  C1N POC A   1      28.380  -4.910  25.640  1.00  0.00            
ATOM     52  C1T POC A   1      27.780  -5.970  24.670  1.00  0.00            
ATOM     53  DU1 POC A   1      25.200   0.280  37.395  1.00  0.00
ATOM     54  DU2 POC A   1      27.630  -0.660  35.015  1.00  0.00
ATOM     55  DU3 POC A   1      28.100  -4.040  34.110  1.00  0.00
ATOM     56  DU4 POC A   1      26.855  -5.470  29.775  1.00  0.00
ATOM     57  DU5 POC A   1      28.385  -5.170  26.360  1.00  0.00
ATOM     58  DU6 POC A   1      17.920   1.230  38.965  1.00  0.00
ATOM     59  DU7 POC A   1      18.720  -0.575  36.245  1.00  0.00
ATOM     60  DU8 POC A   1      22.370  -1.205  33.895  1.00  0.00
ATOM     61  DU9 POC A   1      24.070  -0.955  29.650  1.00  0.00
