# Supplementary material for: Structure and Dynamics of the Membrane-Bound Cytochrome P450 2C9
Source: PLoS Comput Biol. 2011 Aug 11;7(8):e1002152. doi: 10.1371/journal.pcbi.1002152 (PMC3154944; doi:10.1371/journal.pcbi.1002152)
Supplement: Protocol S2 — Procedure to convert coarse-grained to atomic resolution POPC molecules. Protocol_S2.tar.bz2 contains the files necessary for carrying out this procedure: (i) a full atomic-resolution library of POPC lipids containing 1454 different conformations, (ii) the force field parameters to be used together with the library (with permission from Martinek T. and Jojart B.), (iii) the conversion program written in tcl for use with the VMD program, (iv) a bash script that uses the AMBER software to perform the final minimization step and assembles the converted membrane. (BZ2) [file pcbi.1002152.s015.bz2 › popc_cg2aa/popc_lib_aa/popc_aa.100.pdb]

ATOM      1  C1  POC A   1      44.710 114.900  48.120  1.00  0.00            
ATOM      2  C2  POC A   1      43.820 115.190  50.260  1.00  0.00            
ATOM      3  C3  POC A   1      46.140 115.150  50.030  1.00  0.00            
ATOM      4  N   POC A   1      44.910 115.650  49.320  1.00  0.00            
ATOM      5  C4  POC A   1      44.750 117.100  49.040  1.00  0.00            
ATOM      6  C5  POC A   1      46.040 117.890  49.140  1.00  0.00            
ATOM      7  O1P POC A   1      47.060 117.550  48.150  1.00  0.00            
ATOM      8  P   POC A   1      48.470 118.240  48.220  1.00  0.00            
ATOM      9  O2P POC A   1      48.520 119.180  49.360  1.00  0.00            
ATOM     10  O3P POC A   1      49.550 117.230  48.040  1.00  0.00            
ATOM     11  O4P POC A   1      48.560 119.020  46.890  1.00  0.00            
ATOM     12  C6  POC A   1      47.820 118.340  45.890  1.00  0.00            
ATOM     13  C7  POC A   1      48.160 118.710  44.470  1.00  0.00            
ATOM     14  O71 POC A   1      47.200 118.690  43.340  1.00  0.00            
ATOM     15  C81 POC A   1      46.480 117.560  43.040  1.00  0.00            
ATOM     16  O81 POC A   1      46.260 116.840  43.990  1.00  0.00            
ATOM     17  C1A POC A   1      45.760 117.490  41.740  1.00  0.00            
ATOM     18  C1B POC A   1      45.100 118.760  41.180  1.00  0.00            
ATOM     19  C1C POC A   1      44.450 118.360  39.870  1.00  0.00            
ATOM     20  C1D POC A   1      43.570 119.380  39.130  1.00  0.00            
ATOM     21  C1E POC A   1      42.910 118.780  37.850  1.00  0.00            
ATOM     22  C1F POC A   1      42.060 119.810  37.170  1.00  0.00            
ATOM     23  C1G POC A   1      41.540 119.170  35.830  1.00  0.00            
ATOM     24  CZ1 POC A   1      40.690 120.260  35.190  1.00  0.00            
ATOM     25  CZ2 POC A   1      39.950 120.070  34.040  1.00  0.00            
ATOM     26  C1H POC A   1      40.020 118.800  33.180  1.00  0.00            
ATOM     27  C1I POC A   1      41.110 118.810  32.050  1.00  0.00            
ATOM     28  C1J POC A   1      40.660 119.660  30.930  1.00  0.00            
ATOM     29  C1K POC A   1      41.730 120.010  29.960  1.00  0.00            
ATOM     30  C1L POC A   1      41.980 121.470  30.080  1.00  0.00            
ATOM     31  C1M POC A   1      42.540 121.990  28.800  1.00  0.00            
ATOM     32  C72 POC A   1      49.470 117.960  44.370  1.00  0.00            
ATOM     33  O72 POC A   1      50.540 118.630  43.780  1.00  0.00            
ATOM     34  C82 POC A   1      51.550 117.810  43.350  1.00  0.00            
ATOM     35  O82 POC A   1      51.460 116.600  43.540  1.00  0.00            
ATOM     36  C2A POC A   1      52.810 118.480  42.750  1.00  0.00            
ATOM     37  C2B POC A   1      53.220 118.000  41.350  1.00  0.00            
ATOM     38  C2C POC A   1      52.070 118.430  40.460  1.00  0.00            
ATOM     39  C2D POC A   1      51.990 117.720  39.160  1.00  0.00            
ATOM     40  C2E POC A   1      51.180 116.430  39.580  1.00  0.00            
ATOM     41  C2F POC A   1      49.800 116.520  38.910  1.00  0.00            
ATOM     42  C2G POC A   1      48.960 115.360  39.470  1.00  0.00            
ATOM     43  C2H POC A   1      49.130 115.000  40.980  1.00  0.00            
ATOM     44  C2I POC A   1      48.160 113.800  41.150  1.00  0.00            
ATOM     45  C2J POC A   1      48.270 113.320  42.580  1.00  0.00            
ATOM     46  C2K POC A   1      49.620 112.620  42.920  1.00  0.00            
ATOM     47  C2L POC A   1      49.810 112.110  44.350  1.00  0.00            
ATOM     48  C2M POC A   1      51.280 111.650  44.530  1.00  0.00            
ATOM     49  C2N POC A   1      51.580 110.200  44.060  1.00  0.00            
ATOM     50  C2T POC A   1      52.960 109.740  44.560  1.00  0.00            
ATOM     51  C1N POC A   1      43.970 121.500  28.460  1.00  0.00            
ATOM     52  C1T POC A   1      44.520 122.090  27.150  1.00  0.00            
ATOM     53  DU1 POC A   1      44.775 118.560  40.525  1.00  0.00
ATOM     54  DU2 POC A   1      42.485 119.295  37.510  1.00  0.00
ATOM     55  DU3 POC A   1      40.320 120.165  34.615  1.00  0.00
ATOM     56  DU4 POC A   1      41.195 119.835  30.445  1.00  0.00
ATOM     57  DU5 POC A   1      43.255 121.745  28.630  1.00  0.00
ATOM     58  DU6 POC A   1      52.645 118.215  40.905  1.00  0.00
ATOM     59  DU7 POC A   1      50.490 116.475  39.245  1.00  0.00
ATOM     60  DU8 POC A   1      48.215 113.560  41.865  1.00  0.00
ATOM     61  DU9 POC A   1      51.430 110.925  44.295  1.00  0.00
