# Supplementary material for: Structure and Dynamics of the Membrane-Bound Cytochrome P450 2C9
Source: PLoS Comput Biol. 2011 Aug 11;7(8):e1002152. doi: 10.1371/journal.pcbi.1002152 (PMC3154944; doi:10.1371/journal.pcbi.1002152)
Supplement: Protocol S2 — Procedure to convert coarse-grained to atomic resolution POPC molecules. Protocol_S2.tar.bz2 contains the files necessary for carrying out this procedure: (i) a full atomic-resolution library of POPC lipids containing 1454 different conformations, (ii) the force field parameters to be used together with the library (with permission from Martinek T. and Jojart B.), (iii) the conversion program written in tcl for use with the VMD program, (iv) a bash script that uses the AMBER software to perform the final minimization step and assembles the converted membrane. (BZ2) [file pcbi.1002152.s015.bz2 › popc_cg2aa/popc_lib_aa/popc_aa.1073.pdb]

ATOM      1  C1  POC A   1     106.210 141.680  11.160  1.00  0.00            
ATOM      2  C2  POC A   1     106.310 141.050  13.430  1.00  0.00            
ATOM      3  C3  POC A   1     107.240 143.170  12.680  1.00  0.00            
ATOM      4  N   POC A   1     106.130 142.240  12.540  1.00  0.00            
ATOM      5  C4  POC A   1     104.920 142.810  13.200  1.00  0.00            
ATOM      6  C5  POC A   1     103.490 142.850  12.660  1.00  0.00            
ATOM      7  O1P POC A   1     102.790 141.590  12.170  1.00  0.00            
ATOM      8  P   POC A   1     101.410 141.880  11.380  1.00  0.00            
ATOM      9  O2P POC A   1     101.380 143.170  10.790  1.00  0.00            
ATOM     10  O3P POC A   1     100.900 140.660  10.730  1.00  0.00            
ATOM     11  O4P POC A   1     100.550 142.020  12.650  1.00  0.00            
ATOM     12  C6  POC A   1     100.260 140.770  13.250  1.00  0.00            
ATOM     13  C7  POC A   1     101.250 140.410  14.420  1.00  0.00            
ATOM     14  O71 POC A   1     100.970 139.240  15.250  1.00  0.00            
ATOM     15  C81 POC A   1     101.150 138.060  14.620  1.00  0.00            
ATOM     16  O81 POC A   1     101.240 138.060  13.430  1.00  0.00            
ATOM     17  C1A POC A   1     100.950 136.710  15.260  1.00  0.00            
ATOM     18  C1B POC A   1     100.300 136.850  16.640  1.00  0.00            
ATOM     19  C1C POC A   1     100.350 135.520  17.330  1.00  0.00            
ATOM     20  C1D POC A   1     101.780 135.010  17.200  1.00  0.00            
ATOM     21  C1E POC A   1     101.910 133.480  17.080  1.00  0.00            
ATOM     22  C1F POC A   1     103.270 132.940  17.520  1.00  0.00            
ATOM     23  C1G POC A   1     103.450 131.380  17.370  1.00  0.00            
ATOM     24  CZ1 POC A   1     104.770 130.810  17.930  1.00  0.00            
ATOM     25  CZ2 POC A   1     104.820 129.750  18.760  1.00  0.00            
ATOM     26  C1H POC A   1     103.540 129.040  19.390  1.00  0.00            
ATOM     27  C1I POC A   1     103.710 127.510  19.620  1.00  0.00            
ATOM     28  C1J POC A   1     102.520 126.690  20.130  1.00  0.00            
ATOM     29  C1K POC A   1     102.960 125.420  20.910  1.00  0.00            
ATOM     30  C1L POC A   1     103.560 125.690  22.290  1.00  0.00            
ATOM     31  C1M POC A   1     103.810 124.350  23.000  1.00  0.00            
ATOM     32  C72 POC A   1     101.250 141.680  15.290  1.00  0.00            
ATOM     33  O72 POC A   1     101.840 141.610  16.550  1.00  0.00            
ATOM     34  C82 POC A   1     103.210 141.640  16.740  1.00  0.00            
ATOM     35  O82 POC A   1     104.060 142.220  16.040  1.00  0.00            
ATOM     36  C2A POC A   1     103.620 141.200  18.100  1.00  0.00            
ATOM     37  C2B POC A   1     103.480 139.720  18.300  1.00  0.00            
ATOM     38  C2C POC A   1     103.720 139.300  19.790  1.00  0.00            
ATOM     39  C2D POC A   1     105.090 139.560  20.390  1.00  0.00            
ATOM     40  C2E POC A   1     106.350 139.000  19.720  1.00  0.00            
ATOM     41  C2F POC A   1     107.570 139.260  20.580  1.00  0.00            
ATOM     42  C2G POC A   1     108.890 138.790  20.020  1.00  0.00            
ATOM     43  C2H POC A   1     109.890 139.290  21.120  1.00  0.00            
ATOM     44  C2I POC A   1     109.860 138.420  22.360  1.00  0.00            
ATOM     45  C2J POC A   1     110.350 136.970  22.220  1.00  0.00            
ATOM     46  C2K POC A   1     110.000 136.120  23.490  1.00  0.00            
ATOM     47  C2L POC A   1     110.480 134.660  23.400  1.00  0.00            
ATOM     48  C2M POC A   1     110.180 133.980  24.700  1.00  0.00            
ATOM     49  C2N POC A   1     109.310 132.760  24.340  1.00  0.00            
ATOM     50  C2T POC A   1     107.860 132.810  23.780  1.00  0.00            
ATOM     51  C1N POC A   1     105.270 123.830  23.110  1.00  0.00            
ATOM     52  C1T POC A   1     105.510 122.510  23.820  1.00  0.00            
ATOM     53  DU1 POC A   1     100.325 136.185  16.985  1.00  0.00
ATOM     54  DU2 POC A   1     102.590 133.210  17.300  1.00  0.00
ATOM     55  DU3 POC A   1     104.795 130.280  18.345  1.00  0.00
ATOM     56  DU4 POC A   1     102.740 126.055  20.520  1.00  0.00
ATOM     57  DU5 POC A   1     104.540 124.090  23.055  1.00  0.00
ATOM     58  DU6 POC A   1     103.600 139.510  19.045  1.00  0.00
ATOM     59  DU7 POC A   1     106.960 139.130  20.150  1.00  0.00
ATOM     60  DU8 POC A   1     110.105 137.695  22.290  1.00  0.00
ATOM     61  DU9 POC A   1     109.745 133.370  24.520  1.00  0.00
