# Supplementary material for: Structure and Dynamics of the Membrane-Bound Cytochrome P450 2C9
Source: PLoS Comput Biol. 2011 Aug 11;7(8):e1002152. doi: 10.1371/journal.pcbi.1002152 (PMC3154944; doi:10.1371/journal.pcbi.1002152)
Supplement: Protocol S2 — Procedure to convert coarse-grained to atomic resolution POPC molecules. Protocol_S2.tar.bz2 contains the files necessary for carrying out this procedure: (i) a full atomic-resolution library of POPC lipids containing 1454 different conformations, (ii) the force field parameters to be used together with the library (with permission from Martinek T. and Jojart B.), (iii) the conversion program written in tcl for use with the VMD program, (iv) a bash script that uses the AMBER software to perform the final minimization step and assembles the converted membrane. (BZ2) [file pcbi.1002152.s015.bz2 › popc_cg2aa/popc_lib_aa/popc_aa.830.pdb]

ATOM      1  C1  POC A   1     116.580  34.080  14.480  1.00  0.00            
ATOM      2  C2  POC A   1     115.430  32.130  14.210  1.00  0.00            
ATOM      3  C3  POC A   1     114.450  34.180  13.550  1.00  0.00            
ATOM      4  N   POC A   1     115.700  33.410  13.520  1.00  0.00            
ATOM      5  C4  POC A   1     116.390  33.370  12.220  1.00  0.00            
ATOM      6  C5  POC A   1     117.780  32.730  12.190  1.00  0.00            
ATOM      7  O1P POC A   1     117.570  31.320  12.250  1.00  0.00            
ATOM      8  P   POC A   1     118.880  30.460  11.900  1.00  0.00            
ATOM      9  O2P POC A   1     118.710  29.000  12.090  1.00  0.00            
ATOM     10  O3P POC A   1     119.480  31.190  10.760  1.00  0.00            
ATOM     11  O4P POC A   1     119.550  31.050  13.240  1.00  0.00            
ATOM     12  C6  POC A   1     118.980  30.490  14.430  1.00  0.00            
ATOM     13  C7  POC A   1     119.920  30.190  15.590  1.00  0.00            
ATOM     14  O71 POC A   1     119.450  29.470  16.750  1.00  0.00            
ATOM     15  C81 POC A   1     118.920  28.220  16.800  1.00  0.00            
ATOM     16  O81 POC A   1     119.000  27.480  15.820  1.00  0.00            
ATOM     17  C1A POC A   1     118.670  27.580  18.170  1.00  0.00            
ATOM     18  C1B POC A   1     117.410  26.720  18.140  1.00  0.00            
ATOM     19  C1C POC A   1     117.540  25.360  18.840  1.00  0.00            
ATOM     20  C1D POC A   1     118.370  25.380  20.120  1.00  0.00            
ATOM     21  C1E POC A   1     118.690  23.980  20.650  1.00  0.00            
ATOM     22  C1F POC A   1     118.950  24.140  22.150  1.00  0.00            
ATOM     23  C1G POC A   1     120.020  25.220  22.270  1.00  0.00            
ATOM     24  CZ1 POC A   1     120.320  25.690  23.700  1.00  0.00            
ATOM     25  CZ2 POC A   1     121.410  26.450  23.840  1.00  0.00            
ATOM     26  C1H POC A   1     122.350  26.680  22.650  1.00  0.00            
ATOM     27  C1I POC A   1     123.460  27.650  23.060  1.00  0.00            
ATOM     28  C1J POC A   1     124.480  27.690  21.920  1.00  0.00            
ATOM     29  C1K POC A   1     124.000  28.120  20.530  1.00  0.00            
ATOM     30  C1L POC A   1     123.370  29.520  20.570  1.00  0.00            
ATOM     31  C1M POC A   1     122.970  29.860  19.130  1.00  0.00            
ATOM     32  C72 POC A   1     120.720  31.420  16.030  1.00  0.00            
ATOM     33  O72 POC A   1     119.990  32.640  15.870  1.00  0.00            
ATOM     34  C82 POC A   1     120.760  33.740  16.120  1.00  0.00            
ATOM     35  O82 POC A   1     121.860  33.620  16.640  1.00  0.00            
ATOM     36  C2A POC A   1     120.080  35.100  15.950  1.00  0.00            
ATOM     37  C2B POC A   1     121.090  36.080  15.350  1.00  0.00            
ATOM     38  C2C POC A   1     120.540  37.510  15.350  1.00  0.00            
ATOM     39  C2D POC A   1     120.200  38.010  16.750  1.00  0.00            
ATOM     40  C2E POC A   1     119.860  39.490  16.590  1.00  0.00            
ATOM     41  C2F POC A   1     119.690  40.170  17.950  1.00  0.00            
ATOM     42  C2G POC A   1     119.370  41.670  17.970  1.00  0.00            
ATOM     43  C2H POC A   1     119.230  42.150  19.420  1.00  0.00            
ATOM     44  C2I POC A   1     118.090  41.560  20.250  1.00  0.00            
ATOM     45  C2J POC A   1     118.150  42.170  21.650  1.00  0.00            
ATOM     46  C2K POC A   1     117.630  41.100  22.630  1.00  0.00            
ATOM     47  C2L POC A   1     118.560  39.900  22.770  1.00  0.00            
ATOM     48  C2M POC A   1     118.060  39.010  23.910  1.00  0.00            
ATOM     49  C2N POC A   1     119.130  37.980  24.270  1.00  0.00            
ATOM     50  C2T POC A   1     120.000  38.460  25.430  1.00  0.00            
ATOM     51  C1N POC A   1     122.330  31.250  19.060  1.00  0.00            
ATOM     52  C1T POC A   1     121.350  31.540  20.190  1.00  0.00            
ATOM     53  DU1 POC A   1     117.475  26.040  18.490  1.00  0.00
ATOM     54  DU2 POC A   1     118.820  24.060  21.400  1.00  0.00
ATOM     55  DU3 POC A   1     120.865  26.070  23.770  1.00  0.00
ATOM     56  DU4 POC A   1     124.240  27.905  21.225  1.00  0.00
ATOM     57  DU5 POC A   1     122.650  30.555  19.095  1.00  0.00
ATOM     58  DU6 POC A   1     120.815  36.795  15.350  1.00  0.00
ATOM     59  DU7 POC A   1     119.775  39.830  17.270  1.00  0.00
ATOM     60  DU8 POC A   1     118.120  41.865  20.950  1.00  0.00
ATOM     61  DU9 POC A   1     118.595  38.495  24.090  1.00  0.00
