# Supplementary material for: Structure and Dynamics of the Membrane-Bound Cytochrome P450 2C9
Source: PLoS Comput Biol. 2011 Aug 11;7(8):e1002152. doi: 10.1371/journal.pcbi.1002152 (PMC3154944; doi:10.1371/journal.pcbi.1002152)
Supplement: Protocol S2 — Procedure to convert coarse-grained to atomic resolution POPC molecules. Protocol_S2.tar.bz2 contains the files necessary for carrying out this procedure: (i) a full atomic-resolution library of POPC lipids containing 1454 different conformations, (ii) the force field parameters to be used together with the library (with permission from Martinek T. and Jojart B.), (iii) the conversion program written in tcl for use with the VMD program, (iv) a bash script that uses the AMBER software to perform the final minimization step and assembles the converted membrane. (BZ2) [file pcbi.1002152.s015.bz2 › popc_cg2aa/popc_lib_aa/popc_aa.430.pdb]

ATOM      1  C1  POC A   1     111.600  62.290  12.530  1.00  0.00            
ATOM      2  C2  POC A   1     111.490  62.550  14.830  1.00  0.00            
ATOM      3  C3  POC A   1     109.820  63.450  13.450  1.00  0.00            
ATOM      4  N   POC A   1     110.660  62.260  13.650  1.00  0.00            
ATOM      5  C4  POC A   1     109.910  61.000  13.960  1.00  0.00            
ATOM      6  C5  POC A   1     109.220  60.200  12.770  1.00  0.00            
ATOM      7  O1P POC A   1     108.280  61.090  12.130  1.00  0.00            
ATOM      8  P   POC A   1     107.800  60.370  10.800  1.00  0.00            
ATOM      9  O2P POC A   1     107.110  61.490  10.150  1.00  0.00            
ATOM     10  O3P POC A   1     109.000  59.730  10.240  1.00  0.00            
ATOM     11  O4P POC A   1     106.890  59.330  11.450  1.00  0.00            
ATOM     12  C6  POC A   1     105.430  59.680  11.260  1.00  0.00            
ATOM     13  C7  POC A   1     104.590  58.610  10.610  1.00  0.00            
ATOM     14  O71 POC A   1     103.070  58.760  10.800  1.00  0.00            
ATOM     15  C81 POC A   1     102.360  58.540   9.680  1.00  0.00            
ATOM     16  O81 POC A   1     102.910  58.450   8.570  1.00  0.00            
ATOM     17  C1A POC A   1     100.800  58.770   9.900  1.00  0.00            
ATOM     18  C1B POC A   1     100.030  57.410  10.040  1.00  0.00            
ATOM     19  C1C POC A   1     100.080  56.700  11.440  1.00  0.00            
ATOM     20  C1D POC A   1      99.920  57.920  12.330  1.00  0.00            
ATOM     21  C1E POC A   1     100.160  57.340  13.770  1.00  0.00            
ATOM     22  C1F POC A   1     100.160  58.380  14.930  1.00  0.00            
ATOM     23  C1G POC A   1     101.210  59.440  14.680  1.00  0.00            
ATOM     24  CZ1 POC A   1     102.620  58.880  14.880  1.00  0.00            
ATOM     25  CZ2 POC A   1     103.670  59.660  14.770  1.00  0.00            
ATOM     26  C1H POC A   1     103.440  61.150  14.560  1.00  0.00            
ATOM     27  C1I POC A   1     104.800  61.700  14.320  1.00  0.00            
ATOM     28  C1J POC A   1     105.040  63.220  14.280  1.00  0.00            
ATOM     29  C1K POC A   1     104.550  63.670  15.650  1.00  0.00            
ATOM     30  C1L POC A   1     104.970  65.080  15.950  1.00  0.00            
ATOM     31  C1M POC A   1     106.520  65.170  15.990  1.00  0.00            
ATOM     32  C72 POC A   1     105.150  57.300  11.210  1.00  0.00            
ATOM     33  O72 POC A   1     105.150  57.150  12.630  1.00  0.00            
ATOM     34  C82 POC A   1     105.500  55.890  13.040  1.00  0.00            
ATOM     35  O82 POC A   1     105.460  54.870  12.410  1.00  0.00            
ATOM     36  C2A POC A   1     105.670  55.900  14.570  1.00  0.00            
ATOM     37  C2B POC A   1     106.880  55.090  15.050  1.00  0.00            
ATOM     38  C2C POC A   1     106.610  53.860  15.950  1.00  0.00            
ATOM     39  C2D POC A   1     107.890  53.010  16.200  1.00  0.00            
ATOM     40  C2E POC A   1     109.140  53.820  16.460  1.00  0.00            
ATOM     41  C2F POC A   1     110.380  52.990  16.420  1.00  0.00            
ATOM     42  C2G POC A   1     111.690  53.780  16.840  1.00  0.00            
ATOM     43  C2H POC A   1     112.750  52.690  16.600  1.00  0.00            
ATOM     44  C2I POC A   1     112.310  51.580  17.530  1.00  0.00            
ATOM     45  C2J POC A   1     113.050  50.250  17.570  1.00  0.00            
ATOM     46  C2K POC A   1     112.070  49.120  18.140  1.00  0.00            
ATOM     47  C2L POC A   1     110.810  49.120  17.300  1.00  0.00            
ATOM     48  C2M POC A   1     110.460  47.650  17.080  1.00  0.00            
ATOM     49  C2N POC A   1     111.520  46.680  16.510  1.00  0.00            
ATOM     50  C2T POC A   1     111.090  45.250  16.870  1.00  0.00            
ATOM     51  C1N POC A   1     106.840  66.510  16.650  1.00  0.00            
ATOM     52  C1T POC A   1     106.540  66.860  18.130  1.00  0.00            
ATOM     53  DU1 POC A   1     100.055  57.055  10.740  1.00  0.00
ATOM     54  DU2 POC A   1     100.160  57.860  14.350  1.00  0.00
ATOM     55  DU3 POC A   1     103.145  59.270  14.825  1.00  0.00
ATOM     56  DU4 POC A   1     104.795  63.445  14.965  1.00  0.00
ATOM     57  DU5 POC A   1     106.680  65.840  16.320  1.00  0.00
ATOM     58  DU6 POC A   1     106.745  54.475  15.500  1.00  0.00
ATOM     59  DU7 POC A   1     109.760  53.405  16.440  1.00  0.00
ATOM     60  DU8 POC A   1     112.680  50.915  17.550  1.00  0.00
ATOM     61  DU9 POC A   1     110.990  47.165  16.795  1.00  0.00
