# Supplementary material for: Structure and Dynamics of the Membrane-Bound Cytochrome P450 2C9
Source: PLoS Comput Biol. 2011 Aug 11;7(8):e1002152. doi: 10.1371/journal.pcbi.1002152 (PMC3154944; doi:10.1371/journal.pcbi.1002152)
Supplement: Protocol S2 — Procedure to convert coarse-grained to atomic resolution POPC molecules. Protocol_S2.tar.bz2 contains the files necessary for carrying out this procedure: (i) a full atomic-resolution library of POPC lipids containing 1454 different conformations, (ii) the force field parameters to be used together with the library (with permission from Martinek T. and Jojart B.), (iii) the conversion program written in tcl for use with the VMD program, (iv) a bash script that uses the AMBER software to perform the final minimization step and assembles the converted membrane. (BZ2) [file pcbi.1002152.s015.bz2 › popc_cg2aa/popc_lib_aa/popc_aa.578.pdb]

ATOM      1  C1  POC A   1      70.330 123.540  47.490  1.00  0.00            
ATOM      2  C2  POC A   1      70.220 121.310  48.370  1.00  0.00            
ATOM      3  C3  POC A   1      68.200 122.320  47.500  1.00  0.00            
ATOM      4  N   POC A   1      69.660 122.240  47.380  1.00  0.00            
ATOM      5  C4  POC A   1      69.620 121.650  46.030  1.00  0.00            
ATOM      6  C5  POC A   1      70.880 121.050  45.400  1.00  0.00            
ATOM      7  O1P POC A   1      71.860 122.090  45.330  1.00  0.00            
ATOM      8  P   POC A   1      73.250 121.380  44.920  1.00  0.00            
ATOM      9  O2P POC A   1      74.240 122.460  44.710  1.00  0.00            
ATOM     10  O3P POC A   1      73.450 120.330  45.940  1.00  0.00            
ATOM     11  O4P POC A   1      72.790 120.770  43.500  1.00  0.00            
ATOM     12  C6  POC A   1      73.020 121.570  42.330  1.00  0.00            
ATOM     13  C7  POC A   1      71.860 122.490  41.930  1.00  0.00            
ATOM     14  O71 POC A   1      70.570 121.880  41.770  1.00  0.00            
ATOM     15  C81 POC A   1      69.520 122.670  42.110  1.00  0.00            
ATOM     16  O81 POC A   1      69.760 123.710  42.700  1.00  0.00            
ATOM     17  C1A POC A   1      68.190 122.360  41.410  1.00  0.00            
ATOM     18  C1B POC A   1      67.760 123.390  40.360  1.00  0.00            
ATOM     19  C1C POC A   1      68.810 123.500  39.250  1.00  0.00            
ATOM     20  C1D POC A   1      68.900 122.130  38.560  1.00  0.00            
ATOM     21  C1E POC A   1      69.980 122.300  37.500  1.00  0.00            
ATOM     22  C1F POC A   1      70.150 120.960  36.770  1.00  0.00            
ATOM     23  C1G POC A   1      69.020 120.650  35.780  1.00  0.00            
ATOM     24  CZ1 POC A   1      69.270 119.330  35.050  1.00  0.00            
ATOM     25  CZ2 POC A   1      68.510 118.930  34.020  1.00  0.00            
ATOM     26  C1H POC A   1      67.560 119.830  33.230  1.00  0.00            
ATOM     27  C1I POC A   1      67.190 119.200  31.890  1.00  0.00            
ATOM     28  C1J POC A   1      66.550 117.820  31.940  1.00  0.00            
ATOM     29  C1K POC A   1      65.970 117.420  30.580  1.00  0.00            
ATOM     30  C1L POC A   1      67.040 117.410  29.500  1.00  0.00            
ATOM     31  C1M POC A   1      66.410 117.180  28.120  1.00  0.00            
ATOM     32  C72 POC A   1      72.310 123.480  40.850  1.00  0.00            
ATOM     33  O72 POC A   1      73.280 122.920  39.950  1.00  0.00            
ATOM     34  C82 POC A   1      74.490 123.520  39.900  1.00  0.00            
ATOM     35  O82 POC A   1      74.880 124.260  40.800  1.00  0.00            
ATOM     36  C2A POC A   1      75.430 123.000  38.800  1.00  0.00            
ATOM     37  C2B POC A   1      74.960 121.930  37.820  1.00  0.00            
ATOM     38  C2C POC A   1      75.920 121.850  36.630  1.00  0.00            
ATOM     39  C2D POC A   1      75.340 122.560  35.410  1.00  0.00            
ATOM     40  C2E POC A   1      76.390 122.590  34.290  1.00  0.00            
ATOM     41  C2F POC A   1      75.870 123.050  32.930  1.00  0.00            
ATOM     42  C2G POC A   1      76.830 122.430  31.910  1.00  0.00            
ATOM     43  C2H POC A   1      76.590 122.920  30.480  1.00  0.00            
ATOM     44  C2I POC A   1      77.360 122.140  29.410  1.00  0.00            
ATOM     45  C2J POC A   1      77.250 122.870  28.070  1.00  0.00            
ATOM     46  C2K POC A   1      78.150 122.200  27.020  1.00  0.00            
ATOM     47  C2L POC A   1      77.920 120.720  26.700  1.00  0.00            
ATOM     48  C2M POC A   1      76.550 120.440  26.090  1.00  0.00            
ATOM     49  C2N POC A   1      76.440 118.910  26.120  1.00  0.00            
ATOM     50  C2T POC A   1      75.680 118.450  27.370  1.00  0.00            
ATOM     51  C1N POC A   1      65.390 118.270  27.790  1.00  0.00            
ATOM     52  C1T POC A   1      64.770 118.170  26.390  1.00  0.00            
ATOM     53  DU1 POC A   1      68.285 123.445  39.805  1.00  0.00
ATOM     54  DU2 POC A   1      70.065 121.630  37.135  1.00  0.00
ATOM     55  DU3 POC A   1      68.890 119.130  34.535  1.00  0.00
ATOM     56  DU4 POC A   1      66.260 117.620  31.260  1.00  0.00
ATOM     57  DU5 POC A   1      65.900 117.725  27.955  1.00  0.00
ATOM     58  DU6 POC A   1      75.440 121.890  37.225  1.00  0.00
ATOM     59  DU7 POC A   1      76.130 122.820  33.610  1.00  0.00
ATOM     60  DU8 POC A   1      77.305 122.505  28.740  1.00  0.00
ATOM     61  DU9 POC A   1      76.495 119.675  26.105  1.00  0.00
