# Supplementary material for: Structure and Dynamics of the Membrane-Bound Cytochrome P450 2C9
Source: PLoS Comput Biol. 2011 Aug 11;7(8):e1002152. doi: 10.1371/journal.pcbi.1002152 (PMC3154944; doi:10.1371/journal.pcbi.1002152)
Supplement: Protocol S2 — Procedure to convert coarse-grained to atomic resolution POPC molecules. Protocol_S2.tar.bz2 contains the files necessary for carrying out this procedure: (i) a full atomic-resolution library of POPC lipids containing 1454 different conformations, (ii) the force field parameters to be used together with the library (with permission from Martinek T. and Jojart B.), (iii) the conversion program written in tcl for use with the VMD program, (iv) a bash script that uses the AMBER software to perform the final minimization step and assembles the converted membrane. (BZ2) [file pcbi.1002152.s015.bz2 › popc_cg2aa/popc_lib_aa/popc_aa.264.pdb]

ATOM      1  C1  POC A   1       4.980  29.660   1.070  1.00  0.00            
ATOM      2  C2  POC A   1       4.310  30.230   3.220  1.00  0.00            
ATOM      3  C3  POC A   1       6.140  28.830   2.980  1.00  0.00            
ATOM      4  N   POC A   1       5.480  29.990   2.350  1.00  0.00            
ATOM      5  C4  POC A   1       6.310  31.180   2.050  1.00  0.00            
ATOM      6  C5  POC A   1       7.000  31.810   3.290  1.00  0.00            
ATOM      7  O1P POC A   1       7.810  32.920   3.010  1.00  0.00            
ATOM      8  P   POC A   1       9.220  33.050   3.780  1.00  0.00            
ATOM      9  O2P POC A   1       9.600  31.760   3.220  1.00  0.00            
ATOM     10  O3P POC A   1       9.820  34.270   3.270  1.00  0.00            
ATOM     11  O4P POC A   1       8.760  32.870   5.250  1.00  0.00            
ATOM     12  C6  POC A   1       8.840  33.970   6.040  1.00  0.00            
ATOM     13  C7  POC A   1       8.350  33.690   7.470  1.00  0.00            
ATOM     14  O71 POC A   1       8.370  34.810   8.440  1.00  0.00            
ATOM     15  C81 POC A   1       7.750  35.970   8.100  1.00  0.00            
ATOM     16  O81 POC A   1       6.830  35.950   7.290  1.00  0.00            
ATOM     17  C1A POC A   1       7.970  37.160   9.000  1.00  0.00            
ATOM     18  C1B POC A   1       9.290  37.230   9.680  1.00  0.00            
ATOM     19  C1C POC A   1       9.360  38.400  10.600  1.00  0.00            
ATOM     20  C1D POC A   1      10.730  38.460  11.250  1.00  0.00            
ATOM     21  C1E POC A   1      11.780  38.810  10.290  1.00  0.00            
ATOM     22  C1F POC A   1      13.080  38.940  11.050  1.00  0.00            
ATOM     23  C1G POC A   1      14.160  39.300  10.020  1.00  0.00            
ATOM     24  CZ1 POC A   1      15.180  40.170  10.800  1.00  0.00            
ATOM     25  CZ2 POC A   1      16.420  39.770  10.760  1.00  0.00            
ATOM     26  C1H POC A   1      16.730  38.730   9.710  1.00  0.00            
ATOM     27  C1I POC A   1      18.150  38.380   9.760  1.00  0.00            
ATOM     28  C1J POC A   1      18.590  38.000  11.150  1.00  0.00            
ATOM     29  C1K POC A   1      20.060  37.570  11.110  1.00  0.00            
ATOM     30  C1L POC A   1      20.900  38.730  10.720  1.00  0.00            
ATOM     31  C1M POC A   1      20.770  39.810  11.870  1.00  0.00            
ATOM     32  C72 POC A   1       9.130  32.490   7.990  1.00  0.00            
ATOM     33  O72 POC A   1      10.590  32.660   8.150  1.00  0.00            
ATOM     34  C82 POC A   1      11.110  33.270   9.230  1.00  0.00            
ATOM     35  O82 POC A   1      12.200  33.840   9.170  1.00  0.00            
ATOM     36  C2A POC A   1      10.500  33.080  10.580  1.00  0.00            
ATOM     37  C2B POC A   1      10.020  34.360  11.340  1.00  0.00            
ATOM     38  C2C POC A   1       9.120  34.050  12.570  1.00  0.00            
ATOM     39  C2D POC A   1       8.330  35.220  13.180  1.00  0.00            
ATOM     40  C2E POC A   1       8.630  35.210  14.690  1.00  0.00            
ATOM     41  C2F POC A   1       8.020  36.470  15.320  1.00  0.00            
ATOM     42  C2G POC A   1       8.160  36.510  16.880  1.00  0.00            
ATOM     43  C2H POC A   1       9.590  36.360  17.490  1.00  0.00            
ATOM     44  C2I POC A   1       9.990  37.160  18.720  1.00  0.00            
ATOM     45  C2J POC A   1      11.270  36.560  19.270  1.00  0.00            
ATOM     46  C2K POC A   1      11.710  37.370  20.470  1.00  0.00            
ATOM     47  C2L POC A   1      12.920  36.750  21.170  1.00  0.00            
ATOM     48  C2M POC A   1      13.850  37.800  21.870  1.00  0.00            
ATOM     49  C2N POC A   1      14.140  38.900  20.880  1.00  0.00            
ATOM     50  C2T POC A   1      15.590  39.260  21.150  1.00  0.00            
ATOM     51  C1N POC A   1      20.760  41.110  11.030  1.00  0.00            
ATOM     52  C1T POC A   1      20.550  42.290  11.980  1.00  0.00            
ATOM     53  DU1 POC A   1       9.325  37.815  10.140  1.00  0.00
ATOM     54  DU2 POC A   1      12.430  38.875  10.670  1.00  0.00
ATOM     55  DU3 POC A   1      15.800  39.970  10.780  1.00  0.00
ATOM     56  DU4 POC A   1      19.325  37.785  11.130  1.00  0.00
ATOM     57  DU5 POC A   1      20.765  40.460  11.450  1.00  0.00
ATOM     58  DU6 POC A   1       9.570  34.205  11.955  1.00  0.00
ATOM     59  DU7 POC A   1       8.325  35.840  15.005  1.00  0.00
ATOM     60  DU8 POC A   1      10.630  36.860  18.995  1.00  0.00
ATOM     61  DU9 POC A   1      13.995  38.350  21.375  1.00  0.00
