# Supplementary material for: Structure and Dynamics of the Membrane-Bound Cytochrome P450 2C9
Source: PLoS Comput Biol. 2011 Aug 11;7(8):e1002152. doi: 10.1371/journal.pcbi.1002152 (PMC3154944; doi:10.1371/journal.pcbi.1002152)
Supplement: Protocol S2 — Procedure to convert coarse-grained to atomic resolution POPC molecules. Protocol_S2.tar.bz2 contains the files necessary for carrying out this procedure: (i) a full atomic-resolution library of POPC lipids containing 1454 different conformations, (ii) the force field parameters to be used together with the library (with permission from Martinek T. and Jojart B.), (iii) the conversion program written in tcl for use with the VMD program, (iv) a bash script that uses the AMBER software to perform the final minimization step and assembles the converted membrane. (BZ2) [file pcbi.1002152.s015.bz2 › popc_cg2aa/popc_lib_aa/popc_aa.1364.pdb]

ATOM      1  C1  POC A   1     117.770  64.340  13.870  1.00  0.00            
ATOM      2  C2  POC A   1     116.210  65.920  13.010  1.00  0.00            
ATOM      3  C3  POC A   1     117.580  64.310  11.540  1.00  0.00            
ATOM      4  N   POC A   1     116.780  64.580  12.760  1.00  0.00            
ATOM      5  C4  POC A   1     115.830  63.400  12.880  1.00  0.00            
ATOM      6  C5  POC A   1     114.760  63.160  11.840  1.00  0.00            
ATOM      7  O1P POC A   1     114.000  62.020  12.250  1.00  0.00            
ATOM      8  P   POC A   1     114.600  60.790  11.470  1.00  0.00            
ATOM      9  O2P POC A   1     113.730  60.550  10.370  1.00  0.00            
ATOM     10  O3P POC A   1     116.080  60.930  11.350  1.00  0.00            
ATOM     11  O4P POC A   1     114.320  59.590  12.460  1.00  0.00            
ATOM     12  C6  POC A   1     115.100  59.730  13.700  1.00  0.00            
ATOM     13  C7  POC A   1     114.400  59.110  14.970  1.00  0.00            
ATOM     14  O71 POC A   1     114.400  57.630  15.090  1.00  0.00            
ATOM     15  C81 POC A   1     114.530  57.100  16.340  1.00  0.00            
ATOM     16  O81 POC A   1     113.950  57.730  17.230  1.00  0.00            
ATOM     17  C1A POC A   1     114.740  55.610  16.410  1.00  0.00            
ATOM     18  C1B POC A   1     116.160  55.170  16.810  1.00  0.00            
ATOM     19  C1C POC A   1     116.020  55.030  18.320  1.00  0.00            
ATOM     20  C1D POC A   1     117.180  54.220  18.730  1.00  0.00            
ATOM     21  C1E POC A   1     117.500  54.290  20.220  1.00  0.00            
ATOM     22  C1F POC A   1     116.570  53.670  21.230  1.00  0.00            
ATOM     23  C1G POC A   1     117.440  53.330  22.450  1.00  0.00            
ATOM     24  CZ1 POC A   1     116.820  52.620  23.680  1.00  0.00            
ATOM     25  CZ2 POC A   1     117.480  52.270  24.780  1.00  0.00            
ATOM     26  C1H POC A   1     118.880  52.830  25.000  1.00  0.00            
ATOM     27  C1I POC A   1     119.730  52.410  26.280  1.00  0.00            
ATOM     28  C1J POC A   1     120.670  53.530  26.810  1.00  0.00            
ATOM     29  C1K POC A   1     121.680  53.980  25.720  1.00  0.00            
ATOM     30  C1L POC A   1     122.400  55.130  26.350  1.00  0.00            
ATOM     31  C1M POC A   1     121.380  56.230  26.530  1.00  0.00            
ATOM     32  C72 POC A   1     113.150  60.060  15.320  1.00  0.00            
ATOM     33  O72 POC A   1     113.080  60.940  16.490  1.00  0.00            
ATOM     34  C82 POC A   1     113.740  62.100  16.410  1.00  0.00            
ATOM     35  O82 POC A   1     114.840  62.050  15.810  1.00  0.00            
ATOM     36  C2A POC A   1     113.210  63.320  17.240  1.00  0.00            
ATOM     37  C2B POC A   1     111.880  63.930  16.720  1.00  0.00            
ATOM     38  C2C POC A   1     111.220  64.770  17.800  1.00  0.00            
ATOM     39  C2D POC A   1     110.410  63.900  18.700  1.00  0.00            
ATOM     40  C2E POC A   1     110.200  64.430  20.090  1.00  0.00            
ATOM     41  C2F POC A   1     108.850  65.150  20.160  1.00  0.00            
ATOM     42  C2G POC A   1     108.180  64.700  21.450  1.00  0.00            
ATOM     43  C2H POC A   1     106.830  65.300  21.920  1.00  0.00            
ATOM     44  C2I POC A   1     106.370  64.730  23.260  1.00  0.00            
ATOM     45  C2J POC A   1     105.170  65.480  23.840  1.00  0.00            
ATOM     46  C2K POC A   1     104.930  64.940  25.250  1.00  0.00            
ATOM     47  C2L POC A   1     104.580  63.460  25.100  1.00  0.00            
ATOM     48  C2M POC A   1     103.340  63.300  24.250  1.00  0.00            
ATOM     49  C2N POC A   1     103.180  61.860  23.890  1.00  0.00            
ATOM     50  C2T POC A   1     101.720  61.770  23.480  1.00  0.00            
ATOM     51  C1N POC A   1     122.090  57.340  27.220  1.00  0.00            
ATOM     52  C1T POC A   1     123.180  57.870  26.270  1.00  0.00            
ATOM     53  DU1 POC A   1     116.090  55.100  17.565  1.00  0.00
ATOM     54  DU2 POC A   1     117.035  53.980  20.725  1.00  0.00
ATOM     55  DU3 POC A   1     117.150  52.445  24.230  1.00  0.00
ATOM     56  DU4 POC A   1     121.175  53.755  26.265  1.00  0.00
ATOM     57  DU5 POC A   1     121.735  56.785  26.875  1.00  0.00
ATOM     58  DU6 POC A   1     111.550  64.350  17.260  1.00  0.00
ATOM     59  DU7 POC A   1     109.525  64.790  20.125  1.00  0.00
ATOM     60  DU8 POC A   1     105.770  65.105  23.550  1.00  0.00
ATOM     61  DU9 POC A   1     103.260  62.580  24.070  1.00  0.00
