# Supplementary material for: Structure and Dynamics of the Membrane-Bound Cytochrome P450 2C9
Source: PLoS Comput Biol. 2011 Aug 11;7(8):e1002152. doi: 10.1371/journal.pcbi.1002152 (PMC3154944; doi:10.1371/journal.pcbi.1002152)
Supplement: Protocol S2 — Procedure to convert coarse-grained to atomic resolution POPC molecules. Protocol_S2.tar.bz2 contains the files necessary for carrying out this procedure: (i) a full atomic-resolution library of POPC lipids containing 1454 different conformations, (ii) the force field parameters to be used together with the library (with permission from Martinek T. and Jojart B.), (iii) the conversion program written in tcl for use with the VMD program, (iv) a bash script that uses the AMBER software to perform the final minimization step and assembles the converted membrane. (BZ2) [file pcbi.1002152.s015.bz2 › popc_cg2aa/popc_lib_aa/popc_aa.149.pdb]

ATOM      1  C1  POC A   1     102.180 129.680   9.100  1.00  0.00            
ATOM      2  C2  POC A   1     101.880 128.440  11.150  1.00  0.00            
ATOM      3  C3  POC A   1      99.990 129.830  10.290  1.00  0.00            
ATOM      4  N   POC A   1     101.180 128.980  10.000  1.00  0.00            
ATOM      5  C4  POC A   1     100.450 127.910   9.360  1.00  0.00            
ATOM      6  C5  POC A   1     101.210 126.870   8.500  1.00  0.00            
ATOM      7  O1P POC A   1     102.000 126.120   9.290  1.00  0.00            
ATOM      8  P   POC A   1     102.840 125.100   8.500  1.00  0.00            
ATOM      9  O2P POC A   1     103.100 125.860   7.250  1.00  0.00            
ATOM     10  O3P POC A   1     104.060 124.530   9.170  1.00  0.00            
ATOM     11  O4P POC A   1     101.680 124.020   8.490  1.00  0.00            
ATOM     12  C6  POC A   1     101.570 123.620   9.860  1.00  0.00            
ATOM     13  C7  POC A   1     101.260 122.160  10.220  1.00  0.00            
ATOM     14  O71 POC A   1     101.440 122.090  11.680  1.00  0.00            
ATOM     15  C81 POC A   1     100.390 121.680  12.420  1.00  0.00            
ATOM     16  O81 POC A   1      99.450 121.040  11.930  1.00  0.00            
ATOM     17  C1A POC A   1     100.660 121.800  13.930  1.00  0.00            
ATOM     18  C1B POC A   1     102.030 122.360  14.260  1.00  0.00            
ATOM     19  C1C POC A   1     102.020 122.640  15.730  1.00  0.00            
ATOM     20  C1D POC A   1     103.470 122.530  16.190  1.00  0.00            
ATOM     21  C1E POC A   1     103.680 122.850  17.690  1.00  0.00            
ATOM     22  C1F POC A   1     102.940 121.690  18.440  1.00  0.00            
ATOM     23  C1G POC A   1     103.450 121.500  19.910  1.00  0.00            
ATOM     24  CZ1 POC A   1     102.600 122.400  20.770  1.00  0.00            
ATOM     25  CZ2 POC A   1     102.840 122.670  22.080  1.00  0.00            
ATOM     26  C1H POC A   1     103.980 121.900  22.690  1.00  0.00            
ATOM     27  C1I POC A   1     104.290 122.370  24.130  1.00  0.00            
ATOM     28  C1J POC A   1     103.160 122.160  25.140  1.00  0.00            
ATOM     29  C1K POC A   1     103.690 122.660  26.480  1.00  0.00            
ATOM     30  C1L POC A   1     102.500 122.920  27.470  1.00  0.00            
ATOM     31  C1M POC A   1     101.920 121.620  27.890  1.00  0.00            
ATOM     32  C72 POC A   1     102.320 121.510   9.360  1.00  0.00            
ATOM     33  O72 POC A   1     102.200 120.070   9.350  1.00  0.00            
ATOM     34  C82 POC A   1     101.240 119.410   8.690  1.00  0.00            
ATOM     35  O82 POC A   1     100.690 119.970   7.720  1.00  0.00            
ATOM     36  C2A POC A   1     101.370 117.850   8.690  1.00  0.00            
ATOM     37  C2B POC A   1     100.530 117.150   9.760  1.00  0.00            
ATOM     38  C2C POC A   1     100.690 117.540  11.190  1.00  0.00            
ATOM     39  C2D POC A   1      99.360 117.570  11.980  1.00  0.00            
ATOM     40  C2E POC A   1      99.690 117.790  13.510  1.00  0.00            
ATOM     41  C2F POC A   1      98.500 117.970  14.470  1.00  0.00            
ATOM     42  C2G POC A   1      99.190 118.060  15.840  1.00  0.00            
ATOM     43  C2H POC A   1      98.170 117.870  16.960  1.00  0.00            
ATOM     44  C2I POC A   1      98.900 118.300  18.220  1.00  0.00            
ATOM     45  C2J POC A   1      98.180 117.830  19.470  1.00  0.00            
ATOM     46  C2K POC A   1      99.070 118.330  20.630  1.00  0.00            
ATOM     47  C2L POC A   1      98.530 117.830  21.920  1.00  0.00            
ATOM     48  C2M POC A   1      98.680 116.290  21.950  1.00  0.00            
ATOM     49  C2N POC A   1      98.450 115.720  23.360  1.00  0.00            
ATOM     50  C2T POC A   1      98.610 114.210  23.260  1.00  0.00            
ATOM     51  C1N POC A   1     100.600 121.920  28.610  1.00  0.00            
ATOM     52  C1T POC A   1     100.040 120.550  28.940  1.00  0.00            
ATOM     53  DU1 POC A   1     102.025 122.500  14.995  1.00  0.00
ATOM     54  DU2 POC A   1     103.310 122.270  18.065  1.00  0.00
ATOM     55  DU3 POC A   1     102.720 122.535  21.425  1.00  0.00
ATOM     56  DU4 POC A   1     103.425 122.410  25.810  1.00  0.00
ATOM     57  DU5 POC A   1     101.260 121.770  28.250  1.00  0.00
ATOM     58  DU6 POC A   1     100.610 117.345  10.475  1.00  0.00
ATOM     59  DU7 POC A   1      99.095 117.880  13.990  1.00  0.00
ATOM     60  DU8 POC A   1      98.540 118.065  18.845  1.00  0.00
ATOM     61  DU9 POC A   1      98.565 116.005  22.655  1.00  0.00
