# Supplementary material for: Structure and Dynamics of the Membrane-Bound Cytochrome P450 2C9
Source: PLoS Comput Biol. 2011 Aug 11;7(8):e1002152. doi: 10.1371/journal.pcbi.1002152 (PMC3154944; doi:10.1371/journal.pcbi.1002152)
Supplement: Protocol S2 — Procedure to convert coarse-grained to atomic resolution POPC molecules. Protocol_S2.tar.bz2 contains the files necessary for carrying out this procedure: (i) a full atomic-resolution library of POPC lipids containing 1454 different conformations, (ii) the force field parameters to be used together with the library (with permission from Martinek T. and Jojart B.), (iii) the conversion program written in tcl for use with the VMD program, (iv) a bash script that uses the AMBER software to perform the final minimization step and assembles the converted membrane. (BZ2) [file pcbi.1002152.s015.bz2 › popc_cg2aa/popc_lib_aa/popc_aa.1427.pdb]

ATOM      1  C1  POC A   1     109.350  36.060  39.020  1.00  0.00            
ATOM      2  C2  POC A   1     110.840  34.390  39.330  1.00  0.00            
ATOM      3  C3  POC A   1     109.580  35.180  41.110  1.00  0.00            
ATOM      4  N   POC A   1     109.480  34.770  39.710  1.00  0.00            
ATOM      5  C4  POC A   1     108.170  34.110  39.460  1.00  0.00            
ATOM      6  C5  POC A   1     108.070  32.550  39.620  1.00  0.00            
ATOM      7  O1P POC A   1     109.130  32.040  40.480  1.00  0.00            
ATOM      8  P   POC A   1     108.920  30.520  40.670  1.00  0.00            
ATOM      9  O2P POC A   1     110.020  30.230  41.660  1.00  0.00            
ATOM     10  O3P POC A   1     107.560  30.170  41.130  1.00  0.00            
ATOM     11  O4P POC A   1     109.280  30.080  39.190  1.00  0.00            
ATOM     12  C6  POC A   1     110.700  29.960  39.170  1.00  0.00            
ATOM     13  C7  POC A   1     111.430  30.190  37.810  1.00  0.00            
ATOM     14  O71 POC A   1     111.620  31.610  37.400  1.00  0.00            
ATOM     15  C81 POC A   1     112.780  32.300  37.580  1.00  0.00            
ATOM     16  O81 POC A   1     113.570  32.060  38.500  1.00  0.00            
ATOM     17  C1A POC A   1     113.330  33.360  36.650  1.00  0.00            
ATOM     18  C1B POC A   1     114.000  32.480  35.580  1.00  0.00            
ATOM     19  C1C POC A   1     114.280  33.270  34.270  1.00  0.00            
ATOM     20  C1D POC A   1     112.950  33.800  33.610  1.00  0.00            
ATOM     21  C1E POC A   1     113.280  34.390  32.240  1.00  0.00            
ATOM     22  C1F POC A   1     113.870  33.370  31.240  1.00  0.00            
ATOM     23  C1G POC A   1     112.820  33.100  30.110  1.00  0.00            
ATOM     24  CZ1 POC A   1     113.530  32.370  29.000  1.00  0.00            
ATOM     25  CZ2 POC A   1     112.790  32.350  27.880  1.00  0.00            
ATOM     26  C1H POC A   1     111.360  32.900  27.810  1.00  0.00            
ATOM     27  C1I POC A   1     110.810  32.600  26.390  1.00  0.00            
ATOM     28  C1J POC A   1     109.350  32.990  26.330  1.00  0.00            
ATOM     29  C1K POC A   1     108.830  32.900  24.940  1.00  0.00            
ATOM     30  C1L POC A   1     108.510  34.160  24.170  1.00  0.00            
ATOM     31  C1M POC A   1     107.860  33.750  22.830  1.00  0.00            
ATOM     32  C72 POC A   1     110.570  29.380  36.820  1.00  0.00            
ATOM     33  O72 POC A   1     110.560  27.930  37.100  1.00  0.00            
ATOM     34  C82 POC A   1     109.820  27.150  36.210  1.00  0.00            
ATOM     35  O82 POC A   1     109.080  26.280  36.620  1.00  0.00            
ATOM     36  C2A POC A   1     109.260  27.620  34.820  1.00  0.00            
ATOM     37  C2B POC A   1     110.260  27.790  33.680  1.00  0.00            
ATOM     38  C2C POC A   1     109.730  28.840  32.750  1.00  0.00            
ATOM     39  C2D POC A   1     110.470  29.000  31.400  1.00  0.00            
ATOM     40  C2E POC A   1     110.010  30.170  30.580  1.00  0.00            
ATOM     41  C2F POC A   1     109.660  29.600  29.180  1.00  0.00            
ATOM     42  C2G POC A   1     110.940  29.010  28.550  1.00  0.00            
ATOM     43  C2H POC A   1     110.430  28.010  27.530  1.00  0.00            
ATOM     44  C2I POC A   1     109.970  28.690  26.210  1.00  0.00            
ATOM     45  C2J POC A   1     109.330  27.670  25.280  1.00  0.00            
ATOM     46  C2K POC A   1     110.220  27.460  24.020  1.00  0.00            
ATOM     47  C2L POC A   1     110.270  28.800  23.270  1.00  0.00            
ATOM     48  C2M POC A   1     111.110  28.770  21.980  1.00  0.00            
ATOM     49  C2N POC A   1     110.940  30.130  21.300  1.00  0.00            
ATOM     50  C2T POC A   1     112.080  30.200  20.260  1.00  0.00            
ATOM     51  C1N POC A   1     108.550  32.750  21.930  1.00  0.00            
ATOM     52  C1T POC A   1     107.600  32.350  20.770  1.00  0.00            
ATOM     53  DU1 POC A   1     114.140  32.875  34.925  1.00  0.00
ATOM     54  DU2 POC A   1     113.575  33.880  31.740  1.00  0.00
ATOM     55  DU3 POC A   1     113.160  32.360  28.440  1.00  0.00
ATOM     56  DU4 POC A   1     109.090  32.945  25.635  1.00  0.00
ATOM     57  DU5 POC A   1     108.205  33.250  22.380  1.00  0.00
ATOM     58  DU6 POC A   1     109.995  28.315  33.215  1.00  0.00
ATOM     59  DU7 POC A   1     109.835  29.885  29.880  1.00  0.00
ATOM     60  DU8 POC A   1     109.650  28.180  25.745  1.00  0.00
ATOM     61  DU9 POC A   1     111.025  29.450  21.640  1.00  0.00
