# Supplementary material for: Structure and Dynamics of the Membrane-Bound Cytochrome P450 2C9
Source: PLoS Comput Biol. 2011 Aug 11;7(8):e1002152. doi: 10.1371/journal.pcbi.1002152 (PMC3154944; doi:10.1371/journal.pcbi.1002152)
Supplement: Protocol S2 — Procedure to convert coarse-grained to atomic resolution POPC molecules. Protocol_S2.tar.bz2 contains the files necessary for carrying out this procedure: (i) a full atomic-resolution library of POPC lipids containing 1454 different conformations, (ii) the force field parameters to be used together with the library (with permission from Martinek T. and Jojart B.), (iii) the conversion program written in tcl for use with the VMD program, (iv) a bash script that uses the AMBER software to perform the final minimization step and assembles the converted membrane. (BZ2) [file pcbi.1002152.s015.bz2 › popc_cg2aa/popc_lib_aa/popc_aa.771.pdb]

ATOM      1  C1  POC A   1      56.910 137.070  10.170  1.00  0.00            
ATOM      2  C2  POC A   1      59.170 137.050   9.830  1.00  0.00            
ATOM      3  C3  POC A   1      57.660 136.290   8.070  1.00  0.00            
ATOM      4  N   POC A   1      57.910 137.290   9.120  1.00  0.00            
ATOM      5  C4  POC A   1      57.960 138.590   8.440  1.00  0.00            
ATOM      6  C5  POC A   1      57.390 139.860   9.070  1.00  0.00            
ATOM      7  O1P POC A   1      55.970 140.030   9.100  1.00  0.00            
ATOM      8  P   POC A   1      55.670 141.500   9.690  1.00  0.00            
ATOM      9  O2P POC A   1      56.690 141.810  10.710  1.00  0.00            
ATOM     10  O3P POC A   1      55.550 142.300   8.450  1.00  0.00            
ATOM     11  O4P POC A   1      54.340 141.150  10.530  1.00  0.00            
ATOM     12  C6  POC A   1      54.680 140.330  11.640  1.00  0.00            
ATOM     13  C7  POC A   1      53.650 140.550  12.750  1.00  0.00            
ATOM     14  O71 POC A   1      54.010 140.060  14.050  1.00  0.00            
ATOM     15  C81 POC A   1      54.340 140.950  15.030  1.00  0.00            
ATOM     16  O81 POC A   1      54.220 142.160  14.870  1.00  0.00            
ATOM     17  C1A POC A   1      54.420 140.310  16.410  1.00  0.00            
ATOM     18  C1B POC A   1      53.720 141.240  17.410  1.00  0.00            
ATOM     19  C1C POC A   1      53.810 140.670  18.830  1.00  0.00            
ATOM     20  C1D POC A   1      53.290 139.240  18.940  1.00  0.00            
ATOM     21  C1E POC A   1      53.570 138.780  20.380  1.00  0.00            
ATOM     22  C1F POC A   1      53.010 139.800  21.370  1.00  0.00            
ATOM     23  C1G POC A   1      52.960 139.480  22.870  1.00  0.00            
ATOM     24  CZ1 POC A   1      51.920 140.290  23.640  1.00  0.00            
ATOM     25  CZ2 POC A   1      51.740 140.140  24.950  1.00  0.00            
ATOM     26  C1H POC A   1      52.330 138.930  25.690  1.00  0.00            
ATOM     27  C1I POC A   1      52.380 139.340  27.160  1.00  0.00            
ATOM     28  C1J POC A   1      52.550 138.180  28.150  1.00  0.00            
ATOM     29  C1K POC A   1      52.490 138.590  29.620  1.00  0.00            
ATOM     30  C1L POC A   1      52.880 137.350  30.410  1.00  0.00            
ATOM     31  C1M POC A   1      53.170 137.840  31.830  1.00  0.00            
ATOM     32  C72 POC A   1      52.360 140.020  12.130  1.00  0.00            
ATOM     33  O72 POC A   1      51.150 140.560  12.670  1.00  0.00            
ATOM     34  C82 POC A   1      50.030 140.220  11.970  1.00  0.00            
ATOM     35  O82 POC A   1      50.020 139.920  10.780  1.00  0.00            
ATOM     36  C2A POC A   1      48.720 140.540  12.680  1.00  0.00            
ATOM     37  C2B POC A   1      48.070 141.860  12.260  1.00  0.00            
ATOM     38  C2C POC A   1      46.820 142.060  13.120  1.00  0.00            
ATOM     39  C2D POC A   1      47.010 141.900  14.620  1.00  0.00            
ATOM     40  C2E POC A   1      47.300 143.240  15.290  1.00  0.00            
ATOM     41  C2F POC A   1      47.250 143.000  16.800  1.00  0.00            
ATOM     42  C2G POC A   1      47.320 144.350  17.530  1.00  0.00            
ATOM     43  C2H POC A   1      47.750 144.310  18.990  1.00  0.00            
ATOM     44  C2I POC A   1      49.230 143.980  19.180  1.00  0.00            
ATOM     45  C2J POC A   1      49.660 143.900  20.650  1.00  0.00            
ATOM     46  C2K POC A   1      48.800 142.850  21.340  1.00  0.00            
ATOM     47  C2L POC A   1      49.310 142.660  22.770  1.00  0.00            
ATOM     48  C2M POC A   1      49.150 143.980  23.520  1.00  0.00            
ATOM     49  C2N POC A   1      49.700 143.770  24.940  1.00  0.00            
ATOM     50  C2T POC A   1      49.620 145.170  25.560  1.00  0.00            
ATOM     51  C1N POC A   1      53.010 136.690  32.820  1.00  0.00            
ATOM     52  C1T POC A   1      52.790 137.450  34.130  1.00  0.00            
ATOM     53  DU1 POC A   1      53.765 140.955  18.120  1.00  0.00
ATOM     54  DU2 POC A   1      53.290 139.290  20.875  1.00  0.00
ATOM     55  DU3 POC A   1      51.830 140.215  24.295  1.00  0.00
ATOM     56  DU4 POC A   1      52.520 138.385  28.885  1.00  0.00
ATOM     57  DU5 POC A   1      53.090 137.265  32.325  1.00  0.00
ATOM     58  DU6 POC A   1      47.445 141.960  12.690  1.00  0.00
ATOM     59  DU7 POC A   1      47.275 143.120  16.045  1.00  0.00
ATOM     60  DU8 POC A   1      49.445 143.940  19.915  1.00  0.00
ATOM     61  DU9 POC A   1      49.425 143.875  24.230  1.00  0.00
