# Supplementary material for: Structure and Dynamics of the Membrane-Bound Cytochrome P450 2C9
Source: PLoS Comput Biol. 2011 Aug 11;7(8):e1002152. doi: 10.1371/journal.pcbi.1002152 (PMC3154944; doi:10.1371/journal.pcbi.1002152)
Supplement: Protocol S2 — Procedure to convert coarse-grained to atomic resolution POPC molecules. Protocol_S2.tar.bz2 contains the files necessary for carrying out this procedure: (i) a full atomic-resolution library of POPC lipids containing 1454 different conformations, (ii) the force field parameters to be used together with the library (with permission from Martinek T. and Jojart B.), (iii) the conversion program written in tcl for use with the VMD program, (iv) a bash script that uses the AMBER software to perform the final minimization step and assembles the converted membrane. (BZ2) [file pcbi.1002152.s015.bz2 › popc_cg2aa/popc_lib_aa/popc_aa.1263.pdb]

ATOM      1  C1  POC A   1      31.550  45.120  48.170  1.00  0.00            
ATOM      2  C2  POC A   1      32.340  45.690  45.860  1.00  0.00            
ATOM      3  C3  POC A   1      31.150  43.740  46.180  1.00  0.00            
ATOM      4  N   POC A   1      31.250  45.120  46.670  1.00  0.00            
ATOM      5  C4  POC A   1      29.900  45.800  46.450  1.00  0.00            
ATOM      6  C5  POC A   1      28.680  45.450  47.250  1.00  0.00            
ATOM      7  O1P POC A   1      28.310  44.050  47.170  1.00  0.00            
ATOM      8  P   POC A   1      26.810  43.820  47.630  1.00  0.00            
ATOM      9  O2P POC A   1      26.550  42.400  47.800  1.00  0.00            
ATOM     10  O3P POC A   1      26.430  44.870  48.570  1.00  0.00            
ATOM     11  O4P POC A   1      26.090  44.220  46.330  1.00  0.00            
ATOM     12  C6  POC A   1      26.450  43.270  45.320  1.00  0.00            
ATOM     13  C7  POC A   1      25.720  43.550  44.020  1.00  0.00            
ATOM     14  O71 POC A   1      25.570  42.550  42.950  1.00  0.00            
ATOM     15  C81 POC A   1      24.850  41.400  43.000  1.00  0.00            
ATOM     16  O81 POC A   1      23.800  41.390  43.680  1.00  0.00            
ATOM     17  C1A POC A   1      25.380  40.250  42.070  1.00  0.00            
ATOM     18  C1B POC A   1      24.160  39.810  41.270  1.00  0.00            
ATOM     19  C1C POC A   1      24.010  40.910  40.120  1.00  0.00            
ATOM     20  C1D POC A   1      23.040  40.280  39.110  1.00  0.00            
ATOM     21  C1E POC A   1      23.060  41.180  37.850  1.00  0.00            
ATOM     22  C1F POC A   1      24.230  40.900  36.920  1.00  0.00            
ATOM     23  C1G POC A   1      24.480  42.250  36.280  1.00  0.00            
ATOM     24  CZ1 POC A   1      23.210  42.740  35.570  1.00  0.00            
ATOM     25  CZ2 POC A   1      23.020  42.790  34.250  1.00  0.00            
ATOM     26  C1H POC A   1      24.140  42.360  33.370  1.00  0.00            
ATOM     27  C1I POC A   1      23.680  42.500  31.970  1.00  0.00            
ATOM     28  C1J POC A   1      22.850  41.300  31.550  1.00  0.00            
ATOM     29  C1K POC A   1      22.730  41.270  30.050  1.00  0.00            
ATOM     30  C1L POC A   1      22.100  39.910  29.630  1.00  0.00            
ATOM     31  C1M POC A   1      22.290  39.710  28.130  1.00  0.00            
ATOM     32  C72 POC A   1      26.410  44.760  43.450  1.00  0.00            
ATOM     33  O72 POC A   1      26.380  45.050  42.040  1.00  0.00            
ATOM     34  C82 POC A   1      25.220  45.060  41.440  1.00  0.00            
ATOM     35  O82 POC A   1      24.270  45.550  42.030  1.00  0.00            
ATOM     36  C2A POC A   1      25.330  45.240  39.920  1.00  0.00            
ATOM     37  C2B POC A   1      23.930  45.540  39.370  1.00  0.00            
ATOM     38  C2C POC A   1      23.800  45.760  37.890  1.00  0.00            
ATOM     39  C2D POC A   1      24.160  47.170  37.470  1.00  0.00            
ATOM     40  C2E POC A   1      23.620  47.610  36.070  1.00  0.00            
ATOM     41  C2F POC A   1      23.820  46.610  34.940  1.00  0.00            
ATOM     42  C2G POC A   1      23.280  47.100  33.620  1.00  0.00            
ATOM     43  C2H POC A   1      23.540  46.200  32.420  1.00  0.00            
ATOM     44  C2I POC A   1      23.000  46.680  31.030  1.00  0.00            
ATOM     45  C2J POC A   1      22.930  45.440  30.160  1.00  0.00            
ATOM     46  C2K POC A   1      22.120  45.780  28.880  1.00  0.00            
ATOM     47  C2L POC A   1      21.930  44.540  27.990  1.00  0.00            
ATOM     48  C2M POC A   1      21.640  45.050  26.600  1.00  0.00            
ATOM     49  C2N POC A   1      21.880  44.120  25.390  1.00  0.00            
ATOM     50  C2T POC A   1      21.090  42.790  25.470  1.00  0.00            
ATOM     51  C1N POC A   1      22.390  38.210  27.930  1.00  0.00            
ATOM     52  C1T POC A   1      22.410  38.200  26.380  1.00  0.00            
ATOM     53  DU1 POC A   1      24.085  40.360  40.695  1.00  0.00
ATOM     54  DU2 POC A   1      23.645  41.040  37.385  1.00  0.00
ATOM     55  DU3 POC A   1      23.115  42.765  34.910  1.00  0.00
ATOM     56  DU4 POC A   1      22.790  41.285  30.800  1.00  0.00
ATOM     57  DU5 POC A   1      22.340  38.960  28.030  1.00  0.00
ATOM     58  DU6 POC A   1      23.865  45.650  38.630  1.00  0.00
ATOM     59  DU7 POC A   1      23.720  47.110  35.505  1.00  0.00
ATOM     60  DU8 POC A   1      22.965  46.060  30.595  1.00  0.00
ATOM     61  DU9 POC A   1      21.760  44.585  25.995  1.00  0.00
