# Supplementary material for: Structure and Dynamics of the Membrane-Bound Cytochrome P450 2C9
Source: PLoS Comput Biol. 2011 Aug 11;7(8):e1002152. doi: 10.1371/journal.pcbi.1002152 (PMC3154944; doi:10.1371/journal.pcbi.1002152)
Supplement: Protocol S2 — Procedure to convert coarse-grained to atomic resolution POPC molecules. Protocol_S2.tar.bz2 contains the files necessary for carrying out this procedure: (i) a full atomic-resolution library of POPC lipids containing 1454 different conformations, (ii) the force field parameters to be used together with the library (with permission from Martinek T. and Jojart B.), (iii) the conversion program written in tcl for use with the VMD program, (iv) a bash script that uses the AMBER software to perform the final minimization step and assembles the converted membrane. (BZ2) [file pcbi.1002152.s015.bz2 › popc_cg2aa/popc_lib_aa/popc_aa.1268.pdb]

ATOM      1  C1  POC A   1      22.050  26.010  49.230  1.00  0.00            
ATOM      2  C2  POC A   1      21.310  24.620  47.420  1.00  0.00            
ATOM      3  C3  POC A   1      20.150  24.660  49.270  1.00  0.00            
ATOM      4  N   POC A   1      20.910  25.580  48.440  1.00  0.00            
ATOM      5  C4  POC A   1      20.110  26.750  48.030  1.00  0.00            
ATOM      6  C5  POC A   1      20.570  27.740  46.960  1.00  0.00            
ATOM      7  O1P POC A   1      20.340  27.340  45.620  1.00  0.00            
ATOM      8  P   POC A   1      20.840  28.380  44.600  1.00  0.00            
ATOM      9  O2P POC A   1      20.170  29.570  45.170  1.00  0.00            
ATOM     10  O3P POC A   1      22.300  28.180  44.580  1.00  0.00            
ATOM     11  O4P POC A   1      20.220  27.680  43.320  1.00  0.00            
ATOM     12  C6  POC A   1      21.290  27.430  42.370  1.00  0.00            
ATOM     13  C7  POC A   1      20.830  26.780  41.040  1.00  0.00            
ATOM     14  O71 POC A   1      21.770  25.810  40.400  1.00  0.00            
ATOM     15  C81 POC A   1      21.040  24.730  40.100  1.00  0.00            
ATOM     16  O81 POC A   1      20.510  24.240  41.120  1.00  0.00            
ATOM     17  C1A POC A   1      21.710  23.800  39.080  1.00  0.00            
ATOM     18  C1B POC A   1      20.950  23.390  37.800  1.00  0.00            
ATOM     19  C1C POC A   1      20.470  24.480  36.880  1.00  0.00            
ATOM     20  C1D POC A   1      19.300  23.920  36.140  1.00  0.00            
ATOM     21  C1E POC A   1      18.840  24.900  35.100  1.00  0.00            
ATOM     22  C1F POC A   1      17.760  24.190  34.230  1.00  0.00            
ATOM     23  C1G POC A   1      18.550  23.110  33.400  1.00  0.00            
ATOM     24  CZ1 POC A   1      17.700  21.850  33.240  1.00  0.00            
ATOM     25  CZ2 POC A   1      17.440  21.090  32.180  1.00  0.00            
ATOM     26  C1H POC A   1      17.790  21.550  30.750  1.00  0.00            
ATOM     27  C1I POC A   1      17.210  20.720  29.590  1.00  0.00            
ATOM     28  C1J POC A   1      17.740  19.280  29.810  1.00  0.00            
ATOM     29  C1K POC A   1      17.290  18.510  28.560  1.00  0.00            
ATOM     30  C1L POC A   1      17.650  19.140  27.230  1.00  0.00            
ATOM     31  C1M POC A   1      19.130  18.860  27.080  1.00  0.00            
ATOM     32  C72 POC A   1      20.360  27.760  39.980  1.00  0.00            
ATOM     33  O72 POC A   1      19.030  27.440  39.580  1.00  0.00            
ATOM     34  C82 POC A   1      18.860  27.950  38.360  1.00  0.00            
ATOM     35  O82 POC A   1      19.850  28.280  37.690  1.00  0.00            
ATOM     36  C2A POC A   1      17.360  27.870  37.830  1.00  0.00            
ATOM     37  C2B POC A   1      16.700  26.550  38.260  1.00  0.00            
ATOM     38  C2C POC A   1      15.200  26.910  38.390  1.00  0.00            
ATOM     39  C2D POC A   1      14.580  26.820  36.980  1.00  0.00            
ATOM     40  C2E POC A   1      13.090  27.370  36.970  1.00  0.00            
ATOM     41  C2F POC A   1      12.690  27.590  35.490  1.00  0.00            
ATOM     42  C2G POC A   1      13.500  28.650  34.650  1.00  0.00            
ATOM     43  C2H POC A   1      12.980  28.420  33.240  1.00  0.00            
ATOM     44  C2I POC A   1      13.130  29.520  32.170  1.00  0.00            
ATOM     45  C2J POC A   1      12.960  29.170  30.670  1.00  0.00            
ATOM     46  C2K POC A   1      13.890  29.850  29.650  1.00  0.00            
ATOM     47  C2L POC A   1      13.540  29.180  28.290  1.00  0.00            
ATOM     48  C2M POC A   1      14.440  29.640  27.130  1.00  0.00            
ATOM     49  C2N POC A   1      13.760  29.540  25.760  1.00  0.00            
ATOM     50  C2T POC A   1      13.160  30.860  25.280  1.00  0.00            
ATOM     51  C1N POC A   1      19.480  18.190  25.710  1.00  0.00            
ATOM     52  C1T POC A   1      19.600  19.280  24.580  1.00  0.00            
ATOM     53  DU1 POC A   1      20.710  23.935  37.340  1.00  0.00
ATOM     54  DU2 POC A   1      18.300  24.545  34.665  1.00  0.00
ATOM     55  DU3 POC A   1      17.570  21.470  32.710  1.00  0.00
ATOM     56  DU4 POC A   1      17.515  18.895  29.185  1.00  0.00
ATOM     57  DU5 POC A   1      19.305  18.525  26.395  1.00  0.00
ATOM     58  DU6 POC A   1      15.950  26.730  38.325  1.00  0.00
ATOM     59  DU7 POC A   1      12.890  27.480  36.230  1.00  0.00
ATOM     60  DU8 POC A   1      13.045  29.345  31.420  1.00  0.00
ATOM     61  DU9 POC A   1      14.100  29.590  26.445  1.00  0.00
