# Supplementary material for: Structure and Dynamics of the Membrane-Bound Cytochrome P450 2C9
Source: PLoS Comput Biol. 2011 Aug 11;7(8):e1002152. doi: 10.1371/journal.pcbi.1002152 (PMC3154944; doi:10.1371/journal.pcbi.1002152)
Supplement: Protocol S2 — Procedure to convert coarse-grained to atomic resolution POPC molecules. Protocol_S2.tar.bz2 contains the files necessary for carrying out this procedure: (i) a full atomic-resolution library of POPC lipids containing 1454 different conformations, (ii) the force field parameters to be used together with the library (with permission from Martinek T. and Jojart B.), (iii) the conversion program written in tcl for use with the VMD program, (iv) a bash script that uses the AMBER software to perform the final minimization step and assembles the converted membrane. (BZ2) [file pcbi.1002152.s015.bz2 › popc_cg2aa/popc_lib_aa/popc_aa.165.pdb]

ATOM      1  C1  POC A   1      53.200 130.580  43.650  1.00  0.00            
ATOM      2  C2  POC A   1      54.730 129.270  44.540  1.00  0.00            
ATOM      3  C3  POC A   1      55.050 130.480  42.340  1.00  0.00            
ATOM      4  N   POC A   1      54.670 130.520  43.760  1.00  0.00            
ATOM      5  C4  POC A   1      55.080 131.730  44.470  1.00  0.00            
ATOM      6  C5  POC A   1      56.570 131.860  44.790  1.00  0.00            
ATOM      7  O1P POC A   1      57.540 132.300  43.830  1.00  0.00            
ATOM      8  P   POC A   1      58.980 132.280  44.550  1.00  0.00            
ATOM      9  O2P POC A   1      58.790 132.600  45.980  1.00  0.00            
ATOM     10  O3P POC A   1      59.720 131.040  44.210  1.00  0.00            
ATOM     11  O4P POC A   1      59.600 133.590  43.840  1.00  0.00            
ATOM     12  C6  POC A   1      59.700 133.350  42.430  1.00  0.00            
ATOM     13  C7  POC A   1      60.920 134.030  41.810  1.00  0.00            
ATOM     14  O71 POC A   1      60.530 134.670  40.590  1.00  0.00            
ATOM     15  C81 POC A   1      60.310 136.010  40.560  1.00  0.00            
ATOM     16  O81 POC A   1      60.510 136.700  41.560  1.00  0.00            
ATOM     17  C1A POC A   1      60.250 136.590  39.150  1.00  0.00            
ATOM     18  C1B POC A   1      58.810 136.440  38.630  1.00  0.00            
ATOM     19  C1C POC A   1      58.690 136.970  37.200  1.00  0.00            
ATOM     20  C1D POC A   1      57.350 136.590  36.570  1.00  0.00            
ATOM     21  C1E POC A   1      57.040 135.120  36.320  1.00  0.00            
ATOM     22  C1F POC A   1      55.580 135.050  35.880  1.00  0.00            
ATOM     23  C1G POC A   1      55.020 133.690  35.430  1.00  0.00            
ATOM     24  CZ1 POC A   1      55.010 132.800  36.670  1.00  0.00            
ATOM     25  CZ2 POC A   1      54.720 131.510  36.420  1.00  0.00            
ATOM     26  C1H POC A   1      54.470 130.990  35.010  1.00  0.00            
ATOM     27  C1I POC A   1      53.870 129.580  34.960  1.00  0.00            
ATOM     28  C1J POC A   1      52.530 129.530  35.690  1.00  0.00            
ATOM     29  C1K POC A   1      51.720 128.290  35.310  1.00  0.00            
ATOM     30  C1L POC A   1      50.420 128.120  36.110  1.00  0.00            
ATOM     31  C1M POC A   1      49.400 129.210  35.760  1.00  0.00            
ATOM     32  C72 POC A   1      62.180 133.150  41.760  1.00  0.00            
ATOM     33  O72 POC A   1      62.090 131.930  41.030  1.00  0.00            
ATOM     34  C82 POC A   1      63.030 130.960  41.240  1.00  0.00            
ATOM     35  O82 POC A   1      63.750 131.090  42.230  1.00  0.00            
ATOM     36  C2A POC A   1      63.240 129.830  40.230  1.00  0.00            
ATOM     37  C2B POC A   1      62.960 130.230  38.780  1.00  0.00            
ATOM     38  C2C POC A   1      63.180 129.050  37.830  1.00  0.00            
ATOM     39  C2D POC A   1      63.010 129.400  36.350  1.00  0.00            
ATOM     40  C2E POC A   1      63.370 128.160  35.530  1.00  0.00            
ATOM     41  C2F POC A   1      63.080 128.370  34.040  1.00  0.00            
ATOM     42  C2G POC A   1      63.430 127.190  33.120  1.00  0.00            
ATOM     43  C2H POC A   1      63.090 127.530  31.660  1.00  0.00            
ATOM     44  C2I POC A   1      64.160 127.860  30.620  1.00  0.00            
ATOM     45  C2J POC A   1      63.370 127.870  29.310  1.00  0.00            
ATOM     46  C2K POC A   1      62.320 128.980  29.420  1.00  0.00            
ATOM     47  C2L POC A   1      61.480 129.020  28.140  1.00  0.00            
ATOM     48  C2M POC A   1      60.150 129.730  28.360  1.00  0.00            
ATOM     49  C2N POC A   1      60.630 131.070  28.910  1.00  0.00            
ATOM     50  C2T POC A   1      59.350 131.760  29.380  1.00  0.00            
ATOM     51  C1N POC A   1      48.240 129.120  36.760  1.00  0.00            
ATOM     52  C1T POC A   1      47.270 130.280  36.550  1.00  0.00            
ATOM     53  DU1 POC A   1      58.750 136.705  37.915  1.00  0.00
ATOM     54  DU2 POC A   1      56.310 135.085  36.100  1.00  0.00
ATOM     55  DU3 POC A   1      54.865 132.155  36.545  1.00  0.00
ATOM     56  DU4 POC A   1      52.125 128.910  35.500  1.00  0.00
ATOM     57  DU5 POC A   1      48.820 129.165  36.260  1.00  0.00
ATOM     58  DU6 POC A   1      63.070 129.640  38.305  1.00  0.00
ATOM     59  DU7 POC A   1      63.225 128.265  34.785  1.00  0.00
ATOM     60  DU8 POC A   1      63.765 127.865  29.965  1.00  0.00
ATOM     61  DU9 POC A   1      60.390 130.400  28.635  1.00  0.00
