# Supplementary material for: Structure and Dynamics of the Membrane-Bound Cytochrome P450 2C9
Source: PLoS Comput Biol. 2011 Aug 11;7(8):e1002152. doi: 10.1371/journal.pcbi.1002152 (PMC3154944; doi:10.1371/journal.pcbi.1002152)
Supplement: Protocol S2 — Procedure to convert coarse-grained to atomic resolution POPC molecules. Protocol_S2.tar.bz2 contains the files necessary for carrying out this procedure: (i) a full atomic-resolution library of POPC lipids containing 1454 different conformations, (ii) the force field parameters to be used together with the library (with permission from Martinek T. and Jojart B.), (iii) the conversion program written in tcl for use with the VMD program, (iv) a bash script that uses the AMBER software to perform the final minimization step and assembles the converted membrane. (BZ2) [file pcbi.1002152.s015.bz2 › popc_cg2aa/popc_lib_aa/popc_aa.214.pdb]

ATOM      1  C1  POC A   1      91.860  88.250  49.110  1.00  0.00            
ATOM      2  C2  POC A   1      90.490  86.980  47.900  1.00  0.00            
ATOM      3  C3  POC A   1      91.650  88.680  46.790  1.00  0.00            
ATOM      4  N   POC A   1      91.740  87.600  47.790  1.00  0.00            
ATOM      5  C4  POC A   1      92.850  86.660  47.570  1.00  0.00            
ATOM      6  C5  POC A   1      94.220  87.080  47.000  1.00  0.00            
ATOM      7  O1P POC A   1      94.240  86.900  45.670  1.00  0.00            
ATOM      8  P   POC A   1      95.130  88.010  44.880  1.00  0.00            
ATOM      9  O2P POC A   1      94.330  89.250  44.920  1.00  0.00            
ATOM     10  O3P POC A   1      96.390  87.860  45.600  1.00  0.00            
ATOM     11  O4P POC A   1      95.310  87.360  43.460  1.00  0.00            
ATOM     12  C6  POC A   1      93.990  87.070  42.990  1.00  0.00            
ATOM     13  C7  POC A   1      93.840  86.170  41.730  1.00  0.00            
ATOM     14  O71 POC A   1      94.180  86.760  40.480  1.00  0.00            
ATOM     15  C81 POC A   1      94.520  85.980  39.450  1.00  0.00            
ATOM     16  O81 POC A   1      94.790  84.780  39.680  1.00  0.00            
ATOM     17  C1A POC A   1      94.680  86.620  38.010  1.00  0.00            
ATOM     18  C1B POC A   1      95.250  85.540  37.140  1.00  0.00            
ATOM     19  C1C POC A   1      95.540  86.010  35.740  1.00  0.00            
ATOM     20  C1D POC A   1      94.290  86.010  34.950  1.00  0.00            
ATOM     21  C1E POC A   1      94.420  86.650  33.540  1.00  0.00            
ATOM     22  C1F POC A   1      95.470  85.770  32.830  1.00  0.00            
ATOM     23  C1G POC A   1      96.020  86.280  31.560  1.00  0.00            
ATOM     24  CZ1 POC A   1      97.050  87.270  32.130  1.00  0.00            
ATOM     25  CZ2 POC A   1      97.740  88.170  31.400  1.00  0.00            
ATOM     26  C1H POC A   1      97.620  88.400  29.900  1.00  0.00            
ATOM     27  C1I POC A   1      98.550  89.660  29.670  1.00  0.00            
ATOM     28  C1J POC A   1      98.910  89.660  28.150  1.00  0.00            
ATOM     29  C1K POC A   1      99.620  90.840  27.570  1.00  0.00            
ATOM     30  C1L POC A   1     100.110  90.460  26.140  1.00  0.00            
ATOM     31  C1M POC A   1     101.400  89.610  26.280  1.00  0.00            
ATOM     32  C72 POC A   1      92.360  85.890  41.960  1.00  0.00            
ATOM     33  O72 POC A   1      92.220  85.280  43.200  1.00  0.00            
ATOM     34  C82 POC A   1      90.930  85.070  43.680  1.00  0.00            
ATOM     35  O82 POC A   1      90.630  84.950  44.880  1.00  0.00            
ATOM     36  C2A POC A   1      89.820  85.120  42.660  1.00  0.00            
ATOM     37  C2B POC A   1      88.440  85.310  43.210  1.00  0.00            
ATOM     38  C2C POC A   1      87.340  84.930  42.150  1.00  0.00            
ATOM     39  C2D POC A   1      87.120  85.880  41.010  1.00  0.00            
ATOM     40  C2E POC A   1      86.360  87.150  41.290  1.00  0.00            
ATOM     41  C2F POC A   1      86.210  88.020  40.010  1.00  0.00            
ATOM     42  C2G POC A   1      85.020  88.890  40.270  1.00  0.00            
ATOM     43  C2H POC A   1      84.660  89.910  39.170  1.00  0.00            
ATOM     44  C2I POC A   1      83.980  89.170  38.070  1.00  0.00            
ATOM     45  C2J POC A   1      83.990  89.910  36.730  1.00  0.00            
ATOM     46  C2K POC A   1      82.990  89.350  35.700  1.00  0.00            
ATOM     47  C2L POC A   1      83.510  89.930  34.380  1.00  0.00            
ATOM     48  C2M POC A   1      84.940  89.560  34.120  1.00  0.00            
ATOM     49  C2N POC A   1      85.140  89.370  32.560  1.00  0.00            
ATOM     50  C2T POC A   1      86.600  89.410  32.190  1.00  0.00            
ATOM     51  C1N POC A   1     102.020  89.400  24.880  1.00  0.00            
ATOM     52  C1T POC A   1     102.420  90.840  24.500  1.00  0.00            
ATOM     53  DU1 POC A   1      95.395  85.775  36.440  1.00  0.00
ATOM     54  DU2 POC A   1      94.945  86.210  33.185  1.00  0.00
ATOM     55  DU3 POC A   1      97.395  87.720  31.765  1.00  0.00
ATOM     56  DU4 POC A   1      99.265  90.250  27.860  1.00  0.00
ATOM     57  DU5 POC A   1     101.710  89.505  25.580  1.00  0.00
ATOM     58  DU6 POC A   1      87.890  85.120  42.680  1.00  0.00
ATOM     59  DU7 POC A   1      86.285  87.585  40.650  1.00  0.00
ATOM     60  DU8 POC A   1      83.985  89.540  37.400  1.00  0.00
ATOM     61  DU9 POC A   1      85.040  89.465  33.340  1.00  0.00
