# Supplementary material for: Structure and Dynamics of the Membrane-Bound Cytochrome P450 2C9
Source: PLoS Comput Biol. 2011 Aug 11;7(8):e1002152. doi: 10.1371/journal.pcbi.1002152 (PMC3154944; doi:10.1371/journal.pcbi.1002152)
Supplement: Protocol S2 — Procedure to convert coarse-grained to atomic resolution POPC molecules. Protocol_S2.tar.bz2 contains the files necessary for carrying out this procedure: (i) a full atomic-resolution library of POPC lipids containing 1454 different conformations, (ii) the force field parameters to be used together with the library (with permission from Martinek T. and Jojart B.), (iii) the conversion program written in tcl for use with the VMD program, (iv) a bash script that uses the AMBER software to perform the final minimization step and assembles the converted membrane. (BZ2) [file pcbi.1002152.s015.bz2 › popc_cg2aa/popc_lib_aa/popc_aa.1008.pdb]

ATOM      1  C1  POC A   1      34.600  96.300  40.710  1.00  0.00            
ATOM      2  C2  POC A   1      35.950  96.370  42.370  1.00  0.00            
ATOM      3  C3  POC A   1      33.700  96.340  42.910  1.00  0.00            
ATOM      4  N   POC A   1      34.690  95.740  42.060  1.00  0.00            
ATOM      5  C4  POC A   1      34.510  94.240  42.220  1.00  0.00            
ATOM      6  C5  POC A   1      35.120  93.420  43.380  1.00  0.00            
ATOM      7  O1P POC A   1      34.730  92.050  43.410  1.00  0.00            
ATOM      8  P   POC A   1      35.920  91.020  43.120  1.00  0.00            
ATOM      9  O2P POC A   1      37.170  91.420  43.820  1.00  0.00            
ATOM     10  O3P POC A   1      35.260  89.800  43.620  1.00  0.00            
ATOM     11  O4P POC A   1      36.010  91.170  41.540  1.00  0.00            
ATOM     12  C6  POC A   1      34.930  90.540  40.990  1.00  0.00            
ATOM     13  C7  POC A   1      34.840  90.910  39.500  1.00  0.00            
ATOM     14  O71 POC A   1      33.470  90.670  39.060  1.00  0.00            
ATOM     15  C81 POC A   1      32.470  91.410  39.540  1.00  0.00            
ATOM     16  O81 POC A   1      32.780  92.420  40.160  1.00  0.00            
ATOM     17  C1A POC A   1      31.150  91.240  38.880  1.00  0.00            
ATOM     18  C1B POC A   1      30.830  92.020  37.620  1.00  0.00            
ATOM     19  C1C POC A   1      31.760  91.530  36.500  1.00  0.00            
ATOM     20  C1D POC A   1      31.360  90.100  36.110  1.00  0.00            
ATOM     21  C1E POC A   1      32.510  89.410  35.420  1.00  0.00            
ATOM     22  C1F POC A   1      32.130  88.150  34.640  1.00  0.00            
ATOM     23  C1G POC A   1      33.290  87.430  33.900  1.00  0.00            
ATOM     24  CZ1 POC A   1      34.260  86.800  34.840  1.00  0.00            
ATOM     25  CZ2 POC A   1      35.120  85.940  34.270  1.00  0.00            
ATOM     26  C1H POC A   1      35.000  85.830  32.780  1.00  0.00            
ATOM     27  C1I POC A   1      36.040  84.860  32.260  1.00  0.00            
ATOM     28  C1J POC A   1      35.700  84.200  30.940  1.00  0.00            
ATOM     29  C1K POC A   1      36.850  83.340  30.400  1.00  0.00            
ATOM     30  C1L POC A   1      36.230  82.220  29.550  1.00  0.00            
ATOM     31  C1M POC A   1      37.260  81.570  28.600  1.00  0.00            
ATOM     32  C72 POC A   1      35.950  90.160  38.760  1.00  0.00            
ATOM     33  O72 POC A   1      35.770  89.550  37.480  1.00  0.00            
ATOM     34  C82 POC A   1      36.900  89.670  36.760  1.00  0.00            
ATOM     35  O82 POC A   1      37.970  90.070  37.190  1.00  0.00            
ATOM     36  C2A POC A   1      36.790  89.170  35.280  1.00  0.00            
ATOM     37  C2B POC A   1      38.030  89.510  34.420  1.00  0.00            
ATOM     38  C2C POC A   1      38.020  89.150  32.940  1.00  0.00            
ATOM     39  C2D POC A   1      39.380  89.250  32.210  1.00  0.00            
ATOM     40  C2E POC A   1      39.300  88.930  30.680  1.00  0.00            
ATOM     41  C2F POC A   1      38.710  87.610  30.140  1.00  0.00            
ATOM     42  C2G POC A   1      39.130  87.660  28.650  1.00  0.00            
ATOM     43  C2H POC A   1      40.650  87.830  28.500  1.00  0.00            
ATOM     44  C2I POC A   1      41.170  87.440  27.090  1.00  0.00            
ATOM     45  C2J POC A   1      40.770  86.000  26.630  1.00  0.00            
ATOM     46  C2K POC A   1      41.720  85.470  25.570  1.00  0.00            
ATOM     47  C2L POC A   1      41.490  84.010  25.170  1.00  0.00            
ATOM     48  C2M POC A   1      41.230  84.240  23.700  1.00  0.00            
ATOM     49  C2N POC A   1      40.570  83.070  23.070  1.00  0.00            
ATOM     50  C2T POC A   1      39.320  82.790  23.940  1.00  0.00            
ATOM     51  C1N POC A   1      36.570  80.900  27.380  1.00  0.00            
ATOM     52  C1T POC A   1      37.100  79.500  27.000  1.00  0.00            
ATOM     53  DU1 POC A   1      31.295  91.775  37.060  1.00  0.00
ATOM     54  DU2 POC A   1      32.320  88.780  35.030  1.00  0.00
ATOM     55  DU3 POC A   1      34.690  86.370  34.555  1.00  0.00
ATOM     56  DU4 POC A   1      36.275  83.770  30.670  1.00  0.00
ATOM     57  DU5 POC A   1      36.915  81.235  27.990  1.00  0.00
ATOM     58  DU6 POC A   1      38.025  89.330  33.680  1.00  0.00
ATOM     59  DU7 POC A   1      39.005  88.270  30.410  1.00  0.00
ATOM     60  DU8 POC A   1      40.970  86.720  26.860  1.00  0.00
ATOM     61  DU9 POC A   1      40.900  83.655  23.385  1.00  0.00
