# Supplementary material for: Structure and Dynamics of the Membrane-Bound Cytochrome P450 2C9
Source: PLoS Comput Biol. 2011 Aug 11;7(8):e1002152. doi: 10.1371/journal.pcbi.1002152 (PMC3154944; doi:10.1371/journal.pcbi.1002152)
Supplement: Protocol S2 — Procedure to convert coarse-grained to atomic resolution POPC molecules. Protocol_S2.tar.bz2 contains the files necessary for carrying out this procedure: (i) a full atomic-resolution library of POPC lipids containing 1454 different conformations, (ii) the force field parameters to be used together with the library (with permission from Martinek T. and Jojart B.), (iii) the conversion program written in tcl for use with the VMD program, (iv) a bash script that uses the AMBER software to perform the final minimization step and assembles the converted membrane. (BZ2) [file pcbi.1002152.s015.bz2 › popc_cg2aa/popc_lib_aa/popc_aa.284.pdb]

ATOM      1  C1  POC A   1      39.680  20.790   9.270  1.00  0.00            
ATOM      2  C2  POC A   1      37.850  20.050   7.890  1.00  0.00            
ATOM      3  C3  POC A   1      37.860  21.900   9.420  1.00  0.00            
ATOM      4  N   POC A   1      38.600  21.200   8.370  1.00  0.00            
ATOM      5  C4  POC A   1      39.180  22.080   7.280  1.00  0.00            
ATOM      6  C5  POC A   1      38.210  22.990   6.500  1.00  0.00            
ATOM      7  O1P POC A   1      37.100  22.290   5.950  1.00  0.00            
ATOM      8  P   POC A   1      35.910  23.170   5.520  1.00  0.00            
ATOM      9  O2P POC A   1      36.240  24.060   4.440  1.00  0.00            
ATOM     10  O3P POC A   1      34.650  22.380   5.360  1.00  0.00            
ATOM     11  O4P POC A   1      35.510  24.180   6.700  1.00  0.00            
ATOM     12  C6  POC A   1      34.190  24.680   6.500  1.00  0.00            
ATOM     13  C7  POC A   1      33.850  25.640   7.610  1.00  0.00            
ATOM     14  O71 POC A   1      33.980  27.030   7.200  1.00  0.00            
ATOM     15  C81 POC A   1      33.100  27.660   6.450  1.00  0.00            
ATOM     16  O81 POC A   1      32.320  27.100   5.690  1.00  0.00            
ATOM     17  C1A POC A   1      33.410  29.160   6.330  1.00  0.00            
ATOM     18  C1B POC A   1      32.860  29.960   7.550  1.00  0.00            
ATOM     19  C1C POC A   1      33.020  31.410   7.410  1.00  0.00            
ATOM     20  C1D POC A   1      32.070  31.840   8.550  1.00  0.00            
ATOM     21  C1E POC A   1      32.350  31.130   9.880  1.00  0.00            
ATOM     22  C1F POC A   1      32.030  32.150  10.980  1.00  0.00            
ATOM     23  C1G POC A   1      32.070  31.250  12.190  1.00  0.00            
ATOM     24  CZ1 POC A   1      31.760  32.210  13.410  1.00  0.00            
ATOM     25  CZ2 POC A   1      30.430  32.480  13.790  1.00  0.00            
ATOM     26  C1H POC A   1      29.090  31.750  13.400  1.00  0.00            
ATOM     27  C1I POC A   1      28.100  32.070  14.560  1.00  0.00            
ATOM     28  C1J POC A   1      26.650  31.510  14.340  1.00  0.00            
ATOM     29  C1K POC A   1      25.750  31.980  15.470  1.00  0.00            
ATOM     30  C1L POC A   1      24.330  31.610  15.130  1.00  0.00            
ATOM     31  C1M POC A   1      23.290  31.970  16.150  1.00  0.00            
ATOM     32  C72 POC A   1      34.610  25.170   8.880  1.00  0.00            
ATOM     33  O72 POC A   1      34.680  26.100   9.990  1.00  0.00            
ATOM     34  C82 POC A   1      35.270  25.600  11.030  1.00  0.00            
ATOM     35  O82 POC A   1      35.900  24.540  10.910  1.00  0.00            
ATOM     36  C2A POC A   1      35.110  26.450  12.290  1.00  0.00            
ATOM     37  C2B POC A   1      33.910  27.380  12.260  1.00  0.00            
ATOM     38  C2C POC A   1      34.200  28.480  13.280  1.00  0.00            
ATOM     39  C2D POC A   1      35.520  29.140  13.010  1.00  0.00            
ATOM     40  C2E POC A   1      35.590  30.540  13.680  1.00  0.00            
ATOM     41  C2F POC A   1      36.920  31.300  13.400  1.00  0.00            
ATOM     42  C2G POC A   1      37.110  32.660  14.140  1.00  0.00            
ATOM     43  C2H POC A   1      36.660  32.720  15.600  1.00  0.00            
ATOM     44  C2I POC A   1      36.810  34.150  16.180  1.00  0.00            
ATOM     45  C2J POC A   1      36.330  34.210  17.670  1.00  0.00            
ATOM     46  C2K POC A   1      37.450  34.580  18.690  1.00  0.00            
ATOM     47  C2L POC A   1      37.040  34.410  20.130  1.00  0.00            
ATOM     48  C2M POC A   1      37.200  32.950  20.540  1.00  0.00            
ATOM     49  C2N POC A   1      37.110  32.840  22.080  1.00  0.00            
ATOM     50  C2T POC A   1      36.770  31.390  22.370  1.00  0.00            
ATOM     51  C1N POC A   1      23.240  31.100  17.420  1.00  0.00            
ATOM     52  C1T POC A   1      22.310  31.740  18.450  1.00  0.00            
ATOM     53  DU1 POC A   1      32.940  30.685   7.480  1.00  0.00
ATOM     54  DU2 POC A   1      32.190  31.640  10.430  1.00  0.00
ATOM     55  DU3 POC A   1      31.095  32.345  13.600  1.00  0.00
ATOM     56  DU4 POC A   1      26.200  31.745  14.905  1.00  0.00
ATOM     57  DU5 POC A   1      23.265  31.535  16.785  1.00  0.00
ATOM     58  DU6 POC A   1      34.055  27.930  12.770  1.00  0.00
ATOM     59  DU7 POC A   1      36.255  30.920  13.540  1.00  0.00
ATOM     60  DU8 POC A   1      36.570  34.180  16.925  1.00  0.00
ATOM     61  DU9 POC A   1      37.155  32.895  21.310  1.00  0.00
