# Supplementary material for: Structure and Dynamics of the Membrane-Bound Cytochrome P450 2C9
Source: PLoS Comput Biol. 2011 Aug 11;7(8):e1002152. doi: 10.1371/journal.pcbi.1002152 (PMC3154944; doi:10.1371/journal.pcbi.1002152)
Supplement: Protocol S2 — Procedure to convert coarse-grained to atomic resolution POPC molecules. Protocol_S2.tar.bz2 contains the files necessary for carrying out this procedure: (i) a full atomic-resolution library of POPC lipids containing 1454 different conformations, (ii) the force field parameters to be used together with the library (with permission from Martinek T. and Jojart B.), (iii) the conversion program written in tcl for use with the VMD program, (iv) a bash script that uses the AMBER software to perform the final minimization step and assembles the converted membrane. (BZ2) [file pcbi.1002152.s015.bz2 › popc_cg2aa/popc_lib_aa/popc_aa.1202.pdb]

ATOM      1  C1  POC A   1      29.740  66.460  10.710  1.00  0.00            
ATOM      2  C2  POC A   1      29.590  64.360   9.440  1.00  0.00            
ATOM      3  C3  POC A   1      28.990  66.170   8.500  1.00  0.00            
ATOM      4  N   POC A   1      30.010  65.800   9.420  1.00  0.00            
ATOM      5  C4  POC A   1      31.420  66.090   9.000  1.00  0.00            
ATOM      6  C5  POC A   1      31.790  67.570   8.520  1.00  0.00            
ATOM      7  O1P POC A   1      31.680  68.500   9.600  1.00  0.00            
ATOM      8  P   POC A   1      31.630  69.790   8.760  1.00  0.00            
ATOM      9  O2P POC A   1      32.900  70.010   8.220  1.00  0.00            
ATOM     10  O3P POC A   1      30.380  69.700   8.060  1.00  0.00            
ATOM     11  O4P POC A   1      31.490  70.790   9.970  1.00  0.00            
ATOM     12  C6  POC A   1      32.860  71.140  10.340  1.00  0.00            
ATOM     13  C7  POC A   1      32.850  72.300  11.370  1.00  0.00            
ATOM     14  O71 POC A   1      34.170  72.930  11.660  1.00  0.00            
ATOM     15  C81 POC A   1      34.160  74.070  12.300  1.00  0.00            
ATOM     16  O81 POC A   1      33.170  74.770  12.400  1.00  0.00            
ATOM     17  C1A POC A   1      35.490  74.640  12.570  1.00  0.00            
ATOM     18  C1B POC A   1      35.740  74.460  14.080  1.00  0.00            
ATOM     19  C1C POC A   1      36.040  73.020  14.490  1.00  0.00            
ATOM     20  C1D POC A   1      35.080  72.620  15.670  1.00  0.00            
ATOM     21  C1E POC A   1      35.140  71.080  15.820  1.00  0.00            
ATOM     22  C1F POC A   1      34.410  70.590  17.120  1.00  0.00            
ATOM     23  C1G POC A   1      34.430  69.060  17.070  1.00  0.00            
ATOM     24  CZ1 POC A   1      33.280  68.270  17.630  1.00  0.00            
ATOM     25  CZ2 POC A   1      33.370  67.680  18.850  1.00  0.00            
ATOM     26  C1H POC A   1      34.640  67.850  19.770  1.00  0.00            
ATOM     27  C1I POC A   1      34.520  66.690  20.760  1.00  0.00            
ATOM     28  C1J POC A   1      35.440  66.880  21.920  1.00  0.00            
ATOM     29  C1K POC A   1      35.410  65.700  22.970  1.00  0.00            
ATOM     30  C1L POC A   1      34.570  66.070  24.170  1.00  0.00            
ATOM     31  C1M POC A   1      34.840  65.090  25.350  1.00  0.00            
ATOM     32  C72 POC A   1      32.030  71.730  12.580  1.00  0.00            
ATOM     33  O72 POC A   1      31.930  72.420  13.870  1.00  0.00            
ATOM     34  C82 POC A   1      31.400  72.040  15.050  1.00  0.00            
ATOM     35  O82 POC A   1      30.950  72.880  15.870  1.00  0.00            
ATOM     36  C2A POC A   1      30.890  70.640  15.160  1.00  0.00            
ATOM     37  C2B POC A   1      29.830  70.230  16.230  1.00  0.00            
ATOM     38  C2C POC A   1      29.810  68.690  16.470  1.00  0.00            
ATOM     39  C2D POC A   1      29.080  68.390  17.780  1.00  0.00            
ATOM     40  C2E POC A   1      28.750  66.940  17.820  1.00  0.00            
ATOM     41  C2F POC A   1      28.420  66.620  19.260  1.00  0.00            
ATOM     42  C2G POC A   1      29.670  66.970  20.120  1.00  0.00            
ATOM     43  C2H POC A   1      29.210  66.580  21.490  1.00  0.00            
ATOM     44  C2I POC A   1      30.360  66.050  22.310  1.00  0.00            
ATOM     45  C2J POC A   1      29.660  65.620  23.590  1.00  0.00            
ATOM     46  C2K POC A   1      30.680  65.150  24.580  1.00  0.00            
ATOM     47  C2L POC A   1      30.120  65.260  26.010  1.00  0.00            
ATOM     48  C2M POC A   1      28.730  64.670  25.850  1.00  0.00            
ATOM     49  C2N POC A   1      28.100  64.120  27.110  1.00  0.00            
ATOM     50  C2T POC A   1      27.940  65.110  28.250  1.00  0.00            
ATOM     51  C1N POC A   1      34.710  65.660  26.730  1.00  0.00            
ATOM     52  C1T POC A   1      35.010  64.610  27.830  1.00  0.00            
ATOM     53  DU1 POC A   1      35.890  73.740  14.285  1.00  0.00
ATOM     54  DU2 POC A   1      34.775  70.835  16.470  1.00  0.00
ATOM     55  DU3 POC A   1      33.325  67.975  18.240  1.00  0.00
ATOM     56  DU4 POC A   1      35.425  66.290  22.445  1.00  0.00
ATOM     57  DU5 POC A   1      34.775  65.375  26.040  1.00  0.00
ATOM     58  DU6 POC A   1      29.820  69.460  16.350  1.00  0.00
ATOM     59  DU7 POC A   1      28.585  66.780  18.540  1.00  0.00
ATOM     60  DU8 POC A   1      30.010  65.835  22.950  1.00  0.00
ATOM     61  DU9 POC A   1      28.415  64.395  26.480  1.00  0.00
