# Supplementary material for: Structure and Dynamics of the Membrane-Bound Cytochrome P450 2C9
Source: PLoS Comput Biol. 2011 Aug 11;7(8):e1002152. doi: 10.1371/journal.pcbi.1002152 (PMC3154944; doi:10.1371/journal.pcbi.1002152)
Supplement: Protocol S2 — Procedure to convert coarse-grained to atomic resolution POPC molecules. Protocol_S2.tar.bz2 contains the files necessary for carrying out this procedure: (i) a full atomic-resolution library of POPC lipids containing 1454 different conformations, (ii) the force field parameters to be used together with the library (with permission from Martinek T. and Jojart B.), (iii) the conversion program written in tcl for use with the VMD program, (iv) a bash script that uses the AMBER software to perform the final minimization step and assembles the converted membrane. (BZ2) [file pcbi.1002152.s015.bz2 › popc_cg2aa/popc_lib_aa/popc_aa.108.pdb]

ATOM      1  C1  POC A   1      61.100 141.090  43.870  1.00  0.00            
ATOM      2  C2  POC A   1      60.090 139.430  45.170  1.00  0.00            
ATOM      3  C3  POC A   1      62.410 139.120  44.690  1.00  0.00            
ATOM      4  N   POC A   1      61.360 140.140  44.980  1.00  0.00            
ATOM      5  C4  POC A   1      61.460 140.570  46.410  1.00  0.00            
ATOM      6  C5  POC A   1      62.880 141.150  46.670  1.00  0.00            
ATOM      7  O1P POC A   1      63.380 142.240  45.880  1.00  0.00            
ATOM      8  P   POC A   1      64.870 142.600  46.230  1.00  0.00            
ATOM      9  O2P POC A   1      65.030 142.630  47.650  1.00  0.00            
ATOM     10  O3P POC A   1      65.390 141.550  45.290  1.00  0.00            
ATOM     11  O4P POC A   1      64.790 144.120  45.750  1.00  0.00            
ATOM     12  C6  POC A   1      64.590 144.120  44.300  1.00  0.00            
ATOM     13  C7  POC A   1      63.570 145.220  43.850  1.00  0.00            
ATOM     14  O71 POC A   1      62.580 144.830  42.780  1.00  0.00            
ATOM     15  C81 POC A   1      61.630 145.790  42.710  1.00  0.00            
ATOM     16  O81 POC A   1      61.470 146.640  43.560  1.00  0.00            
ATOM     17  C1A POC A   1      60.620 145.670  41.580  1.00  0.00            
ATOM     18  C1B POC A   1      60.940 144.430  40.730  1.00  0.00            
ATOM     19  C1C POC A   1      60.190 144.590  39.400  1.00  0.00            
ATOM     20  C1D POC A   1      58.720 144.500  39.880  1.00  0.00            
ATOM     21  C1E POC A   1      57.730 144.750  38.750  1.00  0.00            
ATOM     22  C1F POC A   1      56.350 144.970  39.330  1.00  0.00            
ATOM     23  C1G POC A   1      55.420 145.410  38.240  1.00  0.00            
ATOM     24  CZ1 POC A   1      55.780 146.550  37.360  1.00  0.00            
ATOM     25  CZ2 POC A   1      54.970 146.800  36.320  1.00  0.00            
ATOM     26  C1H POC A   1      53.720 145.940  36.150  1.00  0.00            
ATOM     27  C1I POC A   1      52.900 146.390  35.010  1.00  0.00            
ATOM     28  C1J POC A   1      53.520 146.150  33.670  1.00  0.00            
ATOM     29  C1K POC A   1      52.750 146.870  32.560  1.00  0.00            
ATOM     30  C1L POC A   1      53.430 146.800  31.270  1.00  0.00            
ATOM     31  C1M POC A   1      52.580 147.350  30.150  1.00  0.00            
ATOM     32  C72 POC A   1      64.590 146.350  43.380  1.00  0.00            
ATOM     33  O72 POC A   1      65.370 146.130  42.230  1.00  0.00            
ATOM     34  C82 POC A   1      66.220 147.100  41.810  1.00  0.00            
ATOM     35  O82 POC A   1      66.770 147.770  42.720  1.00  0.00            
ATOM     36  C2A POC A   1      66.570 147.170  40.340  1.00  0.00            
ATOM     37  C2B POC A   1      66.060 148.560  39.900  1.00  0.00            
ATOM     38  C2C POC A   1      65.730 148.550  38.430  1.00  0.00            
ATOM     39  C2D POC A   1      64.860 147.380  38.040  1.00  0.00            
ATOM     40  C2E POC A   1      63.450 147.500  38.620  1.00  0.00            
ATOM     41  C2F POC A   1      62.640 148.690  37.990  1.00  0.00            
ATOM     42  C2G POC A   1      62.430 148.790  36.430  1.00  0.00            
ATOM     43  C2H POC A   1      62.110 150.280  36.130  1.00  0.00            
ATOM     44  C2I POC A   1      61.980 150.470  34.600  1.00  0.00            
ATOM     45  C2J POC A   1      63.340 150.290  33.890  1.00  0.00            
ATOM     46  C2K POC A   1      63.260 150.450  32.360  1.00  0.00            
ATOM     47  C2L POC A   1      62.170 149.580  31.840  1.00  0.00            
ATOM     48  C2M POC A   1      62.130 149.660  30.290  1.00  0.00            
ATOM     49  C2N POC A   1      61.840 151.070  29.880  1.00  0.00            
ATOM     50  C2T POC A   1      61.240 151.120  28.480  1.00  0.00            
ATOM     51  C1N POC A   1      52.190 148.810  30.440  1.00  0.00            
ATOM     52  C1T POC A   1      51.250 149.600  29.570  1.00  0.00            
ATOM     53  DU1 POC A   1      60.565 144.510  40.065  1.00  0.00
ATOM     54  DU2 POC A   1      57.040 144.860  39.040  1.00  0.00
ATOM     55  DU3 POC A   1      55.375 146.675  36.840  1.00  0.00
ATOM     56  DU4 POC A   1      53.135 146.510  33.115  1.00  0.00
ATOM     57  DU5 POC A   1      52.385 148.080  30.295  1.00  0.00
ATOM     58  DU6 POC A   1      65.895 148.555  39.165  1.00  0.00
ATOM     59  DU7 POC A   1      63.045 148.095  38.305  1.00  0.00
ATOM     60  DU8 POC A   1      62.660 150.380  34.245  1.00  0.00
ATOM     61  DU9 POC A   1      61.985 150.365  30.085  1.00  0.00
