# Supplementary material for: Structure and Dynamics of the Membrane-Bound Cytochrome P450 2C9
Source: PLoS Comput Biol. 2011 Aug 11;7(8):e1002152. doi: 10.1371/journal.pcbi.1002152 (PMC3154944; doi:10.1371/journal.pcbi.1002152)
Supplement: Protocol S2 — Procedure to convert coarse-grained to atomic resolution POPC molecules. Protocol_S2.tar.bz2 contains the files necessary for carrying out this procedure: (i) a full atomic-resolution library of POPC lipids containing 1454 different conformations, (ii) the force field parameters to be used together with the library (with permission from Martinek T. and Jojart B.), (iii) the conversion program written in tcl for use with the VMD program, (iv) a bash script that uses the AMBER software to perform the final minimization step and assembles the converted membrane. (BZ2) [file pcbi.1002152.s015.bz2 › popc_cg2aa/popc_lib_aa/popc_aa.840.pdb]

ATOM      1  C1  POC A   1       3.450  36.520  13.540  1.00  0.00            
ATOM      2  C2  POC A   1       2.640  36.630  11.360  1.00  0.00            
ATOM      3  C3  POC A   1       3.870  38.410  12.210  1.00  0.00            
ATOM      4  N   POC A   1       3.820  36.940  12.190  1.00  0.00            
ATOM      5  C4  POC A   1       5.050  36.260  11.750  1.00  0.00            
ATOM      6  C5  POC A   1       4.850  34.780  11.410  1.00  0.00            
ATOM      7  O1P POC A   1       6.150  34.240  11.150  1.00  0.00            
ATOM      8  P   POC A   1       6.170  32.670  10.780  1.00  0.00            
ATOM      9  O2P POC A   1       5.050  32.470   9.840  1.00  0.00            
ATOM     10  O3P POC A   1       7.550  32.230  10.470  1.00  0.00            
ATOM     11  O4P POC A   1       5.800  32.270  12.290  1.00  0.00            
ATOM     12  C6  POC A   1       6.930  31.710  12.960  1.00  0.00            
ATOM     13  C7  POC A   1       7.970  32.750  13.370  1.00  0.00            
ATOM     14  O71 POC A   1       9.270  32.240  13.700  1.00  0.00            
ATOM     15  C81 POC A   1      10.320  32.990  13.270  1.00  0.00            
ATOM     16  O81 POC A   1      10.010  34.040  12.690  1.00  0.00            
ATOM     17  C1A POC A   1      11.670  32.730  13.940  1.00  0.00            
ATOM     18  C1B POC A   1      12.030  33.670  15.090  1.00  0.00            
ATOM     19  C1C POC A   1      10.990  33.820  16.200  1.00  0.00            
ATOM     20  C1D POC A   1      11.540  34.710  17.310  1.00  0.00            
ATOM     21  C1E POC A   1      10.460  35.120  18.310  1.00  0.00            
ATOM     22  C1F POC A   1      10.820  36.430  19.000  1.00  0.00            
ATOM     23  C1G POC A   1       9.780  36.790  20.060  1.00  0.00            
ATOM     24  CZ1 POC A   1      10.000  38.140  20.740  1.00  0.00            
ATOM     25  CZ2 POC A   1       9.230  38.550  21.770  1.00  0.00            
ATOM     26  C1H POC A   1       8.140  37.590  22.240  1.00  0.00            
ATOM     27  C1I POC A   1       7.210  38.200  23.290  1.00  0.00            
ATOM     28  C1J POC A   1       6.120  39.080  22.670  1.00  0.00            
ATOM     29  C1K POC A   1       5.250  38.440  21.600  1.00  0.00            
ATOM     30  C1L POC A   1       4.120  39.450  21.400  1.00  0.00            
ATOM     31  C1M POC A   1       3.020  39.480  22.450  1.00  0.00            
ATOM     32  C72 POC A   1       7.200  33.580  14.400  1.00  0.00            
ATOM     33  O72 POC A   1       6.330  32.780  15.220  1.00  0.00            
ATOM     34  C82 POC A   1       5.290  33.520  15.700  1.00  0.00            
ATOM     35  O82 POC A   1       5.000  34.620  15.240  1.00  0.00            
ATOM     36  C2A POC A   1       4.350  32.760  16.640  1.00  0.00            
ATOM     37  C2B POC A   1       4.020  33.560  17.900  1.00  0.00            
ATOM     38  C2C POC A   1       5.080  33.520  19.000  1.00  0.00            
ATOM     39  C2D POC A   1       4.680  34.490  20.120  1.00  0.00            
ATOM     40  C2E POC A   1       5.730  34.350  21.230  1.00  0.00            
ATOM     41  C2F POC A   1       5.540  32.980  21.890  1.00  0.00            
ATOM     42  C2G POC A   1       6.600  32.900  22.990  1.00  0.00            
ATOM     43  C2H POC A   1       6.830  31.600  23.760  1.00  0.00            
ATOM     44  C2I POC A   1       8.320  31.380  24.010  1.00  0.00            
ATOM     45  C2J POC A   1       8.600  30.070  24.750  1.00  0.00            
ATOM     46  C2K POC A   1       7.600  29.960  25.910  1.00  0.00            
ATOM     47  C2L POC A   1       7.690  28.700  26.780  1.00  0.00            
ATOM     48  C2M POC A   1       7.350  27.410  26.030  1.00  0.00            
ATOM     49  C2N POC A   1       7.820  26.230  26.880  1.00  0.00            
ATOM     50  C2T POC A   1       7.620  24.890  26.170  1.00  0.00            
ATOM     51  C1N POC A   1       2.200  38.200  22.560  1.00  0.00            
ATOM     52  C1T POC A   1       1.360  38.160  23.850  1.00  0.00            
ATOM     53  DU1 POC A   1      11.510  33.745  15.645  1.00  0.00
ATOM     54  DU2 POC A   1      10.640  35.775  18.655  1.00  0.00
ATOM     55  DU3 POC A   1       9.615  38.345  21.255  1.00  0.00
ATOM     56  DU4 POC A   1       5.685  38.760  22.135  1.00  0.00
ATOM     57  DU5 POC A   1       2.610  38.840  22.505  1.00  0.00
ATOM     58  DU6 POC A   1       4.550  33.540  18.450  1.00  0.00
ATOM     59  DU7 POC A   1       5.635  33.665  21.560  1.00  0.00
ATOM     60  DU8 POC A   1       8.460  30.725  24.380  1.00  0.00
ATOM     61  DU9 POC A   1       7.585  26.820  26.455  1.00  0.00
