# Supplementary material for: Structure and Dynamics of the Membrane-Bound Cytochrome P450 2C9
Source: PLoS Comput Biol. 2011 Aug 11;7(8):e1002152. doi: 10.1371/journal.pcbi.1002152 (PMC3154944; doi:10.1371/journal.pcbi.1002152)
Supplement: Protocol S2 — Procedure to convert coarse-grained to atomic resolution POPC molecules. Protocol_S2.tar.bz2 contains the files necessary for carrying out this procedure: (i) a full atomic-resolution library of POPC lipids containing 1454 different conformations, (ii) the force field parameters to be used together with the library (with permission from Martinek T. and Jojart B.), (iii) the conversion program written in tcl for use with the VMD program, (iv) a bash script that uses the AMBER software to perform the final minimization step and assembles the converted membrane. (BZ2) [file pcbi.1002152.s015.bz2 › popc_cg2aa/popc_lib_aa/popc_aa.730.pdb]

ATOM      1  C1  POC A   1      24.870  78.840  46.530  1.00  0.00            
ATOM      2  C2  POC A   1      23.860  76.710  46.960  1.00  0.00            
ATOM      3  C3  POC A   1      24.480  77.480  44.740  1.00  0.00            
ATOM      4  N   POC A   1      24.860  77.420  46.160  1.00  0.00            
ATOM      5  C4  POC A   1      26.250  76.940  46.270  1.00  0.00            
ATOM      6  C5  POC A   1      26.530  75.550  46.830  1.00  0.00            
ATOM      7  O1P POC A   1      27.610  74.960  46.100  1.00  0.00            
ATOM      8  P   POC A   1      27.750  73.370  46.290  1.00  0.00            
ATOM      9  O2P POC A   1      29.160  72.980  46.520  1.00  0.00            
ATOM     10  O3P POC A   1      26.720  72.840  47.210  1.00  0.00            
ATOM     11  O4P POC A   1      27.300  72.930  44.800  1.00  0.00            
ATOM     12  C6  POC A   1      27.900  73.530  43.650  1.00  0.00            
ATOM     13  C7  POC A   1      26.860  73.250  42.570  1.00  0.00            
ATOM     14  O71 POC A   1      25.650  74.010  42.720  1.00  0.00            
ATOM     15  C81 POC A   1      24.980  74.710  41.770  1.00  0.00            
ATOM     16  O81 POC A   1      23.970  75.330  42.110  1.00  0.00            
ATOM     17  C1A POC A   1      25.430  74.510  40.320  1.00  0.00            
ATOM     18  C1B POC A   1      24.480  73.750  39.400  1.00  0.00            
ATOM     19  C1C POC A   1      24.840  73.880  37.910  1.00  0.00            
ATOM     20  C1D POC A   1      24.160  72.820  37.050  1.00  0.00            
ATOM     21  C1E POC A   1      24.870  72.830  35.690  1.00  0.00            
ATOM     22  C1F POC A   1      24.290  71.710  34.810  1.00  0.00            
ATOM     23  C1G POC A   1      24.890  71.810  33.400  1.00  0.00            
ATOM     24  CZ1 POC A   1      24.210  70.780  32.500  1.00  0.00            
ATOM     25  CZ2 POC A   1      23.570  71.210  31.400  1.00  0.00            
ATOM     26  C1H POC A   1      23.480  72.650  30.880  1.00  0.00            
ATOM     27  C1I POC A   1      22.350  72.910  29.890  1.00  0.00            
ATOM     28  C1J POC A   1      22.630  74.270  29.250  1.00  0.00            
ATOM     29  C1K POC A   1      23.750  74.170  28.210  1.00  0.00            
ATOM     30  C1L POC A   1      24.280  75.470  27.600  1.00  0.00            
ATOM     31  C1M POC A   1      25.240  75.270  26.420  1.00  0.00            
ATOM     32  C72 POC A   1      26.630  71.740  42.540  1.00  0.00            
ATOM     33  O72 POC A   1      27.590  70.960  41.820  1.00  0.00            
ATOM     34  C82 POC A   1      27.540  70.960  40.460  1.00  0.00            
ATOM     35  O82 POC A   1      26.540  71.370  39.870  1.00  0.00            
ATOM     36  C2A POC A   1      28.680  70.170  39.820  1.00  0.00            
ATOM     37  C2B POC A   1      29.810  71.110  39.400  1.00  0.00            
ATOM     38  C2C POC A   1      30.890  70.320  38.660  1.00  0.00            
ATOM     39  C2D POC A   1      30.530  69.710  37.300  1.00  0.00            
ATOM     40  C2E POC A   1      31.670  68.920  36.650  1.00  0.00            
ATOM     41  C2F POC A   1      31.260  68.430  35.260  1.00  0.00            
ATOM     42  C2G POC A   1      32.280  67.380  34.820  1.00  0.00            
ATOM     43  C2H POC A   1      31.640  66.580  33.680  1.00  0.00            
ATOM     44  C2I POC A   1      30.260  66.040  34.030  1.00  0.00            
ATOM     45  C2J POC A   1      29.550  65.660  32.730  1.00  0.00            
ATOM     46  C2K POC A   1      28.870  66.800  31.980  1.00  0.00            
ATOM     47  C2L POC A   1      28.280  66.260  30.680  1.00  0.00            
ATOM     48  C2M POC A   1      29.250  65.500  29.770  1.00  0.00            
ATOM     49  C2N POC A   1      28.610  64.810  28.560  1.00  0.00            
ATOM     50  C2T POC A   1      29.630  63.960  27.820  1.00  0.00            
ATOM     51  C1N POC A   1      24.550  74.640  25.210  1.00  0.00            
ATOM     52  C1T POC A   1      25.720  74.080  24.400  1.00  0.00            
ATOM     53  DU1 POC A   1      24.660  73.815  38.655  1.00  0.00
ATOM     54  DU2 POC A   1      24.580  72.270  35.250  1.00  0.00
ATOM     55  DU3 POC A   1      23.890  70.995  31.950  1.00  0.00
ATOM     56  DU4 POC A   1      23.190  74.220  28.730  1.00  0.00
ATOM     57  DU5 POC A   1      24.895  74.955  25.815  1.00  0.00
ATOM     58  DU6 POC A   1      30.350  70.715  39.030  1.00  0.00
ATOM     59  DU7 POC A   1      31.465  68.675  35.955  1.00  0.00
ATOM     60  DU8 POC A   1      29.905  65.850  33.380  1.00  0.00
ATOM     61  DU9 POC A   1      28.930  65.155  29.165  1.00  0.00
