# Supplementary material for: Structure and Dynamics of the Membrane-Bound Cytochrome P450 2C9
Source: PLoS Comput Biol. 2011 Aug 11;7(8):e1002152. doi: 10.1371/journal.pcbi.1002152 (PMC3154944; doi:10.1371/journal.pcbi.1002152)
Supplement: Protocol S2 — Procedure to convert coarse-grained to atomic resolution POPC molecules. Protocol_S2.tar.bz2 contains the files necessary for carrying out this procedure: (i) a full atomic-resolution library of POPC lipids containing 1454 different conformations, (ii) the force field parameters to be used together with the library (with permission from Martinek T. and Jojart B.), (iii) the conversion program written in tcl for use with the VMD program, (iv) a bash script that uses the AMBER software to perform the final minimization step and assembles the converted membrane. (BZ2) [file pcbi.1002152.s015.bz2 › popc_cg2aa/popc_lib_aa/popc_aa.230.pdb]

ATOM      1  C1  POC A   1      99.640  95.960  40.680  1.00  0.00            
ATOM      2  C2  POC A   1     101.790  96.670  40.770  1.00  0.00            
ATOM      3  C3  POC A   1     100.480  96.440  42.770  1.00  0.00            
ATOM      4  N   POC A   1     100.840  95.800  41.470  1.00  0.00            
ATOM      5  C4  POC A   1     101.530  94.470  41.600  1.00  0.00            
ATOM      6  C5  POC A   1     100.730  93.180  42.040  1.00  0.00            
ATOM      7  O1P POC A   1      99.470  92.890  41.400  1.00  0.00            
ATOM      8  P   POC A   1      99.450  91.360  41.190  1.00  0.00            
ATOM      9  O2P POC A   1     100.850  91.110  40.860  1.00  0.00            
ATOM     10  O3P POC A   1      98.740  90.720  42.250  1.00  0.00            
ATOM     11  O4P POC A   1      98.520  91.350  39.970  1.00  0.00            
ATOM     12  C6  POC A   1      99.280  91.060  38.790  1.00  0.00            
ATOM     13  C7  POC A   1      99.680  92.260  37.860  1.00  0.00            
ATOM     14  O71 POC A   1      98.840  92.720  36.770  1.00  0.00            
ATOM     15  C81 POC A   1      98.810  94.050  36.610  1.00  0.00            
ATOM     16  O81 POC A   1      99.320  94.760  37.470  1.00  0.00            
ATOM     17  C1A POC A   1      98.280  94.520  35.180  1.00  0.00            
ATOM     18  C1B POC A   1      99.480  95.200  34.500  1.00  0.00            
ATOM     19  C1C POC A   1      98.890  95.600  33.150  1.00  0.00            
ATOM     20  C1D POC A   1      99.810  96.020  32.030  1.00  0.00            
ATOM     21  C1E POC A   1      99.220  96.230  30.620  1.00  0.00            
ATOM     22  C1F POC A   1     100.200  96.770  29.560  1.00  0.00            
ATOM     23  C1G POC A   1      99.640  97.180  28.170  1.00  0.00            
ATOM     24  CZ1 POC A   1      98.400  98.110  28.220  1.00  0.00            
ATOM     25  CZ2 POC A   1      97.520  98.350  27.210  1.00  0.00            
ATOM     26  C1H POC A   1      97.610  97.750  25.780  1.00  0.00            
ATOM     27  C1I POC A   1      97.230  96.290  25.680  1.00  0.00            
ATOM     28  C1J POC A   1      97.000  96.100  24.210  1.00  0.00            
ATOM     29  C1K POC A   1      96.810  94.620  24.100  1.00  0.00            
ATOM     30  C1L POC A   1      96.560  94.100  22.680  1.00  0.00            
ATOM     31  C1M POC A   1      95.150  93.670  22.250  1.00  0.00            
ATOM     32  C72 POC A   1     100.910  91.610  37.170  1.00  0.00            
ATOM     33  O72 POC A   1     101.690  92.570  36.390  1.00  0.00            
ATOM     34  C82 POC A   1     103.000  92.330  36.320  1.00  0.00            
ATOM     35  O82 POC A   1     103.580  91.620  37.140  1.00  0.00            
ATOM     36  C2A POC A   1     103.790  93.160  35.280  1.00  0.00            
ATOM     37  C2B POC A   1     102.850  93.830  34.260  1.00  0.00            
ATOM     38  C2C POC A   1     103.580  94.210  32.980  1.00  0.00            
ATOM     39  C2D POC A   1     104.560  93.150  32.500  1.00  0.00            
ATOM     40  C2E POC A   1     105.310  93.470  31.190  1.00  0.00            
ATOM     41  C2F POC A   1     106.300  94.650  31.360  1.00  0.00            
ATOM     42  C2G POC A   1     106.920  94.640  30.010  1.00  0.00            
ATOM     43  C2H POC A   1     108.020  95.720  29.970  1.00  0.00            
ATOM     44  C2I POC A   1     108.620  95.690  28.630  1.00  0.00            
ATOM     45  C2J POC A   1     109.450  94.410  28.490  1.00  0.00            
ATOM     46  C2K POC A   1     109.570  94.190  27.020  1.00  0.00            
ATOM     47  C2L POC A   1     108.320  93.380  26.550  1.00  0.00            
ATOM     48  C2M POC A   1     107.960  93.350  25.060  1.00  0.00            
ATOM     49  C2N POC A   1     107.170  92.050  24.620  1.00  0.00            
ATOM     50  C2T POC A   1     107.390  91.700  23.130  1.00  0.00            
ATOM     51  C1N POC A   1      95.090  93.200  20.820  1.00  0.00            
ATOM     52  C1T POC A   1      93.660  92.710  20.620  1.00  0.00            
ATOM     53  DU1 POC A   1      99.185  95.400  33.825  1.00  0.00
ATOM     54  DU2 POC A   1      99.710  96.500  30.090  1.00  0.00
ATOM     55  DU3 POC A   1      97.960  98.230  27.715  1.00  0.00
ATOM     56  DU4 POC A   1      96.905  95.360  24.155  1.00  0.00
ATOM     57  DU5 POC A   1      95.120  93.435  21.535  1.00  0.00
ATOM     58  DU6 POC A   1     103.215  94.020  33.620  1.00  0.00
ATOM     59  DU7 POC A   1     105.805  94.060  31.275  1.00  0.00
ATOM     60  DU8 POC A   1     109.035  95.050  28.560  1.00  0.00
ATOM     61  DU9 POC A   1     107.565  92.700  24.840  1.00  0.00
