# Supplementary material for: Structure and Dynamics of the Membrane-Bound Cytochrome P450 2C9
Source: PLoS Comput Biol. 2011 Aug 11;7(8):e1002152. doi: 10.1371/journal.pcbi.1002152 (PMC3154944; doi:10.1371/journal.pcbi.1002152)
Supplement: Protocol S2 — Procedure to convert coarse-grained to atomic resolution POPC molecules. Protocol_S2.tar.bz2 contains the files necessary for carrying out this procedure: (i) a full atomic-resolution library of POPC lipids containing 1454 different conformations, (ii) the force field parameters to be used together with the library (with permission from Martinek T. and Jojart B.), (iii) the conversion program written in tcl for use with the VMD program, (iv) a bash script that uses the AMBER software to perform the final minimization step and assembles the converted membrane. (BZ2) [file pcbi.1002152.s015.bz2 › popc_cg2aa/popc_lib_aa/popc_aa.460.pdb]

ATOM      1  C1  POC A   1      76.930  82.350  49.750  1.00  0.00            
ATOM      2  C2  POC A   1      75.290  82.780  48.290  1.00  0.00            
ATOM      3  C3  POC A   1      75.590  80.660  49.160  1.00  0.00            
ATOM      4  N   POC A   1      75.570  82.060  49.510  1.00  0.00            
ATOM      5  C4  POC A   1      74.720  82.560  50.610  1.00  0.00            
ATOM      6  C5  POC A   1      73.240  82.040  50.850  1.00  0.00            
ATOM      7  O1P POC A   1      72.400  82.680  49.950  1.00  0.00            
ATOM      8  P   POC A   1      71.110  81.870  49.960  1.00  0.00            
ATOM      9  O2P POC A   1      70.870  81.270  51.200  1.00  0.00            
ATOM     10  O3P POC A   1      70.070  82.500  49.130  1.00  0.00            
ATOM     11  O4P POC A   1      71.830  80.700  49.000  1.00  0.00            
ATOM     12  C6  POC A   1      71.500  80.980  47.670  1.00  0.00            
ATOM     13  C7  POC A   1      72.460  80.320  46.680  1.00  0.00            
ATOM     14  O71 POC A   1      72.310  80.480  45.300  1.00  0.00            
ATOM     15  C81 POC A   1      73.260  81.020  44.570  1.00  0.00            
ATOM     16  O81 POC A   1      74.350  81.440  45.020  1.00  0.00            
ATOM     17  C1A POC A   1      72.920  81.150  43.110  1.00  0.00            
ATOM     18  C1B POC A   1      73.990  80.390  42.270  1.00  0.00            
ATOM     19  C1C POC A   1      73.680  78.840  42.180  1.00  0.00            
ATOM     20  C1D POC A   1      72.310  78.740  41.570  1.00  0.00            
ATOM     21  C1E POC A   1      72.430  78.000  40.230  1.00  0.00            
ATOM     22  C1F POC A   1      71.100  78.040  39.570  1.00  0.00            
ATOM     23  C1G POC A   1      71.050  77.320  38.180  1.00  0.00            
ATOM     24  CZ1 POC A   1      71.420  75.900  38.490  1.00  0.00            
ATOM     25  CZ2 POC A   1      71.690  75.160  37.410  1.00  0.00            
ATOM     26  C1H POC A   1      71.850  75.700  35.990  1.00  0.00            
ATOM     27  C1I POC A   1      72.560  74.710  35.030  1.00  0.00            
ATOM     28  C1J POC A   1      71.910  74.610  33.640  1.00  0.00            
ATOM     29  C1K POC A   1      72.510  73.580  32.720  1.00  0.00            
ATOM     30  C1L POC A   1      71.740  73.410  31.380  1.00  0.00            
ATOM     31  C1M POC A   1      72.470  72.440  30.300  1.00  0.00            
ATOM     32  C72 POC A   1      72.080  78.860  46.990  1.00  0.00            
ATOM     33  O72 POC A   1      72.870  77.920  46.240  1.00  0.00            
ATOM     34  C82 POC A   1      72.420  76.670  46.310  1.00  0.00            
ATOM     35  O82 POC A   1      71.550  76.290  47.180  1.00  0.00            
ATOM     36  C2A POC A   1      72.820  75.650  45.230  1.00  0.00            
ATOM     37  C2B POC A   1      71.660  74.710  44.960  1.00  0.00            
ATOM     38  C2C POC A   1      72.200  73.580  44.060  1.00  0.00            
ATOM     39  C2D POC A   1      72.870  74.140  42.840  1.00  0.00            
ATOM     40  C2E POC A   1      73.410  73.160  41.900  1.00  0.00            
ATOM     41  C2F POC A   1      73.830  73.920  40.710  1.00  0.00            
ATOM     42  C2G POC A   1      74.940  74.900  41.210  1.00  0.00            
ATOM     43  C2H POC A   1      75.810  75.320  39.970  1.00  0.00            
ATOM     44  C2I POC A   1      76.740  76.450  40.210  1.00  0.00            
ATOM     45  C2J POC A   1      77.050  77.130  38.860  1.00  0.00            
ATOM     46  C2K POC A   1      75.790  77.660  38.320  1.00  0.00            
ATOM     47  C2L POC A   1      76.040  78.030  36.880  1.00  0.00            
ATOM     48  C2M POC A   1      74.920  78.770  36.290  1.00  0.00            
ATOM     49  C2N POC A   1      75.180  79.440  34.930  1.00  0.00            
ATOM     50  C2T POC A   1      73.830  79.790  34.340  1.00  0.00            
ATOM     51  C1N POC A   1      71.790  72.390  28.920  1.00  0.00            
ATOM     52  C1T POC A   1      72.630  71.530  27.940  1.00  0.00            
ATOM     53  DU1 POC A   1      73.835  79.615  42.225  1.00  0.00
ATOM     54  DU2 POC A   1      71.765  78.020  39.900  1.00  0.00
ATOM     55  DU3 POC A   1      71.555  75.530  37.950  1.00  0.00
ATOM     56  DU4 POC A   1      72.210  74.095  33.180  1.00  0.00
ATOM     57  DU5 POC A   1      72.130  72.415  29.610  1.00  0.00
ATOM     58  DU6 POC A   1      71.930  74.145  44.510  1.00  0.00
ATOM     59  DU7 POC A   1      73.620  73.540  41.305  1.00  0.00
ATOM     60  DU8 POC A   1      76.895  76.790  39.535  1.00  0.00
ATOM     61  DU9 POC A   1      75.050  79.105  35.610  1.00  0.00
