# Supplementary material for: Structure and Dynamics of the Membrane-Bound Cytochrome P450 2C9
Source: PLoS Comput Biol. 2011 Aug 11;7(8):e1002152. doi: 10.1371/journal.pcbi.1002152 (PMC3154944; doi:10.1371/journal.pcbi.1002152)
Supplement: Protocol S2 — Procedure to convert coarse-grained to atomic resolution POPC molecules. Protocol_S2.tar.bz2 contains the files necessary for carrying out this procedure: (i) a full atomic-resolution library of POPC lipids containing 1454 different conformations, (ii) the force field parameters to be used together with the library (with permission from Martinek T. and Jojart B.), (iii) the conversion program written in tcl for use with the VMD program, (iv) a bash script that uses the AMBER software to perform the final minimization step and assembles the converted membrane. (BZ2) [file pcbi.1002152.s015.bz2 › popc_cg2aa/popc_lib_aa/popc_aa.800.pdb]

ATOM      1  C1  POC A   1      80.930  87.500  13.990  1.00  0.00            
ATOM      2  C2  POC A   1      80.530  85.260  13.140  1.00  0.00            
ATOM      3  C3  POC A   1      78.870  86.450  14.360  1.00  0.00            
ATOM      4  N   POC A   1      79.950  86.590  13.370  1.00  0.00            
ATOM      5  C4  POC A   1      79.580  87.090  12.040  1.00  0.00            
ATOM      6  C5  POC A   1      78.220  86.800  11.400  1.00  0.00            
ATOM      7  O1P POC A   1      77.820  85.440  11.240  1.00  0.00            
ATOM      8  P   POC A   1      76.270  85.440  10.790  1.00  0.00            
ATOM      9  O2P POC A   1      76.130  86.540   9.810  1.00  0.00            
ATOM     10  O3P POC A   1      75.800  84.090  10.440  1.00  0.00            
ATOM     11  O4P POC A   1      75.770  85.880  12.260  1.00  0.00            
ATOM     12  C6  POC A   1      75.230  84.790  13.010  1.00  0.00            
ATOM     13  C7  POC A   1      74.750  85.100  14.430  1.00  0.00            
ATOM     14  O71 POC A   1      75.850  84.890  15.340  1.00  0.00            
ATOM     15  C81 POC A   1      76.100  83.620  15.740  1.00  0.00            
ATOM     16  O81 POC A   1      76.050  82.720  14.900  1.00  0.00            
ATOM     17  C1A POC A   1      76.690  83.390  17.130  1.00  0.00            
ATOM     18  C1B POC A   1      78.210  83.500  17.060  1.00  0.00            
ATOM     19  C1C POC A   1      79.030  82.470  16.270  1.00  0.00            
ATOM     20  C1D POC A   1      79.020  81.150  17.040  1.00  0.00            
ATOM     21  C1E POC A   1      79.900  80.110  16.350  1.00  0.00            
ATOM     22  C1F POC A   1      80.130  78.940  17.320  1.00  0.00            
ATOM     23  C1G POC A   1      81.090  77.960  16.650  1.00  0.00            
ATOM     24  CZ1 POC A   1      81.870  77.030  17.580  1.00  0.00            
ATOM     25  CZ2 POC A   1      83.060  77.380  18.080  1.00  0.00            
ATOM     26  C1H POC A   1      83.640  78.750  17.730  1.00  0.00            
ATOM     27  C1I POC A   1      84.870  79.090  18.580  1.00  0.00            
ATOM     28  C1J POC A   1      85.100  80.460  17.950  1.00  0.00            
ATOM     29  C1K POC A   1      85.980  81.370  18.810  1.00  0.00            
ATOM     30  C1L POC A   1      85.420  81.920  20.120  1.00  0.00            
ATOM     31  C1M POC A   1      86.320  83.040  20.630  1.00  0.00            
ATOM     32  C72 POC A   1      73.420  84.470  14.840  1.00  0.00            
ATOM     33  O72 POC A   1      72.790  85.220  15.880  1.00  0.00            
ATOM     34  C82 POC A   1      71.610  84.730  16.330  1.00  0.00            
ATOM     35  O82 POC A   1      70.830  84.060  15.650  1.00  0.00            
ATOM     36  C2A POC A   1      71.200  85.070  17.770  1.00  0.00            
ATOM     37  C2B POC A   1      72.240  84.650  18.810  1.00  0.00            
ATOM     38  C2C POC A   1      72.420  83.140  18.900  1.00  0.00            
ATOM     39  C2D POC A   1      73.490  82.710  19.900  1.00  0.00            
ATOM     40  C2E POC A   1      73.620  81.190  19.800  1.00  0.00            
ATOM     41  C2F POC A   1      74.620  80.780  18.720  1.00  0.00            
ATOM     42  C2G POC A   1      74.750  79.250  18.700  1.00  0.00            
ATOM     43  C2H POC A   1      74.890  78.690  20.120  1.00  0.00            
ATOM     44  C2I POC A   1      74.270  77.300  20.210  1.00  0.00            
ATOM     45  C2J POC A   1      74.470  76.780  21.640  1.00  0.00            
ATOM     46  C2K POC A   1      73.590  75.550  21.910  1.00  0.00            
ATOM     47  C2L POC A   1      73.610  74.680  20.650  1.00  0.00            
ATOM     48  C2M POC A   1      72.610  73.530  20.800  1.00  0.00            
ATOM     49  C2N POC A   1      72.830  72.400  19.800  1.00  0.00            
ATOM     50  C2T POC A   1      74.210  71.760  19.970  1.00  0.00            
ATOM     51  C1N POC A   1      85.900  83.480  22.030  1.00  0.00            
ATOM     52  C1T POC A   1      86.780  83.180  23.250  1.00  0.00            
ATOM     53  DU1 POC A   1      78.620  82.985  16.665  1.00  0.00
ATOM     54  DU2 POC A   1      80.015  79.525  16.835  1.00  0.00
ATOM     55  DU3 POC A   1      82.465  77.205  17.830  1.00  0.00
ATOM     56  DU4 POC A   1      85.540  80.915  18.380  1.00  0.00
ATOM     57  DU5 POC A   1      86.110  83.260  21.330  1.00  0.00
ATOM     58  DU6 POC A   1      72.330  83.895  18.855  1.00  0.00
ATOM     59  DU7 POC A   1      74.120  80.985  19.260  1.00  0.00
ATOM     60  DU8 POC A   1      74.370  77.040  20.925  1.00  0.00
ATOM     61  DU9 POC A   1      72.720  72.965  20.300  1.00  0.00
