# Supplementary material for: Structure and Dynamics of the Membrane-Bound Cytochrome P450 2C9
Source: PLoS Comput Biol. 2011 Aug 11;7(8):e1002152. doi: 10.1371/journal.pcbi.1002152 (PMC3154944; doi:10.1371/journal.pcbi.1002152)
Supplement: Protocol S2 — Procedure to convert coarse-grained to atomic resolution POPC molecules. Protocol_S2.tar.bz2 contains the files necessary for carrying out this procedure: (i) a full atomic-resolution library of POPC lipids containing 1454 different conformations, (ii) the force field parameters to be used together with the library (with permission from Martinek T. and Jojart B.), (iii) the conversion program written in tcl for use with the VMD program, (iv) a bash script that uses the AMBER software to perform the final minimization step and assembles the converted membrane. (BZ2) [file pcbi.1002152.s015.bz2 › popc_cg2aa/popc_lib_aa/popc_aa.20.pdb]

ATOM      1  C1  POC A   1      55.190 105.690   7.830  1.00  0.00            
ATOM      2  C2  POC A   1      55.560 105.440  10.180  1.00  0.00            
ATOM      3  C3  POC A   1      53.630 104.460   9.090  1.00  0.00            
ATOM      4  N   POC A   1      55.070 104.770   8.950  1.00  0.00            
ATOM      5  C4  POC A   1      55.720 103.490   8.560  1.00  0.00            
ATOM      6  C5  POC A   1      55.430 102.140   9.250  1.00  0.00            
ATOM      7  O1P POC A   1      55.570 102.240  10.760  1.00  0.00            
ATOM      8  P   POC A   1      54.540 101.380  11.570  1.00  0.00            
ATOM      9  O2P POC A   1      53.240 101.380  10.810  1.00  0.00            
ATOM     10  O3P POC A   1      55.200 100.160  12.050  1.00  0.00            
ATOM     11  O4P POC A   1      54.310 102.420  12.700  1.00  0.00            
ATOM     12  C6  POC A   1      55.440 102.170  13.600  1.00  0.00            
ATOM     13  C7  POC A   1      55.310 102.260  15.080  1.00  0.00            
ATOM     14  O71 POC A   1      54.440 101.280  15.730  1.00  0.00            
ATOM     15  C81 POC A   1      55.140 100.110  15.980  1.00  0.00            
ATOM     16  O81 POC A   1      56.200  99.760  15.440  1.00  0.00            
ATOM     17  C1A POC A   1      54.430  99.290  17.040  1.00  0.00            
ATOM     18  C1B POC A   1      55.030  99.360  18.380  1.00  0.00            
ATOM     19  C1C POC A   1      53.970  99.250  19.410  1.00  0.00            
ATOM     20  C1D POC A   1      54.420  99.890  20.680  1.00  0.00            
ATOM     21  C1E POC A   1      53.350  99.850  21.750  1.00  0.00            
ATOM     22  C1F POC A   1      53.850  99.430  23.110  1.00  0.00            
ATOM     23  C1G POC A   1      52.500  99.250  23.860  1.00  0.00            
ATOM     24  CZ1 POC A   1      51.780  97.950  23.360  1.00  0.00            
ATOM     25  CZ2 POC A   1      50.490  97.690  23.690  1.00  0.00            
ATOM     26  C1H POC A   1      49.730  98.790  24.400  1.00  0.00            
ATOM     27  C1I POC A   1      48.250  98.370  24.610  1.00  0.00            
ATOM     28  C1J POC A   1      47.390  99.430  25.320  1.00  0.00            
ATOM     29  C1K POC A   1      45.980  99.030  25.750  1.00  0.00            
ATOM     30  C1L POC A   1      46.020  98.120  26.940  1.00  0.00            
ATOM     31  C1M POC A   1      44.640  98.120  27.700  1.00  0.00            
ATOM     32  C72 POC A   1      54.960 103.740  15.160  1.00  0.00            
ATOM     33  O72 POC A   1      55.920 104.670  14.560  1.00  0.00            
ATOM     34  C82 POC A   1      55.910 106.020  14.450  1.00  0.00            
ATOM     35  O82 POC A   1      56.720 106.670  13.740  1.00  0.00            
ATOM     36  C2A POC A   1      54.820 106.770  15.060  1.00  0.00            
ATOM     37  C2B POC A   1      55.200 107.410  16.370  1.00  0.00            
ATOM     38  C2C POC A   1      53.940 108.010  16.960  1.00  0.00            
ATOM     39  C2D POC A   1      53.950 108.100  18.490  1.00  0.00            
ATOM     40  C2E POC A   1      55.090 108.830  19.130  1.00  0.00            
ATOM     41  C2F POC A   1      54.900 108.670  20.680  1.00  0.00            
ATOM     42  C2G POC A   1      55.280 109.990  21.230  1.00  0.00            
ATOM     43  C2H POC A   1      55.200 110.020  22.770  1.00  0.00            
ATOM     44  C2I POC A   1      53.910 109.670  23.600  1.00  0.00            
ATOM     45  C2J POC A   1      54.140 110.110  25.080  1.00  0.00            
ATOM     46  C2K POC A   1      53.790 108.880  25.990  1.00  0.00            
ATOM     47  C2L POC A   1      54.680 108.940  27.230  1.00  0.00            
ATOM     48  C2M POC A   1      54.120 109.810  28.340  1.00  0.00            
ATOM     49  C2N POC A   1      52.700 109.350  28.820  1.00  0.00            
ATOM     50  C2T POC A   1      52.340 110.010  30.150  1.00  0.00            
ATOM     51  C1N POC A   1      44.700  97.280  28.970  1.00  0.00            
ATOM     52  C1T POC A   1      45.320  98.110  30.060  1.00  0.00            
ATOM     53  DU1 POC A   1      54.500  99.305  18.895  1.00  0.00
ATOM     54  DU2 POC A   1      53.600  99.640  22.430  1.00  0.00
ATOM     55  DU3 POC A   1      51.135  97.820  23.525  1.00  0.00
ATOM     56  DU4 POC A   1      46.685  99.230  25.535  1.00  0.00
ATOM     57  DU5 POC A   1      44.670  97.700  28.335  1.00  0.00
ATOM     58  DU6 POC A   1      54.570 107.710  16.665  1.00  0.00
ATOM     59  DU7 POC A   1      54.995 108.750  19.905  1.00  0.00
ATOM     60  DU8 POC A   1      54.025 109.890  24.340  1.00  0.00
ATOM     61  DU9 POC A   1      53.410 109.580  28.580  1.00  0.00
