# Supplementary material for: Structure and Dynamics of the Membrane-Bound Cytochrome P450 2C9
Source: PLoS Comput Biol. 2011 Aug 11;7(8):e1002152. doi: 10.1371/journal.pcbi.1002152 (PMC3154944; doi:10.1371/journal.pcbi.1002152)
Supplement: Protocol S2 — Procedure to convert coarse-grained to atomic resolution POPC molecules. Protocol_S2.tar.bz2 contains the files necessary for carrying out this procedure: (i) a full atomic-resolution library of POPC lipids containing 1454 different conformations, (ii) the force field parameters to be used together with the library (with permission from Martinek T. and Jojart B.), (iii) the conversion program written in tcl for use with the VMD program, (iv) a bash script that uses the AMBER software to perform the final minimization step and assembles the converted membrane. (BZ2) [file pcbi.1002152.s015.bz2 › popc_cg2aa/popc_lib_aa/popc_aa.1118.pdb]

ATOM      1  C1  POC A   1      67.530 103.210  53.100  1.00  0.00            
ATOM      2  C2  POC A   1      69.550 104.430  53.410  1.00  0.00            
ATOM      3  C3  POC A   1      69.670 102.290  53.880  1.00  0.00            
ATOM      4  N   POC A   1      68.990 103.170  52.960  1.00  0.00            
ATOM      5  C4  POC A   1      69.510 103.070  51.560  1.00  0.00            
ATOM      6  C5  POC A   1      68.870 102.000  50.610  1.00  0.00            
ATOM      7  O1P POC A   1      69.890 101.230  49.930  1.00  0.00            
ATOM      8  P   POC A   1      69.390  99.740  49.630  1.00  0.00            
ATOM      9  O2P POC A   1      70.370  98.820  50.170  1.00  0.00            
ATOM     10  O3P POC A   1      67.950  99.550  49.980  1.00  0.00            
ATOM     11  O4P POC A   1      69.490  99.550  48.110  1.00  0.00            
ATOM     12  C6  POC A   1      68.610 100.400  47.390  1.00  0.00            
ATOM     13  C7  POC A   1      67.960  99.890  46.100  1.00  0.00            
ATOM     14  O71 POC A   1      66.770  98.990  46.180  1.00  0.00            
ATOM     15  C81 POC A   1      65.620  99.620  46.600  1.00  0.00            
ATOM     16  O81 POC A   1      65.740 100.730  47.110  1.00  0.00            
ATOM     17  C1A POC A   1      64.240  98.930  46.310  1.00  0.00            
ATOM     18  C1B POC A   1      64.080  98.380  44.820  1.00  0.00            
ATOM     19  C1C POC A   1      63.320  99.510  44.000  1.00  0.00            
ATOM     20  C1D POC A   1      62.780  99.170  42.600  1.00  0.00            
ATOM     21  C1E POC A   1      61.680 100.160  42.040  1.00  0.00            
ATOM     22  C1F POC A   1      62.130 100.660  40.660  1.00  0.00            
ATOM     23  C1G POC A   1      62.860  99.640  39.780  1.00  0.00            
ATOM     24  CZ1 POC A   1      63.460 100.480  38.680  1.00  0.00            
ATOM     25  CZ2 POC A   1      63.760  99.820  37.590  1.00  0.00            
ATOM     26  C1H POC A   1      63.370  98.340  37.320  1.00  0.00            
ATOM     27  C1I POC A   1      63.500  97.960  35.830  1.00  0.00            
ATOM     28  C1J POC A   1      62.110  97.640  35.320  1.00  0.00            
ATOM     29  C1K POC A   1      61.330  98.930  35.090  1.00  0.00            
ATOM     30  C1L POC A   1      59.960  98.540  34.480  1.00  0.00            
ATOM     31  C1M POC A   1      59.580  99.680  33.550  1.00  0.00            
ATOM     32  C72 POC A   1      69.170  99.160  45.420  1.00  0.00            
ATOM     33  O72 POC A   1      70.020 100.020  44.630  1.00  0.00            
ATOM     34  C82 POC A   1      71.200  99.560  44.160  1.00  0.00            
ATOM     35  O82 POC A   1      71.350  98.350  44.220  1.00  0.00            
ATOM     36  C2A POC A   1      72.060 100.560  43.340  1.00  0.00            
ATOM     37  C2B POC A   1      71.790 100.460  41.850  1.00  0.00            
ATOM     38  C2C POC A   1      72.870 101.230  41.150  1.00  0.00            
ATOM     39  C2D POC A   1      72.660 100.920  39.690  1.00  0.00            
ATOM     40  C2E POC A   1      73.700 101.810  39.010  1.00  0.00            
ATOM     41  C2F POC A   1      73.750 101.350  37.590  1.00  0.00            
ATOM     42  C2G POC A   1      72.410 101.470  36.920  1.00  0.00            
ATOM     43  C2H POC A   1      72.470 100.850  35.530  1.00  0.00            
ATOM     44  C2I POC A   1      72.900  99.410  35.810  1.00  0.00            
ATOM     45  C2J POC A   1      73.200  98.440  34.670  1.00  0.00            
ATOM     46  C2K POC A   1      72.240  98.530  33.470  1.00  0.00            
ATOM     47  C2L POC A   1      72.700  97.920  32.170  1.00  0.00            
ATOM     48  C2M POC A   1      72.000  98.670  31.050  1.00  0.00            
ATOM     49  C2N POC A   1      71.850  97.740  29.840  1.00  0.00            
ATOM     50  C2T POC A   1      71.250  98.370  28.560  1.00  0.00            
ATOM     51  C1N POC A   1      59.320 101.070  34.110  1.00  0.00            
ATOM     52  C1T POC A   1      58.810 101.640  32.790  1.00  0.00            
ATOM     53  DU1 POC A   1      63.700  98.945  44.410  1.00  0.00
ATOM     54  DU2 POC A   1      61.905 100.410  41.350  1.00  0.00
ATOM     55  DU3 POC A   1      63.610 100.150  38.135  1.00  0.00
ATOM     56  DU4 POC A   1      61.720  98.285  35.205  1.00  0.00
ATOM     57  DU5 POC A   1      59.450 100.375  33.830  1.00  0.00
ATOM     58  DU6 POC A   1      72.330 100.845  41.500  1.00  0.00
ATOM     59  DU7 POC A   1      73.725 101.580  38.300  1.00  0.00
ATOM     60  DU8 POC A   1      73.050  98.925  35.240  1.00  0.00
ATOM     61  DU9 POC A   1      71.925  98.205  30.445  1.00  0.00
