# Supplementary material for: Structure and Dynamics of the Membrane-Bound Cytochrome P450 2C9
Source: PLoS Comput Biol. 2011 Aug 11;7(8):e1002152. doi: 10.1371/journal.pcbi.1002152 (PMC3154944; doi:10.1371/journal.pcbi.1002152)
Supplement: Protocol S2 — Procedure to convert coarse-grained to atomic resolution POPC molecules. Protocol_S2.tar.bz2 contains the files necessary for carrying out this procedure: (i) a full atomic-resolution library of POPC lipids containing 1454 different conformations, (ii) the force field parameters to be used together with the library (with permission from Martinek T. and Jojart B.), (iii) the conversion program written in tcl for use with the VMD program, (iv) a bash script that uses the AMBER software to perform the final minimization step and assembles the converted membrane. (BZ2) [file pcbi.1002152.s015.bz2 › popc_cg2aa/popc_lib_aa/popc_aa.2.pdb]

ATOM      1  C1  POC A   1       8.650   5.960  11.790  1.00  0.00            
ATOM      2  C2  POC A   1       8.900   4.600   9.780  1.00  0.00            
ATOM      3  C3  POC A   1       7.990   6.690   9.720  1.00  0.00            
ATOM      4  N   POC A   1       9.060   5.930  10.380  1.00  0.00            
ATOM      5  C4  POC A   1      10.390   6.500  10.150  1.00  0.00            
ATOM      6  C5  POC A   1      11.750   5.910  10.550  1.00  0.00            
ATOM      7  O1P POC A   1      12.030   4.640   9.960  1.00  0.00            
ATOM      8  P   POC A   1      13.440   4.000  10.390  1.00  0.00            
ATOM      9  O2P POC A   1      13.610   2.560  10.060  1.00  0.00            
ATOM     10  O3P POC A   1      14.560   4.900  10.060  1.00  0.00            
ATOM     11  O4P POC A   1      13.250   4.280  11.970  1.00  0.00            
ATOM     12  C6  POC A   1      13.370   2.980  12.540  1.00  0.00            
ATOM     13  C7  POC A   1      13.370   2.830  14.070  1.00  0.00            
ATOM     14  O71 POC A   1      13.330   1.570  14.750  1.00  0.00            
ATOM     15  C81 POC A   1      14.510   1.120  15.250  1.00  0.00            
ATOM     16  O81 POC A   1      15.530   1.790  15.070  1.00  0.00            
ATOM     17  C1A POC A   1      14.460  -0.230  15.970  1.00  0.00            
ATOM     18  C1B POC A   1      13.910   0.020  17.380  1.00  0.00            
ATOM     19  C1C POC A   1      14.680   0.940  18.330  1.00  0.00            
ATOM     20  C1D POC A   1      14.170   0.960  19.770  1.00  0.00            
ATOM     21  C1E POC A   1      14.590   2.300  20.380  1.00  0.00            
ATOM     22  C1F POC A   1      14.450   2.330  21.910  1.00  0.00            
ATOM     23  C1G POC A   1      14.240   3.740  22.460  1.00  0.00            
ATOM     24  CZ1 POC A   1      13.770   3.730  23.920  1.00  0.00            
ATOM     25  CZ2 POC A   1      13.220   4.790  24.530  1.00  0.00            
ATOM     26  C1H POC A   1      12.910   6.130  23.850  1.00  0.00            
ATOM     27  C1I POC A   1      12.300   7.070  24.880  1.00  0.00            
ATOM     28  C1J POC A   1      13.430   7.550  25.800  1.00  0.00            
ATOM     29  C1K POC A   1      12.870   8.640  26.720  1.00  0.00            
ATOM     30  C1L POC A   1      12.610  10.000  26.070  1.00  0.00            
ATOM     31  C1M POC A   1      12.050  10.890  27.190  1.00  0.00            
ATOM     32  C72 POC A   1      12.310   3.850  14.500  1.00  0.00            
ATOM     33  O72 POC A   1      12.120   3.880  15.910  1.00  0.00            
ATOM     34  C82 POC A   1      13.010   4.510  16.720  1.00  0.00            
ATOM     35  O82 POC A   1      13.860   5.230  16.180  1.00  0.00            
ATOM     36  C2A POC A   1      12.660   4.660  18.210  1.00  0.00            
ATOM     37  C2B POC A   1      12.170   6.080  18.510  1.00  0.00            
ATOM     38  C2C POC A   1      11.900   6.310  20.000  1.00  0.00            
ATOM     39  C2D POC A   1      11.350   7.720  20.230  1.00  0.00            
ATOM     40  C2E POC A   1      10.280   7.710  21.330  1.00  0.00            
ATOM     41  C2F POC A   1       9.370   8.940  21.340  1.00  0.00            
ATOM     42  C2G POC A   1       8.430   8.660  22.520  1.00  0.00            
ATOM     43  C2H POC A   1       7.790   7.270  22.490  1.00  0.00            
ATOM     44  C2I POC A   1       6.560   7.380  23.400  1.00  0.00            
ATOM     45  C2J POC A   1       7.040   7.530  24.840  1.00  0.00            
ATOM     46  C2K POC A   1       6.000   7.250  25.920  1.00  0.00            
ATOM     47  C2L POC A   1       6.750   7.500  27.230  1.00  0.00            
ATOM     48  C2M POC A   1       5.910   7.100  28.450  1.00  0.00            
ATOM     49  C2N POC A   1       6.560   7.340  29.810  1.00  0.00            
ATOM     50  C2T POC A   1       5.580   7.030  30.940  1.00  0.00            
ATOM     51  C1N POC A   1      11.800  12.340  26.760  1.00  0.00            
ATOM     52  C1T POC A   1      11.430  12.270  25.280  1.00  0.00            
ATOM     53  DU1 POC A   1      14.295   0.480  17.855  1.00  0.00
ATOM     54  DU2 POC A   1      14.520   2.315  21.145  1.00  0.00
ATOM     55  DU3 POC A   1      13.495   4.260  24.225  1.00  0.00
ATOM     56  DU4 POC A   1      13.150   8.095  26.260  1.00  0.00
ATOM     57  DU5 POC A   1      11.925  11.615  26.975  1.00  0.00
ATOM     58  DU6 POC A   1      12.035   6.195  19.255  1.00  0.00
ATOM     59  DU7 POC A   1       9.825   8.325  21.335  1.00  0.00
ATOM     60  DU8 POC A   1       6.800   7.455  24.120  1.00  0.00
ATOM     61  DU9 POC A   1       6.235   7.220  29.130  1.00  0.00
