# Supplementary material for: Structure and Dynamics of the Membrane-Bound Cytochrome P450 2C9
Source: PLoS Comput Biol. 2011 Aug 11;7(8):e1002152. doi: 10.1371/journal.pcbi.1002152 (PMC3154944; doi:10.1371/journal.pcbi.1002152)
Supplement: Protocol S2 — Procedure to convert coarse-grained to atomic resolution POPC molecules. Protocol_S2.tar.bz2 contains the files necessary for carrying out this procedure: (i) a full atomic-resolution library of POPC lipids containing 1454 different conformations, (ii) the force field parameters to be used together with the library (with permission from Martinek T. and Jojart B.), (iii) the conversion program written in tcl for use with the VMD program, (iv) a bash script that uses the AMBER software to perform the final minimization step and assembles the converted membrane. (BZ2) [file pcbi.1002152.s015.bz2 › popc_cg2aa/popc_lib_aa/popc_aa.696.pdb]

ATOM      1  C1  POC A   1      54.610  82.230  11.570  1.00  0.00            
ATOM      2  C2  POC A   1      52.410  82.630  10.920  1.00  0.00            
ATOM      3  C3  POC A   1      53.230  83.360  13.140  1.00  0.00            
ATOM      4  N   POC A   1      53.510  83.200  11.700  1.00  0.00            
ATOM      5  C4  POC A   1      54.140  84.390  11.100  1.00  0.00            
ATOM      6  C5  POC A   1      53.410  85.730  11.180  1.00  0.00            
ATOM      7  O1P POC A   1      52.090  85.750  10.650  1.00  0.00            
ATOM      8  P   POC A   1      51.550  87.270  10.670  1.00  0.00            
ATOM      9  O2P POC A   1      52.660  88.050  10.090  1.00  0.00            
ATOM     10  O3P POC A   1      50.190  87.360  10.070  1.00  0.00            
ATOM     11  O4P POC A   1      51.660  87.400  12.270  1.00  0.00            
ATOM     12  C6  POC A   1      50.810  88.500  12.580  1.00  0.00            
ATOM     13  C7  POC A   1      50.590  88.600  14.090  1.00  0.00            
ATOM     14  O71 POC A   1      51.440  89.440  14.890  1.00  0.00            
ATOM     15  C81 POC A   1      51.390  90.780  14.730  1.00  0.00            
ATOM     16  O81 POC A   1      50.390  91.320  14.250  1.00  0.00            
ATOM     17  C1A POC A   1      52.210  91.450  15.840  1.00  0.00            
ATOM     18  C1B POC A   1      53.510  92.050  15.320  1.00  0.00            
ATOM     19  C1C POC A   1      54.470  92.580  16.390  1.00  0.00            
ATOM     20  C1D POC A   1      55.150  91.450  17.160  1.00  0.00            
ATOM     21  C1E POC A   1      56.220  92.100  18.040  1.00  0.00            
ATOM     22  C1F POC A   1      56.390  91.430  19.410  1.00  0.00            
ATOM     23  C1G POC A   1      55.150  91.410  20.300  1.00  0.00            
ATOM     24  CZ1 POC A   1      55.240  90.540  21.550  1.00  0.00            
ATOM     25  CZ2 POC A   1      54.200  90.400  22.380  1.00  0.00            
ATOM     26  C1H POC A   1      52.920  91.140  21.980  1.00  0.00            
ATOM     27  C1I POC A   1      51.660  90.770  22.770  1.00  0.00            
ATOM     28  C1J POC A   1      50.460  91.050  21.870  1.00  0.00            
ATOM     29  C1K POC A   1      49.170  90.540  22.510  1.00  0.00            
ATOM     30  C1L POC A   1      49.510  89.130  23.000  1.00  0.00            
ATOM     31  C1M POC A   1      48.400  88.530  23.860  1.00  0.00            
ATOM     32  C72 POC A   1      50.610  87.150  14.570  1.00  0.00            
ATOM     33  O72 POC A   1      49.490  86.350  14.210  1.00  0.00            
ATOM     34  C82 POC A   1      49.740  85.100  14.680  1.00  0.00            
ATOM     35  O82 POC A   1      50.810  84.860  15.240  1.00  0.00            
ATOM     36  C2A POC A   1      48.800  83.940  14.330  1.00  0.00            
ATOM     37  C2B POC A   1      48.220  83.300  15.590  1.00  0.00            
ATOM     38  C2C POC A   1      47.010  82.510  15.090  1.00  0.00            
ATOM     39  C2D POC A   1      46.230  81.790  16.190  1.00  0.00            
ATOM     40  C2E POC A   1      47.240  80.860  16.860  1.00  0.00            
ATOM     41  C2F POC A   1      46.620  80.300  18.140  1.00  0.00            
ATOM     42  C2G POC A   1      47.630  79.480  18.950  1.00  0.00            
ATOM     43  C2H POC A   1      47.200  78.900  20.290  1.00  0.00            
ATOM     44  C2I POC A   1      46.610  80.020  21.160  1.00  0.00            
ATOM     45  C2J POC A   1      46.330  79.340  22.500  1.00  0.00            
ATOM     46  C2K POC A   1      45.940  80.350  23.580  1.00  0.00            
ATOM     47  C2L POC A   1      45.590  79.620  24.880  1.00  0.00            
ATOM     48  C2M POC A   1      46.690  79.650  25.940  1.00  0.00            
ATOM     49  C2N POC A   1      46.230  78.830  27.150  1.00  0.00            
ATOM     50  C2T POC A   1      47.290  78.790  28.250  1.00  0.00            
ATOM     51  C1N POC A   1      48.550  87.080  24.330  1.00  0.00            
ATOM     52  C1T POC A   1      49.810  87.050  25.210  1.00  0.00            
ATOM     53  DU1 POC A   1      53.990  92.315  15.855  1.00  0.00
ATOM     54  DU2 POC A   1      56.305  91.765  18.725  1.00  0.00
ATOM     55  DU3 POC A   1      54.720  90.470  21.965  1.00  0.00
ATOM     56  DU4 POC A   1      49.815  90.795  22.190  1.00  0.00
ATOM     57  DU5 POC A   1      48.475  87.805  24.095  1.00  0.00
ATOM     58  DU6 POC A   1      47.615  82.905  15.340  1.00  0.00
ATOM     59  DU7 POC A   1      46.930  80.580  17.500  1.00  0.00
ATOM     60  DU8 POC A   1      46.470  79.680  21.830  1.00  0.00
ATOM     61  DU9 POC A   1      46.460  79.240  26.545  1.00  0.00
