# Supplementary material for: Structure and Dynamics of the Membrane-Bound Cytochrome P450 2C9
Source: PLoS Comput Biol. 2011 Aug 11;7(8):e1002152. doi: 10.1371/journal.pcbi.1002152 (PMC3154944; doi:10.1371/journal.pcbi.1002152)
Supplement: Protocol S2 — Procedure to convert coarse-grained to atomic resolution POPC molecules. Protocol_S2.tar.bz2 contains the files necessary for carrying out this procedure: (i) a full atomic-resolution library of POPC lipids containing 1454 different conformations, (ii) the force field parameters to be used together with the library (with permission from Martinek T. and Jojart B.), (iii) the conversion program written in tcl for use with the VMD program, (iv) a bash script that uses the AMBER software to perform the final minimization step and assembles the converted membrane. (BZ2) [file pcbi.1002152.s015.bz2 › popc_cg2aa/popc_lib_aa/popc_aa.887.pdb]

ATOM      1  C1  POC A   1     102.830  80.530  46.490  1.00  0.00            
ATOM      2  C2  POC A   1     100.680  81.680  46.430  1.00  0.00            
ATOM      3  C3  POC A   1     101.640  80.990  44.440  1.00  0.00            
ATOM      4  N   POC A   1     101.500  80.610  45.850  1.00  0.00            
ATOM      5  C4  POC A   1     100.630  79.460  46.110  1.00  0.00            
ATOM      6  C5  POC A   1     101.260  78.080  45.910  1.00  0.00            
ATOM      7  O1P POC A   1     101.700  77.930  44.560  1.00  0.00            
ATOM      8  P   POC A   1     102.370  76.490  44.300  1.00  0.00            
ATOM      9  O2P POC A   1     101.850  75.770  45.490  1.00  0.00            
ATOM     10  O3P POC A   1     102.010  76.330  42.870  1.00  0.00            
ATOM     11  O4P POC A   1     103.810  77.170  44.520  1.00  0.00            
ATOM     12  C6  POC A   1     104.030  77.830  43.270  1.00  0.00            
ATOM     13  C7  POC A   1     105.460  78.320  43.020  1.00  0.00            
ATOM     14  O71 POC A   1     105.450  78.860  41.680  1.00  0.00            
ATOM     15  C81 POC A   1     106.040  80.040  41.380  1.00  0.00            
ATOM     16  O81 POC A   1     106.030  80.910  42.250  1.00  0.00            
ATOM     17  C1A POC A   1     106.280  80.300  39.890  1.00  0.00            
ATOM     18  C1B POC A   1     106.930  79.070  39.260  1.00  0.00            
ATOM     19  C1C POC A   1     107.700  79.490  38.010  1.00  0.00            
ATOM     20  C1D POC A   1     106.830  79.680  36.770  1.00  0.00            
ATOM     21  C1E POC A   1     107.620  80.240  35.580  1.00  0.00            
ATOM     22  C1F POC A   1     106.710  80.600  34.400  1.00  0.00            
ATOM     23  C1G POC A   1     107.660  81.060  33.290  1.00  0.00            
ATOM     24  CZ1 POC A   1     106.790  81.530  32.120  1.00  0.00            
ATOM     25  CZ2 POC A   1     107.360  82.310  31.190  1.00  0.00            
ATOM     26  C1H POC A   1     108.820  82.750  31.320  1.00  0.00            
ATOM     27  C1I POC A   1     109.250  84.030  30.610  1.00  0.00            
ATOM     28  C1J POC A   1     110.750  84.330  30.750  1.00  0.00            
ATOM     29  C1K POC A   1     111.080  84.790  32.170  1.00  0.00            
ATOM     30  C1L POC A   1     112.410  85.450  32.530  1.00  0.00            
ATOM     31  C1M POC A   1     112.500  85.800  34.020  1.00  0.00            
ATOM     32  C72 POC A   1     106.470  77.220  43.330  1.00  0.00            
ATOM     33  O72 POC A   1     106.310  75.940  42.720  1.00  0.00            
ATOM     34  C82 POC A   1     107.410  75.140  42.830  1.00  0.00            
ATOM     35  O82 POC A   1     108.180  75.220  43.780  1.00  0.00            
ATOM     36  C2A POC A   1     107.690  74.020  41.830  1.00  0.00            
ATOM     37  C2B POC A   1     108.020  74.690  40.500  1.00  0.00            
ATOM     38  C2C POC A   1     108.700  73.780  39.480  1.00  0.00            
ATOM     39  C2D POC A   1     108.920  74.490  38.150  1.00  0.00            
ATOM     40  C2E POC A   1     107.630  75.060  37.550  1.00  0.00            
ATOM     41  C2F POC A   1     107.990  75.910  36.340  1.00  0.00            
ATOM     42  C2G POC A   1     108.860  75.090  35.380  1.00  0.00            
ATOM     43  C2H POC A   1     109.140  75.950  34.150  1.00  0.00            
ATOM     44  C2I POC A   1     107.700  76.170  33.700  1.00  0.00            
ATOM     45  C2J POC A   1     107.530  77.430  32.840  1.00  0.00            
ATOM     46  C2K POC A   1     108.370  77.230  31.570  1.00  0.00            
ATOM     47  C2L POC A   1     107.960  76.010  30.750  1.00  0.00            
ATOM     48  C2M POC A   1     108.990  75.880  29.620  1.00  0.00            
ATOM     49  C2N POC A   1     108.410  74.820  28.690  1.00  0.00            
ATOM     50  C2T POC A   1     109.260  74.540  27.460  1.00  0.00            
ATOM     51  C1N POC A   1     113.870  86.300  34.480  1.00  0.00            
ATOM     52  C1T POC A   1     114.980  85.310  34.120  1.00  0.00            
ATOM     53  DU1 POC A   1     107.315  79.280  38.635  1.00  0.00
ATOM     54  DU2 POC A   1     107.165  80.420  34.990  1.00  0.00
ATOM     55  DU3 POC A   1     107.075  81.920  31.655  1.00  0.00
ATOM     56  DU4 POC A   1     110.915  84.560  31.460  1.00  0.00
ATOM     57  DU5 POC A   1     113.185  86.050  34.250  1.00  0.00
ATOM     58  DU6 POC A   1     108.360  74.235  39.990  1.00  0.00
ATOM     59  DU7 POC A   1     107.810  75.485  36.945  1.00  0.00
ATOM     60  DU8 POC A   1     107.615  76.800  33.270  1.00  0.00
ATOM     61  DU9 POC A   1     108.700  75.350  29.155  1.00  0.00
