# Supplementary material for: Structure and Dynamics of the Membrane-Bound Cytochrome P450 2C9
Source: PLoS Comput Biol. 2011 Aug 11;7(8):e1002152. doi: 10.1371/journal.pcbi.1002152 (PMC3154944; doi:10.1371/journal.pcbi.1002152)
Supplement: Protocol S2 — Procedure to convert coarse-grained to atomic resolution POPC molecules. Protocol_S2.tar.bz2 contains the files necessary for carrying out this procedure: (i) a full atomic-resolution library of POPC lipids containing 1454 different conformations, (ii) the force field parameters to be used together with the library (with permission from Martinek T. and Jojart B.), (iii) the conversion program written in tcl for use with the VMD program, (iv) a bash script that uses the AMBER software to perform the final minimization step and assembles the converted membrane. (BZ2) [file pcbi.1002152.s015.bz2 › popc_cg2aa/popc_lib_aa/popc_aa.118.pdb]

ATOM      1  C1  POC A   1      60.130  94.480  52.450  1.00  0.00            
ATOM      2  C2  POC A   1      57.910  94.850  52.540  1.00  0.00            
ATOM      3  C3  POC A   1      58.910  94.780  50.410  1.00  0.00            
ATOM      4  N   POC A   1      58.910  94.120  51.750  1.00  0.00            
ATOM      5  C4  POC A   1      58.530  92.700  51.780  1.00  0.00            
ATOM      6  C5  POC A   1      57.210  92.190  51.080  1.00  0.00            
ATOM      7  O1P POC A   1      57.580  91.020  50.330  1.00  0.00            
ATOM      8  P   POC A   1      56.910  89.600  50.770  1.00  0.00            
ATOM      9  O2P POC A   1      57.830  88.470  50.690  1.00  0.00            
ATOM     10  O3P POC A   1      56.160  89.790  52.030  1.00  0.00            
ATOM     11  O4P POC A   1      55.850  89.440  49.690  1.00  0.00            
ATOM     12  C6  POC A   1      56.470  89.090  48.430  1.00  0.00            
ATOM     13  C7  POC A   1      55.400  88.910  47.420  1.00  0.00            
ATOM     14  O71 POC A   1      56.000  88.390  46.200  1.00  0.00            
ATOM     15  C81 POC A   1      56.120  87.080  45.970  1.00  0.00            
ATOM     16  O81 POC A   1      55.270  86.410  46.510  1.00  0.00            
ATOM     17  C1A POC A   1      56.550  86.670  44.570  1.00  0.00            
ATOM     18  C1B POC A   1      56.630  85.110  44.540  1.00  0.00            
ATOM     19  C1C POC A   1      57.130  84.570  43.200  1.00  0.00            
ATOM     20  C1D POC A   1      58.620  84.860  42.780  1.00  0.00            
ATOM     21  C1E POC A   1      58.820  84.500  41.260  1.00  0.00            
ATOM     22  C1F POC A   1      60.300  84.460  40.860  1.00  0.00            
ATOM     23  C1G POC A   1      60.180  84.210  39.320  1.00  0.00            
ATOM     24  CZ1 POC A   1      61.580  84.460  38.660  1.00  0.00            
ATOM     25  CZ2 POC A   1      62.030  84.050  37.410  1.00  0.00            
ATOM     26  C1H POC A   1      60.990  83.130  36.780  1.00  0.00            
ATOM     27  C1I POC A   1      61.760  82.280  35.740  1.00  0.00            
ATOM     28  C1J POC A   1      61.520  82.840  34.320  1.00  0.00            
ATOM     29  C1K POC A   1      62.380  82.110  33.310  1.00  0.00            
ATOM     30  C1L POC A   1      61.970  82.390  31.870  1.00  0.00            
ATOM     31  C1M POC A   1      62.750  81.430  30.940  1.00  0.00            
ATOM     32  C72 POC A   1      54.990  90.340  47.080  1.00  0.00            
ATOM     33  O72 POC A   1      53.970  90.380  46.040  1.00  0.00            
ATOM     34  C82 POC A   1      52.650  90.270  46.240  1.00  0.00            
ATOM     35  O82 POC A   1      52.280  90.350  47.390  1.00  0.00            
ATOM     36  C2A POC A   1      51.720  90.360  45.000  1.00  0.00            
ATOM     37  C2B POC A   1      51.990  91.670  44.280  1.00  0.00            
ATOM     38  C2C POC A   1      51.550  91.310  42.830  1.00  0.00            
ATOM     39  C2D POC A   1      52.020  92.450  41.900  1.00  0.00            
ATOM     40  C2E POC A   1      50.990  93.620  42.060  1.00  0.00            
ATOM     41  C2F POC A   1      51.520  95.040  41.690  1.00  0.00            
ATOM     42  C2G POC A   1      50.750  96.210  42.380  1.00  0.00            
ATOM     43  C2H POC A   1      51.500  97.480  42.110  1.00  0.00            
ATOM     44  C2I POC A   1      50.810  98.670  42.630  1.00  0.00            
ATOM     45  C2J POC A   1      51.790  99.870  42.600  1.00  0.00            
ATOM     46  C2K POC A   1      51.020 100.900  43.400  1.00  0.00            
ATOM     47  C2L POC A   1      51.630 102.280  43.450  1.00  0.00            
ATOM     48  C2M POC A   1      50.950 103.200  44.520  1.00  0.00            
ATOM     49  C2N POC A   1      51.640 103.590  45.780  1.00  0.00            
ATOM     50  C2T POC A   1      51.830 105.130  46.070  1.00  0.00            
ATOM     51  C1N POC A   1      62.490  81.860  29.490  1.00  0.00            
ATOM     52  C1T POC A   1      62.820  83.320  29.380  1.00  0.00            
ATOM     53  DU1 POC A   1      56.880  84.840  43.870  1.00  0.00
ATOM     54  DU2 POC A   1      59.560  84.480  41.060  1.00  0.00
ATOM     55  DU3 POC A   1      61.805  84.255  38.035  1.00  0.00
ATOM     56  DU4 POC A   1      61.950  82.475  33.815  1.00  0.00
ATOM     57  DU5 POC A   1      62.620  81.645  30.215  1.00  0.00
ATOM     58  DU6 POC A   1      51.770  91.490  43.555  1.00  0.00
ATOM     59  DU7 POC A   1      51.255  94.330  41.875  1.00  0.00
ATOM     60  DU8 POC A   1      51.300  99.270  42.615  1.00  0.00
ATOM     61  DU9 POC A   1      51.295 103.395  45.150  1.00  0.00
