# Supplementary material for: Structure and Dynamics of the Membrane-Bound Cytochrome P450 2C9
Source: PLoS Comput Biol. 2011 Aug 11;7(8):e1002152. doi: 10.1371/journal.pcbi.1002152 (PMC3154944; doi:10.1371/journal.pcbi.1002152)
Supplement: Protocol S2 — Procedure to convert coarse-grained to atomic resolution POPC molecules. Protocol_S2.tar.bz2 contains the files necessary for carrying out this procedure: (i) a full atomic-resolution library of POPC lipids containing 1454 different conformations, (ii) the force field parameters to be used together with the library (with permission from Martinek T. and Jojart B.), (iii) the conversion program written in tcl for use with the VMD program, (iv) a bash script that uses the AMBER software to perform the final minimization step and assembles the converted membrane. (BZ2) [file pcbi.1002152.s015.bz2 › popc_cg2aa/popc_lib_aa/popc_aa.1333.pdb]

ATOM      1  C1  POC A   1      30.100 139.760  46.520  1.00  0.00            
ATOM      2  C2  POC A   1      28.400 138.670  47.930  1.00  0.00            
ATOM      3  C3  POC A   1      27.980 139.880  46.040  1.00  0.00            
ATOM      4  N   POC A   1      28.930 138.880  46.570  1.00  0.00            
ATOM      5  C4  POC A   1      28.980 137.680  45.720  1.00  0.00            
ATOM      6  C5  POC A   1      29.910 136.500  46.030  1.00  0.00            
ATOM      7  O1P POC A   1      31.250 136.880  46.350  1.00  0.00            
ATOM      8  P   POC A   1      31.920 135.430  46.520  1.00  0.00            
ATOM      9  O2P POC A   1      31.530 134.960  47.870  1.00  0.00            
ATOM     10  O3P POC A   1      31.600 134.620  45.330  1.00  0.00            
ATOM     11  O4P POC A   1      33.490 135.800  46.610  1.00  0.00            
ATOM     12  C6  POC A   1      33.960 135.920  45.260  1.00  0.00            
ATOM     13  C7  POC A   1      35.480 135.840  45.100  1.00  0.00            
ATOM     14  O71 POC A   1      36.040 136.260  43.850  1.00  0.00            
ATOM     15  C81 POC A   1      37.350 136.580  43.660  1.00  0.00            
ATOM     16  O81 POC A   1      38.160 136.510  44.590  1.00  0.00            
ATOM     17  C1A POC A   1      37.650 136.980  42.210  1.00  0.00            
ATOM     18  C1B POC A   1      38.390 135.880  41.450  1.00  0.00            
ATOM     19  C1C POC A   1      39.880 135.720  41.760  1.00  0.00            
ATOM     20  C1D POC A   1      40.530 134.520  41.070  1.00  0.00            
ATOM     21  C1E POC A   1      40.680 134.650  39.560  1.00  0.00            
ATOM     22  C1F POC A   1      41.600 133.620  38.890  1.00  0.00            
ATOM     23  C1G POC A   1      41.490 133.470  37.380  1.00  0.00            
ATOM     24  CZ1 POC A   1      42.090 132.120  36.950  1.00  0.00            
ATOM     25  CZ2 POC A   1      41.890 131.760  35.680  1.00  0.00            
ATOM     26  C1H POC A   1      41.300 132.800  34.720  1.00  0.00            
ATOM     27  C1I POC A   1      41.320 132.130  33.340  1.00  0.00            
ATOM     28  C1J POC A   1      40.930 133.230  32.350  1.00  0.00            
ATOM     29  C1K POC A   1      41.790 134.500  32.430  1.00  0.00            
ATOM     30  C1L POC A   1      40.990 135.750  32.050  1.00  0.00            
ATOM     31  C1M POC A   1      41.060 136.840  33.120  1.00  0.00            
ATOM     32  C72 POC A   1      35.770 134.370  45.450  1.00  0.00            
ATOM     33  O72 POC A   1      34.960 133.390  44.800  1.00  0.00            
ATOM     34  C82 POC A   1      35.490 132.130  44.780  1.00  0.00            
ATOM     35  O82 POC A   1      36.630 131.970  45.200  1.00  0.00            
ATOM     36  C2A POC A   1      34.700 131.030  44.070  1.00  0.00            
ATOM     37  C2B POC A   1      34.820 131.080  42.550  1.00  0.00            
ATOM     38  C2C POC A   1      34.380 129.810  41.820  1.00  0.00            
ATOM     39  C2D POC A   1      34.180 130.120  40.330  1.00  0.00            
ATOM     40  C2E POC A   1      35.380 129.820  39.430  1.00  0.00            
ATOM     41  C2F POC A   1      35.040 130.220  38.000  1.00  0.00            
ATOM     42  C2G POC A   1      36.280 130.020  37.120  1.00  0.00            
ATOM     43  C2H POC A   1      35.900 130.130  35.640  1.00  0.00            
ATOM     44  C2I POC A   1      37.140 130.000  34.750  1.00  0.00            
ATOM     45  C2J POC A   1      36.730 129.850  33.280  1.00  0.00            
ATOM     46  C2K POC A   1      37.930 129.530  32.390  1.00  0.00            
ATOM     47  C2L POC A   1      37.490 129.210  30.960  1.00  0.00            
ATOM     48  C2M POC A   1      38.670 128.500  30.290  1.00  0.00            
ATOM     49  C2N POC A   1      39.990 129.250  30.450  1.00  0.00            
ATOM     50  C2T POC A   1      41.110 128.430  29.790  1.00  0.00            
ATOM     51  C1N POC A   1      39.800 137.660  32.890  1.00  0.00            
ATOM     52  C1T POC A   1      39.410 138.930  33.660  1.00  0.00            
ATOM     53  DU1 POC A   1      39.135 135.800  41.605  1.00  0.00
ATOM     54  DU2 POC A   1      41.140 134.135  39.225  1.00  0.00
ATOM     55  DU3 POC A   1      41.990 131.940  36.315  1.00  0.00
ATOM     56  DU4 POC A   1      41.360 133.865  32.390  1.00  0.00
ATOM     57  DU5 POC A   1      40.430 137.250  33.005  1.00  0.00
ATOM     58  DU6 POC A   1      34.600 130.445  42.185  1.00  0.00
ATOM     59  DU7 POC A   1      35.210 130.020  38.715  1.00  0.00
ATOM     60  DU8 POC A   1      36.935 129.925  34.015  1.00  0.00
ATOM     61  DU9 POC A   1      39.330 128.875  30.370  1.00  0.00
