# Supplementary material for: Structure and Dynamics of the Membrane-Bound Cytochrome P450 2C9
Source: PLoS Comput Biol. 2011 Aug 11;7(8):e1002152. doi: 10.1371/journal.pcbi.1002152 (PMC3154944; doi:10.1371/journal.pcbi.1002152)
Supplement: Protocol S2 — Procedure to convert coarse-grained to atomic resolution POPC molecules. Protocol_S2.tar.bz2 contains the files necessary for carrying out this procedure: (i) a full atomic-resolution library of POPC lipids containing 1454 different conformations, (ii) the force field parameters to be used together with the library (with permission from Martinek T. and Jojart B.), (iii) the conversion program written in tcl for use with the VMD program, (iv) a bash script that uses the AMBER software to perform the final minimization step and assembles the converted membrane. (BZ2) [file pcbi.1002152.s015.bz2 › popc_cg2aa/popc_lib_aa/popc_aa.931.pdb]

ATOM      1  C1  POC A   1      60.190 151.230   7.240  1.00  0.00            
ATOM      2  C2  POC A   1      60.010 150.670   9.520  1.00  0.00            
ATOM      3  C3  POC A   1      61.100 149.070   8.070  1.00  0.00            
ATOM      4  N   POC A   1      60.860 150.500   8.330  1.00  0.00            
ATOM      5  C4  POC A   1      62.200 151.080   8.450  1.00  0.00            
ATOM      6  C5  POC A   1      62.410 152.450   9.100  1.00  0.00            
ATOM      7  O1P POC A   1      62.550 152.460  10.530  1.00  0.00            
ATOM      8  P   POC A   1      63.690 153.580  10.720  1.00  0.00            
ATOM      9  O2P POC A   1      64.830 152.960  11.440  1.00  0.00            
ATOM     10  O3P POC A   1      63.760 154.620   9.670  1.00  0.00            
ATOM     11  O4P POC A   1      62.810 154.390  11.800  1.00  0.00            
ATOM     12  C6  POC A   1      63.190 154.130  13.150  1.00  0.00            
ATOM     13  C7  POC A   1      63.800 155.370  13.800  1.00  0.00            
ATOM     14  O71 POC A   1      64.580 155.030  14.960  1.00  0.00            
ATOM     15  C81 POC A   1      65.360 155.920  15.630  1.00  0.00            
ATOM     16  O81 POC A   1      65.860 156.940  15.160  1.00  0.00            
ATOM     17  C1A POC A   1      65.720 155.380  17.020  1.00  0.00            
ATOM     18  C1B POC A   1      64.640 155.910  17.970  1.00  0.00            
ATOM     19  C1C POC A   1      64.970 157.240  18.660  1.00  0.00            
ATOM     20  C1D POC A   1      63.830 157.510  19.640  1.00  0.00            
ATOM     21  C1E POC A   1      64.340 158.400  20.780  1.00  0.00            
ATOM     22  C1F POC A   1      63.190 158.390  21.780  1.00  0.00            
ATOM     23  C1G POC A   1      62.710 156.940  21.890  1.00  0.00            
ATOM     24  CZ1 POC A   1      61.620 156.640  22.920  1.00  0.00            
ATOM     25  CZ2 POC A   1      61.190 155.370  22.870  1.00  0.00            
ATOM     26  C1H POC A   1      61.760 154.300  21.930  1.00  0.00            
ATOM     27  C1I POC A   1      60.970 153.000  22.000  1.00  0.00            
ATOM     28  C1J POC A   1      61.600 152.030  20.990  1.00  0.00            
ATOM     29  C1K POC A   1      60.900 152.420  19.690  1.00  0.00            
ATOM     30  C1L POC A   1      61.780 151.850  18.570  1.00  0.00            
ATOM     31  C1M POC A   1      61.080 152.020  17.230  1.00  0.00            
ATOM     32  C72 POC A   1      62.600 156.300  14.030  1.00  0.00            
ATOM     33  O72 POC A   1      61.480 155.600  14.570  1.00  0.00            
ATOM     34  C82 POC A   1      60.410 156.330  14.970  1.00  0.00            
ATOM     35  O82 POC A   1      60.290 157.490  14.560  1.00  0.00            
ATOM     36  C2A POC A   1      59.340 155.560  15.740  1.00  0.00            
ATOM     37  C2B POC A   1      59.340 156.020  17.200  1.00  0.00            
ATOM     38  C2C POC A   1      58.220 155.270  17.930  1.00  0.00            
ATOM     39  C2D POC A   1      58.040 155.480  19.440  1.00  0.00            
ATOM     40  C2E POC A   1      56.950 154.590  20.030  1.00  0.00            
ATOM     41  C2F POC A   1      57.300 153.110  19.880  1.00  0.00            
ATOM     42  C2G POC A   1      56.410 152.150  20.670  1.00  0.00            
ATOM     43  C2H POC A   1      56.970 150.750  20.430  1.00  0.00            
ATOM     44  C2I POC A   1      56.350 149.730  21.380  1.00  0.00            
ATOM     45  C2J POC A   1      56.890 148.310  21.160  1.00  0.00            
ATOM     46  C2K POC A   1      56.390 147.320  22.210  1.00  0.00            
ATOM     47  C2L POC A   1      57.120 145.980  22.030  1.00  0.00            
ATOM     48  C2M POC A   1      56.780 145.020  23.160  1.00  0.00            
ATOM     49  C2N POC A   1      57.320 143.620  22.850  1.00  0.00            
ATOM     50  C2T POC A   1      56.610 142.860  21.720  1.00  0.00            
ATOM     51  C1N POC A   1      59.800 151.170  17.320  1.00  0.00            
ATOM     52  C1T POC A   1      58.900 151.570  16.150  1.00  0.00            
ATOM     53  DU1 POC A   1      64.805 156.575  18.315  1.00  0.00
ATOM     54  DU2 POC A   1      63.765 158.395  21.280  1.00  0.00
ATOM     55  DU3 POC A   1      61.405 156.005  22.895  1.00  0.00
ATOM     56  DU4 POC A   1      61.250 152.225  20.340  1.00  0.00
ATOM     57  DU5 POC A   1      60.440 151.595  17.275  1.00  0.00
ATOM     58  DU6 POC A   1      58.780 155.645  17.565  1.00  0.00
ATOM     59  DU7 POC A   1      57.125 153.850  19.955  1.00  0.00
ATOM     60  DU8 POC A   1      56.620 149.020  21.270  1.00  0.00
ATOM     61  DU9 POC A   1      57.050 144.320  23.005  1.00  0.00
