# Supplementary material for: Structure and Dynamics of the Membrane-Bound Cytochrome P450 2C9
Source: PLoS Comput Biol. 2011 Aug 11;7(8):e1002152. doi: 10.1371/journal.pcbi.1002152 (PMC3154944; doi:10.1371/journal.pcbi.1002152)
Supplement: Protocol S2 — Procedure to convert coarse-grained to atomic resolution POPC molecules. Protocol_S2.tar.bz2 contains the files necessary for carrying out this procedure: (i) a full atomic-resolution library of POPC lipids containing 1454 different conformations, (ii) the force field parameters to be used together with the library (with permission from Martinek T. and Jojart B.), (iii) the conversion program written in tcl for use with the VMD program, (iv) a bash script that uses the AMBER software to perform the final minimization step and assembles the converted membrane. (BZ2) [file pcbi.1002152.s015.bz2 › popc_cg2aa/popc_lib_aa/popc_aa.1200.pdb]

ATOM      1  C1  POC A   1      21.910 102.500  51.210  1.00  0.00            
ATOM      2  C2  POC A   1      21.310 100.280  50.520  1.00  0.00            
ATOM      3  C3  POC A   1      20.190 101.960  49.690  1.00  0.00            
ATOM      4  N   POC A   1      21.570 101.650  50.060  1.00  0.00            
ATOM      5  C4  POC A   1      22.420 101.790  48.860  1.00  0.00            
ATOM      6  C5  POC A   1      22.470 103.240  48.360  1.00  0.00            
ATOM      7  O1P POC A   1      23.510 103.580  47.450  1.00  0.00            
ATOM      8  P   POC A   1      23.370 105.160  47.150  1.00  0.00            
ATOM      9  O2P POC A   1      22.520 105.770  48.190  1.00  0.00            
ATOM     10  O3P POC A   1      24.810 105.430  46.960  1.00  0.00            
ATOM     11  O4P POC A   1      22.470 105.030  45.820  1.00  0.00            
ATOM     12  C6  POC A   1      23.310 104.670  44.720  1.00  0.00            
ATOM     13  C7  POC A   1      22.560 104.570  43.390  1.00  0.00            
ATOM     14  O71 POC A   1      23.160 103.680  42.440  1.00  0.00            
ATOM     15  C81 POC A   1      22.450 102.530  42.260  1.00  0.00            
ATOM     16  O81 POC A   1      21.530 102.240  43.030  1.00  0.00            
ATOM     17  C1A POC A   1      23.080 101.510  41.320  1.00  0.00            
ATOM     18  C1B POC A   1      23.040 101.900  39.840  1.00  0.00            
ATOM     19  C1C POC A   1      23.820 100.950  38.930  1.00  0.00            
ATOM     20  C1D POC A   1      24.210 101.560  37.580  1.00  0.00            
ATOM     21  C1E POC A   1      24.630 100.510  36.550  1.00  0.00            
ATOM     22  C1F POC A   1      24.690 101.210  35.190  1.00  0.00            
ATOM     23  C1G POC A   1      23.270 101.340  34.640  1.00  0.00            
ATOM     24  CZ1 POC A   1      22.370 100.110  34.530  1.00  0.00            
ATOM     25  CZ2 POC A   1      21.230 100.290  33.860  1.00  0.00            
ATOM     26  C1H POC A   1      20.800 101.670  33.350  1.00  0.00            
ATOM     27  C1I POC A   1      19.360 101.470  32.870  1.00  0.00            
ATOM     28  C1J POC A   1      18.850 102.730  32.170  1.00  0.00            
ATOM     29  C1K POC A   1      18.650 103.930  33.090  1.00  0.00            
ATOM     30  C1L POC A   1      17.520 104.860  32.660  1.00  0.00            
ATOM     31  C1M POC A   1      16.210 104.080  32.800  1.00  0.00            
ATOM     32  C72 POC A   1      22.230 105.990  42.930  1.00  0.00            
ATOM     33  O72 POC A   1      21.420 105.920  41.750  1.00  0.00            
ATOM     34  C82 POC A   1      21.320 107.100  41.080  1.00  0.00            
ATOM     35  O82 POC A   1      21.440 108.160  41.710  1.00  0.00            
ATOM     36  C2A POC A   1      20.570 107.180  39.750  1.00  0.00            
ATOM     37  C2B POC A   1      21.160 108.140  38.720  1.00  0.00            
ATOM     38  C2C POC A   1      20.280 108.210  37.470  1.00  0.00            
ATOM     39  C2D POC A   1      20.770 109.030  36.280  1.00  0.00            
ATOM     40  C2E POC A   1      19.900 108.890  35.020  1.00  0.00            
ATOM     41  C2F POC A   1      18.630 109.730  35.050  1.00  0.00            
ATOM     42  C2G POC A   1      17.660 109.480  33.890  1.00  0.00            
ATOM     43  C2H POC A   1      16.500 110.440  34.150  1.00  0.00            
ATOM     44  C2I POC A   1      15.630 110.700  32.920  1.00  0.00            
ATOM     45  C2J POC A   1      14.430 111.620  33.160  1.00  0.00            
ATOM     46  C2K POC A   1      13.890 111.940  31.770  1.00  0.00            
ATOM     47  C2L POC A   1      12.570 112.700  31.830  1.00  0.00            
ATOM     48  C2M POC A   1      12.300 113.030  30.350  1.00  0.00            
ATOM     49  C2N POC A   1      11.070 113.920  30.210  1.00  0.00            
ATOM     50  C2T POC A   1      11.280 115.160  31.080  1.00  0.00            
ATOM     51  C1N POC A   1      15.090 105.110  32.690  1.00  0.00            
ATOM     52  C1T POC A   1      13.720 104.450  32.770  1.00  0.00            
ATOM     53  DU1 POC A   1      23.430 101.425  39.385  1.00  0.00
ATOM     54  DU2 POC A   1      24.660 100.860  35.870  1.00  0.00
ATOM     55  DU3 POC A   1      21.800 100.200  34.195  1.00  0.00
ATOM     56  DU4 POC A   1      18.750 103.330  32.630  1.00  0.00
ATOM     57  DU5 POC A   1      15.650 104.595  32.745  1.00  0.00
ATOM     58  DU6 POC A   1      20.720 108.175  38.095  1.00  0.00
ATOM     59  DU7 POC A   1      19.265 109.310  35.035  1.00  0.00
ATOM     60  DU8 POC A   1      15.030 111.160  33.040  1.00  0.00
ATOM     61  DU9 POC A   1      11.685 113.475  30.280  1.00  0.00
