# Supplementary material for: Structure and Dynamics of the Membrane-Bound Cytochrome P450 2C9
Source: PLoS Comput Biol. 2011 Aug 11;7(8):e1002152. doi: 10.1371/journal.pcbi.1002152 (PMC3154944; doi:10.1371/journal.pcbi.1002152)
Supplement: Protocol S2 — Procedure to convert coarse-grained to atomic resolution POPC molecules. Protocol_S2.tar.bz2 contains the files necessary for carrying out this procedure: (i) a full atomic-resolution library of POPC lipids containing 1454 different conformations, (ii) the force field parameters to be used together with the library (with permission from Martinek T. and Jojart B.), (iii) the conversion program written in tcl for use with the VMD program, (iv) a bash script that uses the AMBER software to perform the final minimization step and assembles the converted membrane. (BZ2) [file pcbi.1002152.s015.bz2 › popc_cg2aa/popc_lib_aa/popc_aa.19.pdb]

ATOM      1  C1  POC A   1      47.520 102.310  10.200  1.00  0.00            
ATOM      2  C2  POC A   1      49.400 103.140   9.220  1.00  0.00            
ATOM      3  C3  POC A   1      48.320 101.150   8.480  1.00  0.00            
ATOM      4  N   POC A   1      48.140 102.540   8.880  1.00  0.00            
ATOM      5  C4  POC A   1      47.480 103.280   7.750  1.00  0.00            
ATOM      6  C5  POC A   1      46.530 104.550   8.060  1.00  0.00            
ATOM      7  O1P POC A   1      45.380 104.230   8.680  1.00  0.00            
ATOM      8  P   POC A   1      44.870 105.430   9.540  1.00  0.00            
ATOM      9  O2P POC A   1      44.880 106.640   8.730  1.00  0.00            
ATOM     10  O3P POC A   1      43.870 104.890  10.450  1.00  0.00            
ATOM     11  O4P POC A   1      46.160 105.530  10.450  1.00  0.00            
ATOM     12  C6  POC A   1      45.920 106.040  11.780  1.00  0.00            
ATOM     13  C7  POC A   1      47.140 106.540  12.520  1.00  0.00            
ATOM     14  O71 POC A   1      47.470 107.920  12.230  1.00  0.00            
ATOM     15  C81 POC A   1      48.330 108.660  12.960  1.00  0.00            
ATOM     16  O81 POC A   1      49.470 108.280  13.210  1.00  0.00            
ATOM     17  C1A POC A   1      47.930 110.120  13.030  1.00  0.00            
ATOM     18  C1B POC A   1      46.430 110.370  13.250  1.00  0.00            
ATOM     19  C1C POC A   1      45.870 110.030  14.600  1.00  0.00            
ATOM     20  C1D POC A   1      46.060 111.180  15.640  1.00  0.00            
ATOM     21  C1E POC A   1      45.940 110.690  17.070  1.00  0.00            
ATOM     22  C1F POC A   1      44.520 110.150  17.300  1.00  0.00            
ATOM     23  C1G POC A   1      44.950 108.970  18.230  1.00  0.00            
ATOM     24  CZ1 POC A   1      45.110 109.430  19.680  1.00  0.00            
ATOM     25  CZ2 POC A   1      45.490 108.630  20.700  1.00  0.00            
ATOM     26  C1H POC A   1      45.710 107.150  20.400  1.00  0.00            
ATOM     27  C1I POC A   1      46.250 106.400  21.650  1.00  0.00            
ATOM     28  C1J POC A   1      44.960 105.760  22.120  1.00  0.00            
ATOM     29  C1K POC A   1      45.250 104.740  23.240  1.00  0.00            
ATOM     30  C1L POC A   1      45.600 105.480  24.530  1.00  0.00            
ATOM     31  C1M POC A   1      45.990 104.320  25.480  1.00  0.00            
ATOM     32  C72 POC A   1      48.160 105.460  12.130  1.00  0.00            
ATOM     33  O72 POC A   1      48.150 104.530  13.230  1.00  0.00            
ATOM     34  C82 POC A   1      49.370 103.940  13.380  1.00  0.00            
ATOM     35  O82 POC A   1      50.130 103.920  12.370  1.00  0.00            
ATOM     36  C2A POC A   1      49.720 103.240  14.740  1.00  0.00            
ATOM     37  C2B POC A   1      48.720 102.310  15.310  1.00  0.00            
ATOM     38  C2C POC A   1      48.170 102.970  16.530  1.00  0.00            
ATOM     39  C2D POC A   1      49.240 103.430  17.460  1.00  0.00            
ATOM     40  C2E POC A   1      48.650 104.060  18.700  1.00  0.00            
ATOM     41  C2F POC A   1      49.890 104.630  19.400  1.00  0.00            
ATOM     42  C2G POC A   1      50.640 103.790  20.450  1.00  0.00            
ATOM     43  C2H POC A   1      51.810 104.560  21.140  1.00  0.00            
ATOM     44  C2I POC A   1      52.770 103.620  21.970  1.00  0.00            
ATOM     45  C2J POC A   1      54.200 104.150  22.170  1.00  0.00            
ATOM     46  C2K POC A   1      55.030 103.110  22.970  1.00  0.00            
ATOM     47  C2L POC A   1      56.470 103.550  23.080  1.00  0.00            
ATOM     48  C2M POC A   1      56.650 104.800  23.960  1.00  0.00            
ATOM     49  C2N POC A   1      57.780 105.700  23.550  1.00  0.00            
ATOM     50  C2T POC A   1      57.860 107.190  24.040  1.00  0.00            
ATOM     51  C1N POC A   1      46.580 104.730  26.910  1.00  0.00            
ATOM     52  C1T POC A   1      45.660 105.320  28.060  1.00  0.00            
ATOM     53  DU1 POC A   1      46.150 110.200  13.925  1.00  0.00
ATOM     54  DU2 POC A   1      45.230 110.420  17.185  1.00  0.00
ATOM     55  DU3 POC A   1      45.300 109.030  20.190  1.00  0.00
ATOM     56  DU4 POC A   1      45.105 105.250  22.680  1.00  0.00
ATOM     57  DU5 POC A   1      46.285 104.525  26.195  1.00  0.00
ATOM     58  DU6 POC A   1      48.445 102.640  15.920  1.00  0.00
ATOM     59  DU7 POC A   1      49.270 104.345  19.050  1.00  0.00
ATOM     60  DU8 POC A   1      53.485 103.885  22.070  1.00  0.00
ATOM     61  DU9 POC A   1      57.215 105.250  23.755  1.00  0.00
