# Supplementary material for: Structure and Dynamics of the Membrane-Bound Cytochrome P450 2C9
Source: PLoS Comput Biol. 2011 Aug 11;7(8):e1002152. doi: 10.1371/journal.pcbi.1002152 (PMC3154944; doi:10.1371/journal.pcbi.1002152)
Supplement: Protocol S2 — Procedure to convert coarse-grained to atomic resolution POPC molecules. Protocol_S2.tar.bz2 contains the files necessary for carrying out this procedure: (i) a full atomic-resolution library of POPC lipids containing 1454 different conformations, (ii) the force field parameters to be used together with the library (with permission from Martinek T. and Jojart B.), (iii) the conversion program written in tcl for use with the VMD program, (iv) a bash script that uses the AMBER software to perform the final minimization step and assembles the converted membrane. (BZ2) [file pcbi.1002152.s015.bz2 › popc_cg2aa/popc_lib_aa/popc_aa.1129.pdb]

ATOM      1  C1  POC A   1      87.390 119.610  48.690  1.00  0.00            
ATOM      2  C2  POC A   1      88.730 121.570  48.480  1.00  0.00            
ATOM      3  C3  POC A   1      89.690 119.390  48.600  1.00  0.00            
ATOM      4  N   POC A   1      88.550 120.140  47.990  1.00  0.00            
ATOM      5  C4  POC A   1      88.500 120.130  46.480  1.00  0.00            
ATOM      6  C5  POC A   1      87.280 120.810  45.750  1.00  0.00            
ATOM      7  O1P POC A   1      87.250 122.280  45.860  1.00  0.00            
ATOM      8  P   POC A   1      86.030 122.900  45.200  1.00  0.00            
ATOM      9  O2P POC A   1      84.810 122.370  45.940  1.00  0.00            
ATOM     10  O3P POC A   1      86.340 124.270  45.440  1.00  0.00            
ATOM     11  O4P POC A   1      86.240 122.410  43.710  1.00  0.00            
ATOM     12  C6  POC A   1      86.740 123.370  42.810  1.00  0.00            
ATOM     13  C7  POC A   1      85.790 124.510  42.410  1.00  0.00            
ATOM     14  O71 POC A   1      84.810 124.250  41.300  1.00  0.00            
ATOM     15  C81 POC A   1      83.930 125.270  41.010  1.00  0.00            
ATOM     16  O81 POC A   1      83.930 126.390  41.540  1.00  0.00            
ATOM     17  C1A POC A   1      82.920 124.870  39.870  1.00  0.00            
ATOM     18  C1B POC A   1      83.560 125.470  38.610  1.00  0.00            
ATOM     19  C1C POC A   1      83.810 124.490  37.480  1.00  0.00            
ATOM     20  C1D POC A   1      84.230 125.380  36.280  1.00  0.00            
ATOM     21  C1E POC A   1      84.460 124.490  35.010  1.00  0.00            
ATOM     22  C1F POC A   1      83.310 123.550  34.800  1.00  0.00            
ATOM     23  C1G POC A   1      82.360 124.310  33.840  1.00  0.00            
ATOM     24  CZ1 POC A   1      82.990 124.510  32.480  1.00  0.00            
ATOM     25  CZ2 POC A   1      82.340 124.990  31.460  1.00  0.00            
ATOM     26  C1H POC A   1      80.830 125.080  31.470  1.00  0.00            
ATOM     27  C1I POC A   1      80.250 125.570  30.190  1.00  0.00            
ATOM     28  C1J POC A   1      80.700 126.970  29.980  1.00  0.00            
ATOM     29  C1K POC A   1      80.160 127.980  31.030  1.00  0.00            
ATOM     30  C1L POC A   1      80.220 129.460  30.650  1.00  0.00            
ATOM     31  C1M POC A   1      80.000 130.430  31.810  1.00  0.00            
ATOM     32  C72 POC A   1      86.940 125.360  41.820  1.00  0.00            
ATOM     33  O72 POC A   1      87.720 124.830  40.710  1.00  0.00            
ATOM     34  C82 POC A   1      88.160 125.800  39.900  1.00  0.00            
ATOM     35  O82 POC A   1      88.240 126.930  40.190  1.00  0.00            
ATOM     36  C2A POC A   1      88.260 125.390  38.480  1.00  0.00            
ATOM     37  C2B POC A   1      89.490 124.720  37.910  1.00  0.00            
ATOM     38  C2C POC A   1      89.830 124.950  36.440  1.00  0.00            
ATOM     39  C2D POC A   1      90.590 123.660  36.110  1.00  0.00            
ATOM     40  C2E POC A   1      90.410 123.450  34.630  1.00  0.00            
ATOM     41  C2F POC A   1      89.040 122.800  34.450  1.00  0.00            
ATOM     42  C2G POC A   1      88.610 122.490  32.990  1.00  0.00            
ATOM     43  C2H POC A   1      88.060 123.820  32.420  1.00  0.00            
ATOM     44  C2I POC A   1      87.310 123.360  31.190  1.00  0.00            
ATOM     45  C2J POC A   1      88.390 123.030  30.160  1.00  0.00            
ATOM     46  C2K POC A   1      87.730 122.540  28.890  1.00  0.00            
ATOM     47  C2L POC A   1      86.650 121.430  28.920  1.00  0.00            
ATOM     48  C2M POC A   1      87.320 120.050  28.800  1.00  0.00            
ATOM     49  C2N POC A   1      87.100 119.650  27.380  1.00  0.00            
ATOM     50  C2T POC A   1      85.610 119.740  27.090  1.00  0.00            
ATOM     51  C1N POC A   1      78.530 130.740  32.250  1.00  0.00            
ATOM     52  C1T POC A   1      77.650 131.220  31.100  1.00  0.00            
ATOM     53  DU1 POC A   1      83.685 124.980  38.045  1.00  0.00
ATOM     54  DU2 POC A   1      83.885 124.020  34.905  1.00  0.00
ATOM     55  DU3 POC A   1      82.665 124.750  31.970  1.00  0.00
ATOM     56  DU4 POC A   1      80.430 127.475  30.505  1.00  0.00
ATOM     57  DU5 POC A   1      79.265 130.585  32.030  1.00  0.00
ATOM     58  DU6 POC A   1      89.660 124.835  37.175  1.00  0.00
ATOM     59  DU7 POC A   1      89.725 123.125  34.540  1.00  0.00
ATOM     60  DU8 POC A   1      87.850 123.195  30.675  1.00  0.00
ATOM     61  DU9 POC A   1      87.210 119.850  28.090  1.00  0.00
