# Supplementary material for: Structure and Dynamics of the Membrane-Bound Cytochrome P450 2C9
Source: PLoS Comput Biol. 2011 Aug 11;7(8):e1002152. doi: 10.1371/journal.pcbi.1002152 (PMC3154944; doi:10.1371/journal.pcbi.1002152)
Supplement: Protocol S2 — Procedure to convert coarse-grained to atomic resolution POPC molecules. Protocol_S2.tar.bz2 contains the files necessary for carrying out this procedure: (i) a full atomic-resolution library of POPC lipids containing 1454 different conformations, (ii) the force field parameters to be used together with the library (with permission from Martinek T. and Jojart B.), (iii) the conversion program written in tcl for use with the VMD program, (iv) a bash script that uses the AMBER software to perform the final minimization step and assembles the converted membrane. (BZ2) [file pcbi.1002152.s015.bz2 › popc_cg2aa/popc_lib_aa/popc_aa.500.pdb]

ATOM      1  C1  POC A   1     108.530  39.930  45.220  1.00  0.00            
ATOM      2  C2  POC A   1     107.120  38.190  45.400  1.00  0.00            
ATOM      3  C3  POC A   1     107.240  39.690  47.120  1.00  0.00            
ATOM      4  N   POC A   1     107.210  39.590  45.640  1.00  0.00            
ATOM      5  C4  POC A   1     106.090  40.170  44.860  1.00  0.00            
ATOM      6  C5  POC A   1     105.750  41.660  44.830  1.00  0.00            
ATOM      7  O1P POC A   1     106.850  42.580  44.580  1.00  0.00            
ATOM      8  P   POC A   1     106.450  44.000  45.060  1.00  0.00            
ATOM      9  O2P POC A   1     104.970  43.940  45.270  1.00  0.00            
ATOM     10  O3P POC A   1     107.320  44.660  46.050  1.00  0.00            
ATOM     11  O4P POC A   1     106.590  44.910  43.740  1.00  0.00            
ATOM     12  C6  POC A   1     105.970  44.220  42.570  1.00  0.00            
ATOM     13  C7  POC A   1     104.610  44.810  42.140  1.00  0.00            
ATOM     14  O71 POC A   1     104.330  44.700  40.730  1.00  0.00            
ATOM     15  C81 POC A   1     103.920  43.480  40.210  1.00  0.00            
ATOM     16  O81 POC A   1     104.260  42.410  40.760  1.00  0.00            
ATOM     17  C1A POC A   1     103.710  43.610  38.680  1.00  0.00            
ATOM     18  C1B POC A   1     102.450  42.880  38.160  1.00  0.00            
ATOM     19  C1C POC A   1     102.650  42.950  36.640  1.00  0.00            
ATOM     20  C1D POC A   1     101.370  42.480  35.950  1.00  0.00            
ATOM     21  C1E POC A   1     101.170  41.030  36.190  1.00  0.00            
ATOM     22  C1F POC A   1     100.350  40.300  35.150  1.00  0.00            
ATOM     23  C1G POC A   1     100.700  38.780  34.980  1.00  0.00            
ATOM     24  CZ1 POC A   1      99.890  38.300  33.720  1.00  0.00            
ATOM     25  CZ2 POC A   1      99.990  37.070  33.220  1.00  0.00            
ATOM     26  C1H POC A   1     100.870  35.960  33.820  1.00  0.00            
ATOM     27  C1I POC A   1     100.850  34.740  32.970  1.00  0.00            
ATOM     28  C1J POC A   1     101.270  33.420  33.720  1.00  0.00            
ATOM     29  C1K POC A   1     101.250  32.280  32.710  1.00  0.00            
ATOM     30  C1L POC A   1     101.740  31.020  33.380  1.00  0.00            
ATOM     31  C1M POC A   1     102.260  29.900  32.510  1.00  0.00            
ATOM     32  C72 POC A   1     104.720  46.200  42.760  1.00  0.00            
ATOM     33  O72 POC A   1     103.420  46.770  43.030  1.00  0.00            
ATOM     34  C82 POC A   1     102.740  47.770  42.430  1.00  0.00            
ATOM     35  O82 POC A   1     101.740  48.390  42.880  1.00  0.00            
ATOM     36  C2A POC A   1     103.460  48.160  41.120  1.00  0.00            
ATOM     37  C2B POC A   1     102.570  47.940  39.830  1.00  0.00            
ATOM     38  C2C POC A   1     103.100  48.790  38.690  1.00  0.00            
ATOM     39  C2D POC A   1     102.420  48.260  37.410  1.00  0.00            
ATOM     40  C2E POC A   1     102.840  46.880  37.010  1.00  0.00            
ATOM     41  C2F POC A   1     104.300  47.230  36.790  1.00  0.00            
ATOM     42  C2G POC A   1     105.230  46.230  36.150  1.00  0.00            
ATOM     43  C2H POC A   1     104.860  45.860  34.750  1.00  0.00            
ATOM     44  C2I POC A   1     105.830  44.820  34.240  1.00  0.00            
ATOM     45  C2J POC A   1     105.240  44.420  32.880  1.00  0.00            
ATOM     46  C2K POC A   1     105.980  43.200  32.400  1.00  0.00            
ATOM     47  C2L POC A   1     105.140  42.170  31.560  1.00  0.00            
ATOM     48  C2M POC A   1     106.040  41.110  30.890  1.00  0.00            
ATOM     49  C2N POC A   1     105.160  40.070  30.140  1.00  0.00            
ATOM     50  C2T POC A   1     104.750  40.580  28.760  1.00  0.00            
ATOM     51  C1N POC A   1     102.760  28.760  33.380  1.00  0.00            
ATOM     52  C1T POC A   1     103.970  29.060  34.250  1.00  0.00            
ATOM     53  DU1 POC A   1     102.550  42.915  37.400  1.00  0.00
ATOM     54  DU2 POC A   1     100.760  40.665  35.670  1.00  0.00
ATOM     55  DU3 POC A   1      99.940  37.685  33.470  1.00  0.00
ATOM     56  DU4 POC A   1     101.260  32.850  33.215  1.00  0.00
ATOM     57  DU5 POC A   1     102.510  29.330  32.945  1.00  0.00
ATOM     58  DU6 POC A   1     102.835  48.365  39.260  1.00  0.00
ATOM     59  DU7 POC A   1     103.570  47.055  36.900  1.00  0.00
ATOM     60  DU8 POC A   1     105.535  44.620  33.560  1.00  0.00
ATOM     61  DU9 POC A   1     105.600  40.590  30.515  1.00  0.00
