# Supplementary material for: Structure and Dynamics of the Membrane-Bound Cytochrome P450 2C9
Source: PLoS Comput Biol. 2011 Aug 11;7(8):e1002152. doi: 10.1371/journal.pcbi.1002152 (PMC3154944; doi:10.1371/journal.pcbi.1002152)
Supplement: Protocol S2 — Procedure to convert coarse-grained to atomic resolution POPC molecules. Protocol_S2.tar.bz2 contains the files necessary for carrying out this procedure: (i) a full atomic-resolution library of POPC lipids containing 1454 different conformations, (ii) the force field parameters to be used together with the library (with permission from Martinek T. and Jojart B.), (iii) the conversion program written in tcl for use with the VMD program, (iv) a bash script that uses the AMBER software to perform the final minimization step and assembles the converted membrane. (BZ2) [file pcbi.1002152.s015.bz2 › popc_cg2aa/popc_lib_aa/popc_aa.886.pdb]

ATOM      1  C1  POC A   1     109.160  73.790  46.470  1.00  0.00            
ATOM      2  C2  POC A   1     108.640  73.130  48.760  1.00  0.00            
ATOM      3  C3  POC A   1     108.230  75.410  47.860  1.00  0.00            
ATOM      4  N   POC A   1     108.250  73.960  47.610  1.00  0.00            
ATOM      5  C4  POC A   1     106.900  73.630  47.130  1.00  0.00            
ATOM      6  C5  POC A   1     106.230  72.260  47.270  1.00  0.00            
ATOM      7  O1P POC A   1     106.950  71.240  46.570  1.00  0.00            
ATOM      8  P   POC A   1     106.210  69.810  46.610  1.00  0.00            
ATOM      9  O2P POC A   1     107.340  68.860  46.480  1.00  0.00            
ATOM     10  O3P POC A   1     105.190  69.780  47.680  1.00  0.00            
ATOM     11  O4P POC A   1     105.630  69.820  45.110  1.00  0.00            
ATOM     12  C6  POC A   1     106.690  70.160  44.210  1.00  0.00            
ATOM     13  C7  POC A   1     106.270  70.530  42.780  1.00  0.00            
ATOM     14  O71 POC A   1     107.370  70.580  41.870  1.00  0.00            
ATOM     15  C81 POC A   1     107.720  69.480  41.160  1.00  0.00            
ATOM     16  O81 POC A   1     107.210  68.410  41.500  1.00  0.00            
ATOM     17  C1A POC A   1     108.660  69.600  39.950  1.00  0.00            
ATOM     18  C1B POC A   1     108.290  68.710  38.760  1.00  0.00            
ATOM     19  C1C POC A   1     109.040  68.940  37.450  1.00  0.00            
ATOM     20  C1D POC A   1     108.090  68.590  36.320  1.00  0.00            
ATOM     21  C1E POC A   1     108.770  68.870  34.980  1.00  0.00            
ATOM     22  C1F POC A   1     107.670  69.020  33.920  1.00  0.00            
ATOM     23  C1G POC A   1     106.800  70.250  34.170  1.00  0.00            
ATOM     24  CZ1 POC A   1     105.480  70.410  33.410  1.00  0.00            
ATOM     25  CZ2 POC A   1     104.750  71.480  33.770  1.00  0.00            
ATOM     26  C1H POC A   1     105.150  72.340  34.970  1.00  0.00            
ATOM     27  C1I POC A   1     103.780  72.890  35.380  1.00  0.00            
ATOM     28  C1J POC A   1     102.950  71.780  36.030  1.00  0.00            
ATOM     29  C1K POC A   1     101.810  72.380  36.860  1.00  0.00            
ATOM     30  C1L POC A   1     100.820  73.170  36.010  1.00  0.00            
ATOM     31  C1M POC A   1      99.510  73.290  36.800  1.00  0.00            
ATOM     32  C72 POC A   1     105.460  71.770  43.160  1.00  0.00            
ATOM     33  O72 POC A   1     104.710  72.340  42.080  1.00  0.00            
ATOM     34  C82 POC A   1     103.900  73.360  42.470  1.00  0.00            
ATOM     35  O82 POC A   1     103.670  73.480  43.680  1.00  0.00            
ATOM     36  C2A POC A   1     102.970  73.830  41.350  1.00  0.00            
ATOM     37  C2B POC A   1     103.590  75.030  40.630  1.00  0.00            
ATOM     38  C2C POC A   1     102.700  75.590  39.510  1.00  0.00            
ATOM     39  C2D POC A   1     103.330  76.780  38.790  1.00  0.00            
ATOM     40  C2E POC A   1     102.820  76.690  37.350  1.00  0.00            
ATOM     41  C2F POC A   1     103.360  77.830  36.480  1.00  0.00            
ATOM     42  C2G POC A   1     103.100  77.560  34.990  1.00  0.00            
ATOM     43  C2H POC A   1     103.620  76.210  34.490  1.00  0.00            
ATOM     44  C2I POC A   1     102.970  75.690  33.200  1.00  0.00            
ATOM     45  C2J POC A   1     103.370  76.640  32.070  1.00  0.00            
ATOM     46  C2K POC A   1     102.940  76.020  30.750  1.00  0.00            
ATOM     47  C2L POC A   1     103.820  74.820  30.390  1.00  0.00            
ATOM     48  C2M POC A   1     103.940  74.540  28.890  1.00  0.00            
ATOM     49  C2N POC A   1     104.990  73.440  28.710  1.00  0.00            
ATOM     50  C2T POC A   1     105.100  73.020  27.250  1.00  0.00            
ATOM     51  C1N POC A   1      98.670  74.270  35.970  1.00  0.00            
ATOM     52  C1T POC A   1      97.670  73.390  35.220  1.00  0.00            
ATOM     53  DU1 POC A   1     108.665  68.825  38.105  1.00  0.00
ATOM     54  DU2 POC A   1     108.220  68.945  34.450  1.00  0.00
ATOM     55  DU3 POC A   1     105.115  70.945  33.590  1.00  0.00
ATOM     56  DU4 POC A   1     102.380  72.080  36.445  1.00  0.00
ATOM     57  DU5 POC A   1      99.090  73.780  36.385  1.00  0.00
ATOM     58  DU6 POC A   1     103.145  75.310  40.070  1.00  0.00
ATOM     59  DU7 POC A   1     103.090  77.260  36.915  1.00  0.00
ATOM     60  DU8 POC A   1     103.170  76.165  32.635  1.00  0.00
ATOM     61  DU9 POC A   1     104.465  73.990  28.800  1.00  0.00
