# Supplementary material for: Structure and Dynamics of the Membrane-Bound Cytochrome P450 2C9
Source: PLoS Comput Biol. 2011 Aug 11;7(8):e1002152. doi: 10.1371/journal.pcbi.1002152 (PMC3154944; doi:10.1371/journal.pcbi.1002152)
Supplement: Protocol S2 — Procedure to convert coarse-grained to atomic resolution POPC molecules. Protocol_S2.tar.bz2 contains the files necessary for carrying out this procedure: (i) a full atomic-resolution library of POPC lipids containing 1454 different conformations, (ii) the force field parameters to be used together with the library (with permission from Martinek T. and Jojart B.), (iii) the conversion program written in tcl for use with the VMD program, (iv) a bash script that uses the AMBER software to perform the final minimization step and assembles the converted membrane. (BZ2) [file pcbi.1002152.s015.bz2 › popc_cg2aa/popc_lib_aa/popc_aa.825.pdb]

ATOM      1  C1  POC A   1     109.480  11.900  10.220  1.00  0.00            
ATOM      2  C2  POC A   1     107.620  10.440   9.740  1.00  0.00            
ATOM      3  C3  POC A   1     107.970  11.050  11.920  1.00  0.00            
ATOM      4  N   POC A   1     108.090  11.580  10.550  1.00  0.00            
ATOM      5  C4  POC A   1     107.090  12.650  10.420  1.00  0.00            
ATOM      6  C5  POC A   1     106.990  13.810  11.420  1.00  0.00            
ATOM      7  O1P POC A   1     108.180  14.450  11.860  1.00  0.00            
ATOM      8  P   POC A   1     107.870  15.250  13.220  1.00  0.00            
ATOM      9  O2P POC A   1     108.910  16.300  13.410  1.00  0.00            
ATOM     10  O3P POC A   1     106.430  15.590  13.150  1.00  0.00            
ATOM     11  O4P POC A   1     108.150  14.010  14.210  1.00  0.00            
ATOM     12  C6  POC A   1     109.400  14.100  14.890  1.00  0.00            
ATOM     13  C7  POC A   1     110.620  13.380  14.290  1.00  0.00            
ATOM     14  O71 POC A   1     110.590  12.040  14.780  1.00  0.00            
ATOM     15  C81 POC A   1     111.070  11.060  13.970  1.00  0.00            
ATOM     16  O81 POC A   1     111.670  11.410  12.950  1.00  0.00            
ATOM     17  C1A POC A   1     110.950   9.610  14.440  1.00  0.00            
ATOM     18  C1B POC A   1     110.900   9.450  15.960  1.00  0.00            
ATOM     19  C1C POC A   1     112.290   9.610  16.590  1.00  0.00            
ATOM     20  C1D POC A   1     111.860   9.730  18.050  1.00  0.00            
ATOM     21  C1E POC A   1     110.680  10.680  18.240  1.00  0.00            
ATOM     22  C1F POC A   1     110.300  11.010  19.690  1.00  0.00            
ATOM     23  C1G POC A   1     109.090  11.940  19.780  1.00  0.00            
ATOM     24  CZ1 POC A   1     109.200  13.220  18.940  1.00  0.00            
ATOM     25  CZ2 POC A   1     108.100  13.960  18.730  1.00  0.00            
ATOM     26  C1H POC A   1     106.730  13.590  19.310  1.00  0.00            
ATOM     27  C1I POC A   1     105.730  14.660  18.860  1.00  0.00            
ATOM     28  C1J POC A   1     104.400  14.440  19.590  1.00  0.00            
ATOM     29  C1K POC A   1     103.660  13.130  19.300  1.00  0.00            
ATOM     30  C1L POC A   1     102.600  12.900  20.380  1.00  0.00            
ATOM     31  C1M POC A   1     103.390  12.430  21.600  1.00  0.00            
ATOM     32  C72 POC A   1     111.870  14.200  14.640  1.00  0.00            
ATOM     33  O72 POC A   1     112.030  14.420  16.040  1.00  0.00            
ATOM     34  C82 POC A   1     112.950  15.360  16.400  1.00  0.00            
ATOM     35  O82 POC A   1     113.760  15.760  15.570  1.00  0.00            
ATOM     36  C2A POC A   1     113.180  15.520  17.900  1.00  0.00            
ATOM     37  C2B POC A   1     113.900  14.280  18.430  1.00  0.00            
ATOM     38  C2C POC A   1     114.120  14.340  19.940  1.00  0.00            
ATOM     39  C2D POC A   1     114.850  13.100  20.480  1.00  0.00            
ATOM     40  C2E POC A   1     115.720  13.250  21.730  1.00  0.00            
ATOM     41  C2F POC A   1     116.270  11.890  22.140  1.00  0.00            
ATOM     42  C2G POC A   1     117.490  12.070  23.050  1.00  0.00            
ATOM     43  C2H POC A   1     117.870  10.600  23.250  1.00  0.00            
ATOM     44  C2I POC A   1     116.730   9.690  23.700  1.00  0.00            
ATOM     45  C2J POC A   1     117.210   8.240  23.800  1.00  0.00            
ATOM     46  C2K POC A   1     116.130   7.170  23.600  1.00  0.00            
ATOM     47  C2L POC A   1     116.810   5.830  23.310  1.00  0.00            
ATOM     48  C2M POC A   1     115.790   4.790  22.840  1.00  0.00            
ATOM     49  C2N POC A   1     114.600   4.720  23.810  1.00  0.00            
ATOM     50  C2T POC A   1     113.570   3.670  23.420  1.00  0.00            
ATOM     51  C1N POC A   1     102.380  12.060  22.690  1.00  0.00            
ATOM     52  C1T POC A   1     103.040  12.090  24.070  1.00  0.00            
ATOM     53  DU1 POC A   1     111.595   9.530  16.275  1.00  0.00
ATOM     54  DU2 POC A   1     110.490  10.845  18.965  1.00  0.00
ATOM     55  DU3 POC A   1     108.650  13.590  18.835  1.00  0.00
ATOM     56  DU4 POC A   1     104.030  13.785  19.445  1.00  0.00
ATOM     57  DU5 POC A   1     102.885  12.245  22.145  1.00  0.00
ATOM     58  DU6 POC A   1     114.010  14.310  19.185  1.00  0.00
ATOM     59  DU7 POC A   1     115.995  12.570  21.935  1.00  0.00
ATOM     60  DU8 POC A   1     116.970   8.965  23.750  1.00  0.00
ATOM     61  DU9 POC A   1     115.195   4.755  23.325  1.00  0.00
