# Supplementary material for: Structure and Dynamics of the Membrane-Bound Cytochrome P450 2C9
Source: PLoS Comput Biol. 2011 Aug 11;7(8):e1002152. doi: 10.1371/journal.pcbi.1002152 (PMC3154944; doi:10.1371/journal.pcbi.1002152)
Supplement: Protocol S2 — Procedure to convert coarse-grained to atomic resolution POPC molecules. Protocol_S2.tar.bz2 contains the files necessary for carrying out this procedure: (i) a full atomic-resolution library of POPC lipids containing 1454 different conformations, (ii) the force field parameters to be used together with the library (with permission from Martinek T. and Jojart B.), (iii) the conversion program written in tcl for use with the VMD program, (iv) a bash script that uses the AMBER software to perform the final minimization step and assembles the converted membrane. (BZ2) [file pcbi.1002152.s015.bz2 › popc_cg2aa/popc_lib_aa/popc_aa.1350.pdb]

ATOM      1  C1  POC A   1     100.290  40.830  10.890  1.00  0.00            
ATOM      2  C2  POC A   1      98.500  39.500  11.550  1.00  0.00            
ATOM      3  C3  POC A   1      98.130  41.370  10.210  1.00  0.00            
ATOM      4  N   POC A   1      99.030  40.240  10.420  1.00  0.00            
ATOM      5  C4  POC A   1      99.100  39.490   9.140  1.00  0.00            
ATOM      6  C5  POC A   1      99.800  38.110   9.070  1.00  0.00            
ATOM      7  O1P POC A   1      98.830  37.220   8.570  1.00  0.00            
ATOM      8  P   POC A   1      99.560  35.840   8.390  1.00  0.00            
ATOM      9  O2P POC A   1      98.640  35.090   7.500  1.00  0.00            
ATOM     10  O3P POC A   1     100.880  36.200   7.810  1.00  0.00            
ATOM     11  O4P POC A   1      99.790  35.150   9.820  1.00  0.00            
ATOM     12  C6  POC A   1      99.530  33.750   9.710  1.00  0.00            
ATOM     13  C7  POC A   1      99.290  33.130  11.120  1.00  0.00            
ATOM     14  O71 POC A   1      98.190  33.620  11.880  1.00  0.00            
ATOM     15  C81 POC A   1      96.910  33.260  11.720  1.00  0.00            
ATOM     16  O81 POC A   1      96.580  32.390  10.940  1.00  0.00            
ATOM     17  C1A POC A   1      95.870  33.770  12.670  1.00  0.00            
ATOM     18  C1B POC A   1      95.720  35.290  12.780  1.00  0.00            
ATOM     19  C1C POC A   1      94.300  35.730  13.190  1.00  0.00            
ATOM     20  C1D POC A   1      93.200  35.290  12.230  1.00  0.00            
ATOM     21  C1E POC A   1      91.890  35.510  12.960  1.00  0.00            
ATOM     22  C1F POC A   1      90.770  35.210  11.960  1.00  0.00            
ATOM     23  C1G POC A   1      89.530  36.020  12.390  1.00  0.00            
ATOM     24  CZ1 POC A   1      88.740  36.460  11.190  1.00  0.00            
ATOM     25  CZ2 POC A   1      87.540  37.050  11.250  1.00  0.00            
ATOM     26  C1H POC A   1      87.050  37.600  12.580  1.00  0.00            
ATOM     27  C1I POC A   1      85.820  38.560  12.480  1.00  0.00            
ATOM     28  C1J POC A   1      85.510  39.110  13.900  1.00  0.00            
ATOM     29  C1K POC A   1      84.390  40.200  13.750  1.00  0.00            
ATOM     30  C1L POC A   1      83.060  39.740  13.130  1.00  0.00            
ATOM     31  C1M POC A   1      81.820  40.660  13.140  1.00  0.00            
ATOM     32  C72 POC A   1     100.570  33.340  12.040  1.00  0.00            
ATOM     33  O72 POC A   1     100.400  32.750  13.350  1.00  0.00            
ATOM     34  C82 POC A   1     100.300  31.380  13.380  1.00  0.00            
ATOM     35  O82 POC A   1     100.700  30.720  12.370  1.00  0.00            
ATOM     36  C2A POC A   1     100.270  30.760  14.740  1.00  0.00            
ATOM     37  C2B POC A   1      99.710  31.790  15.740  1.00  0.00            
ATOM     38  C2C POC A   1      98.810  31.220  16.850  1.00  0.00            
ATOM     39  C2D POC A   1      98.090  32.360  17.590  1.00  0.00            
ATOM     40  C2E POC A   1      99.180  33.260  18.210  1.00  0.00            
ATOM     41  C2F POC A   1      98.650  34.430  19.070  1.00  0.00            
ATOM     42  C2G POC A   1      99.820  35.060  19.860  1.00  0.00            
ATOM     43  C2H POC A   1      99.440  36.470  20.210  1.00  0.00            
ATOM     44  C2I POC A   1      99.640  37.250  18.900  1.00  0.00            
ATOM     45  C2J POC A   1      99.180  38.620  19.360  1.00  0.00            
ATOM     46  C2K POC A   1      99.120  39.510  18.120  1.00  0.00            
ATOM     47  C2L POC A   1      98.430  38.550  17.160  1.00  0.00            
ATOM     48  C2M POC A   1      99.230  38.620  15.870  1.00  0.00            
ATOM     49  C2N POC A   1      98.810  37.560  14.860  1.00  0.00            
ATOM     50  C2T POC A   1      99.100  36.270  15.510  1.00  0.00            
ATOM     51  C1N POC A   1      80.690  40.070  12.300  1.00  0.00            
ATOM     52  C1T POC A   1      79.480  41.040  12.290  1.00  0.00            
ATOM     53  DU1 POC A   1      95.010  35.510  12.985  1.00  0.00
ATOM     54  DU2 POC A   1      91.330  35.360  12.460  1.00  0.00
ATOM     55  DU3 POC A   1      88.140  36.755  11.220  1.00  0.00
ATOM     56  DU4 POC A   1      84.950  39.655  13.825  1.00  0.00
ATOM     57  DU5 POC A   1      81.255  40.365  12.720  1.00  0.00
ATOM     58  DU6 POC A   1      99.260  31.505  16.295  1.00  0.00
ATOM     59  DU7 POC A   1      98.915  33.845  18.640  1.00  0.00
ATOM     60  DU8 POC A   1      99.410  37.935  19.130  1.00  0.00
ATOM     61  DU9 POC A   1      99.020  38.090  15.365  1.00  0.00
