# Supplementary material for: Structure and Dynamics of the Membrane-Bound Cytochrome P450 2C9
Source: PLoS Comput Biol. 2011 Aug 11;7(8):e1002152. doi: 10.1371/journal.pcbi.1002152 (PMC3154944; doi:10.1371/journal.pcbi.1002152)
Supplement: Protocol S2 — Procedure to convert coarse-grained to atomic resolution POPC molecules. Protocol_S2.tar.bz2 contains the files necessary for carrying out this procedure: (i) a full atomic-resolution library of POPC lipids containing 1454 different conformations, (ii) the force field parameters to be used together with the library (with permission from Martinek T. and Jojart B.), (iii) the conversion program written in tcl for use with the VMD program, (iv) a bash script that uses the AMBER software to perform the final minimization step and assembles the converted membrane. (BZ2) [file pcbi.1002152.s015.bz2 › popc_cg2aa/popc_lib_aa/popc_aa.781.pdb]

ATOM      1  C1  POC A   1      74.280  51.780  42.110  1.00  0.00            
ATOM      2  C2  POC A   1      72.490  50.670  43.280  1.00  0.00            
ATOM      3  C3  POC A   1      74.080  52.200  44.290  1.00  0.00            
ATOM      4  N   POC A   1      73.230  51.930  43.130  1.00  0.00            
ATOM      5  C4  POC A   1      72.340  53.070  42.840  1.00  0.00            
ATOM      6  C5  POC A   1      71.540  53.210  41.540  1.00  0.00            
ATOM      7  O1P POC A   1      72.240  53.370  40.300  1.00  0.00            
ATOM      8  P   POC A   1      71.010  53.280  39.260  1.00  0.00            
ATOM      9  O2P POC A   1      70.470  52.000  39.780  1.00  0.00            
ATOM     10  O3P POC A   1      70.310  54.580  39.400  1.00  0.00            
ATOM     11  O4P POC A   1      71.950  53.120  37.970  1.00  0.00            
ATOM     12  C6  POC A   1      71.890  54.390  37.320  1.00  0.00            
ATOM     13  C7  POC A   1      73.250  54.730  36.720  1.00  0.00            
ATOM     14  O71 POC A   1      73.260  56.020  36.090  1.00  0.00            
ATOM     15  C81 POC A   1      73.260  57.100  36.910  1.00  0.00            
ATOM     16  O81 POC A   1      73.150  57.050  38.140  1.00  0.00            
ATOM     17  C1A POC A   1      73.340  58.430  36.160  1.00  0.00            
ATOM     18  C1B POC A   1      72.080  58.670  35.330  1.00  0.00            
ATOM     19  C1C POC A   1      72.200  59.880  34.400  1.00  0.00            
ATOM     20  C1D POC A   1      70.900  60.050  33.610  1.00  0.00            
ATOM     21  C1E POC A   1      70.800  61.160  32.560  1.00  0.00            
ATOM     22  C1F POC A   1      69.440  60.970  31.880  1.00  0.00            
ATOM     23  C1G POC A   1      69.410  59.850  30.830  1.00  0.00            
ATOM     24  CZ1 POC A   1      68.100  60.080  30.060  1.00  0.00            
ATOM     25  CZ2 POC A   1      67.990  59.480  28.870  1.00  0.00            
ATOM     26  C1H POC A   1      69.080  58.520  28.380  1.00  0.00            
ATOM     27  C1I POC A   1      69.140  57.090  28.900  1.00  0.00            
ATOM     28  C1J POC A   1      70.410  56.590  28.200  1.00  0.00            
ATOM     29  C1K POC A   1      70.850  55.190  28.630  1.00  0.00            
ATOM     30  C1L POC A   1      71.030  55.090  30.150  1.00  0.00            
ATOM     31  C1M POC A   1      72.360  55.720  30.550  1.00  0.00            
ATOM     32  C72 POC A   1      73.730  53.640  35.760  1.00  0.00            
ATOM     33  O72 POC A   1      73.010  53.440  34.550  1.00  0.00            
ATOM     34  C82 POC A   1      72.860  52.150  34.150  1.00  0.00            
ATOM     35  O82 POC A   1      73.310  51.230  34.840  1.00  0.00            
ATOM     36  C2A POC A   1      72.150  51.910  32.820  1.00  0.00            
ATOM     37  C2B POC A   1      71.750  50.450  32.640  1.00  0.00            
ATOM     38  C2C POC A   1      71.060  50.160  31.310  1.00  0.00            
ATOM     39  C2D POC A   1      70.440  48.760  31.300  1.00  0.00            
ATOM     40  C2E POC A   1      69.820  48.210  30.010  1.00  0.00            
ATOM     41  C2F POC A   1      69.130  46.850  30.120  1.00  0.00            
ATOM     42  C2G POC A   1      68.370  46.510  28.840  1.00  0.00            
ATOM     43  C2H POC A   1      67.200  47.410  28.450  1.00  0.00            
ATOM     44  C2I POC A   1      66.490  46.940  27.180  1.00  0.00            
ATOM     45  C2J POC A   1      65.700  45.670  27.530  1.00  0.00            
ATOM     46  C2K POC A   1      64.600  45.400  26.510  1.00  0.00            
ATOM     47  C2L POC A   1      63.710  46.640  26.430  1.00  0.00            
ATOM     48  C2M POC A   1      62.570  46.360  25.450  1.00  0.00            
ATOM     49  C2N POC A   1      63.180  46.080  24.070  1.00  0.00            
ATOM     50  C2T POC A   1      62.280  46.290  22.850  1.00  0.00            
ATOM     51  C1N POC A   1      72.640  55.790  32.060  1.00  0.00            
ATOM     52  C1T POC A   1      73.790  56.740  32.390  1.00  0.00            
ATOM     53  DU1 POC A   1      72.140  59.275  34.865  1.00  0.00
ATOM     54  DU2 POC A   1      70.120  61.065  32.220  1.00  0.00
ATOM     55  DU3 POC A   1      68.045  59.780  29.465  1.00  0.00
ATOM     56  DU4 POC A   1      70.630  55.890  28.415  1.00  0.00
ATOM     57  DU5 POC A   1      72.500  55.755  31.305  1.00  0.00
ATOM     58  DU6 POC A   1      71.405  50.305  31.975  1.00  0.00
ATOM     59  DU7 POC A   1      69.475  47.530  30.065  1.00  0.00
ATOM     60  DU8 POC A   1      66.095  46.305  27.355  1.00  0.00
ATOM     61  DU9 POC A   1      62.875  46.220  24.760  1.00  0.00
