# Supplementary material for: Structure and Dynamics of the Membrane-Bound Cytochrome P450 2C9
Source: PLoS Comput Biol. 2011 Aug 11;7(8):e1002152. doi: 10.1371/journal.pcbi.1002152 (PMC3154944; doi:10.1371/journal.pcbi.1002152)
Supplement: Protocol S2 — Procedure to convert coarse-grained to atomic resolution POPC molecules. Protocol_S2.tar.bz2 contains the files necessary for carrying out this procedure: (i) a full atomic-resolution library of POPC lipids containing 1454 different conformations, (ii) the force field parameters to be used together with the library (with permission from Martinek T. and Jojart B.), (iii) the conversion program written in tcl for use with the VMD program, (iv) a bash script that uses the AMBER software to perform the final minimization step and assembles the converted membrane. (BZ2) [file pcbi.1002152.s015.bz2 › popc_cg2aa/popc_lib_aa/popc_aa.690.pdb]

ATOM      1  C1  POC A   1      54.680  31.490  11.020  1.00  0.00            
ATOM      2  C2  POC A   1      55.500  30.100  12.710  1.00  0.00            
ATOM      3  C3  POC A   1      53.240  30.270  12.650  1.00  0.00            
ATOM      4  N   POC A   1      54.400  30.240  11.740  1.00  0.00            
ATOM      5  C4  POC A   1      54.420  29.250  10.650  1.00  0.00            
ATOM      6  C5  POC A   1      54.550  27.740  10.860  1.00  0.00            
ATOM      7  O1P POC A   1      53.650  26.960  11.650  1.00  0.00            
ATOM      8  P   POC A   1      54.580  25.720  12.090  1.00  0.00            
ATOM      9  O2P POC A   1      53.730  24.840  12.930  1.00  0.00            
ATOM     10  O3P POC A   1      55.180  25.160  10.870  1.00  0.00            
ATOM     11  O4P POC A   1      55.690  26.360  13.060  1.00  0.00            
ATOM     12  C6  POC A   1      57.000  25.960  12.640  1.00  0.00            
ATOM     13  C7  POC A   1      57.970  25.760  13.810  1.00  0.00            
ATOM     14  O71 POC A   1      57.570  24.660  14.650  1.00  0.00            
ATOM     15  C81 POC A   1      57.500  23.450  14.030  1.00  0.00            
ATOM     16  O81 POC A   1      57.920  23.280  12.890  1.00  0.00            
ATOM     17  C1A POC A   1      57.230  22.250  14.940  1.00  0.00            
ATOM     18  C1B POC A   1      55.750  22.290  15.320  1.00  0.00            
ATOM     19  C1C POC A   1      55.400  21.040  16.120  1.00  0.00            
ATOM     20  C1D POC A   1      54.040  21.190  16.800  1.00  0.00            
ATOM     21  C1E POC A   1      54.030  22.270  17.880  1.00  0.00            
ATOM     22  C1F POC A   1      52.560  22.510  18.230  1.00  0.00            
ATOM     23  C1G POC A   1      52.690  23.610  19.280  1.00  0.00            
ATOM     24  CZ1 POC A   1      51.340  24.070  19.840  1.00  0.00            
ATOM     25  CZ2 POC A   1      51.150  25.270  20.400  1.00  0.00            
ATOM     26  C1H POC A   1      52.260  26.310  20.240  1.00  0.00            
ATOM     27  C1I POC A   1      52.040  27.570  21.070  1.00  0.00            
ATOM     28  C1J POC A   1      53.120  28.640  20.900  1.00  0.00            
ATOM     29  C1K POC A   1      54.490  28.020  21.160  1.00  0.00            
ATOM     30  C1L POC A   1      55.650  29.010  21.140  1.00  0.00            
ATOM     31  C1M POC A   1      56.910  28.200  21.450  1.00  0.00            
ATOM     32  C72 POC A   1      58.010  27.130  14.500  1.00  0.00            
ATOM     33  O72 POC A   1      58.520  28.170  13.660  1.00  0.00            
ATOM     34  C82 POC A   1      58.690  29.390  14.240  1.00  0.00            
ATOM     35  O82 POC A   1      59.370  30.170  13.580  1.00  0.00            
ATOM     36  C2A POC A   1      58.120  29.820  15.590  1.00  0.00            
ATOM     37  C2B POC A   1      57.820  31.310  15.740  1.00  0.00            
ATOM     38  C2C POC A   1      57.380  31.760  17.140  1.00  0.00            
ATOM     39  C2D POC A   1      57.300  33.290  17.200  1.00  0.00            
ATOM     40  C2E POC A   1      56.770  33.580  18.610  1.00  0.00            
ATOM     41  C2F POC A   1      57.620  33.040  19.760  1.00  0.00            
ATOM     42  C2G POC A   1      57.020  33.060  21.160  1.00  0.00            
ATOM     43  C2H POC A   1      57.920  32.460  22.240  1.00  0.00            
ATOM     44  C2I POC A   1      59.140  33.330  22.540  1.00  0.00            
ATOM     45  C2J POC A   1      58.780  34.660  23.220  1.00  0.00            
ATOM     46  C2K POC A   1      60.040  35.530  23.290  1.00  0.00            
ATOM     47  C2L POC A   1      59.780  36.920  23.880  1.00  0.00            
ATOM     48  C2M POC A   1      61.070  37.650  24.250  1.00  0.00            
ATOM     49  C2N POC A   1      60.660  38.980  24.890  1.00  0.00            
ATOM     50  C2T POC A   1      59.810  39.780  23.900  1.00  0.00            
ATOM     51  C1N POC A   1      58.130  28.970  20.930  1.00  0.00            
ATOM     52  C1T POC A   1      58.290  29.060  19.410  1.00  0.00            
ATOM     53  DU1 POC A   1      55.575  21.665  15.720  1.00  0.00
ATOM     54  DU2 POC A   1      53.295  22.390  18.055  1.00  0.00
ATOM     55  DU3 POC A   1      51.245  24.670  20.120  1.00  0.00
ATOM     56  DU4 POC A   1      53.805  28.330  21.030  1.00  0.00
ATOM     57  DU5 POC A   1      57.520  28.585  21.190  1.00  0.00
ATOM     58  DU6 POC A   1      57.600  31.535  16.440  1.00  0.00
ATOM     59  DU7 POC A   1      57.195  33.310  19.185  1.00  0.00
ATOM     60  DU8 POC A   1      58.960  33.995  22.880  1.00  0.00
ATOM     61  DU9 POC A   1      60.865  38.315  24.570  1.00  0.00
