# Supplementary material for: Structure and Dynamics of the Membrane-Bound Cytochrome P450 2C9
Source: PLoS Comput Biol. 2011 Aug 11;7(8):e1002152. doi: 10.1371/journal.pcbi.1002152 (PMC3154944; doi:10.1371/journal.pcbi.1002152)
Supplement: Protocol S2 — Procedure to convert coarse-grained to atomic resolution POPC molecules. Protocol_S2.tar.bz2 contains the files necessary for carrying out this procedure: (i) a full atomic-resolution library of POPC lipids containing 1454 different conformations, (ii) the force field parameters to be used together with the library (with permission from Martinek T. and Jojart B.), (iii) the conversion program written in tcl for use with the VMD program, (iv) a bash script that uses the AMBER software to perform the final minimization step and assembles the converted membrane. (BZ2) [file pcbi.1002152.s015.bz2 › popc_cg2aa/popc_lib_aa/popc_aa.79.pdb]

ATOM      1  C1  POC A   1      36.780 121.630  50.040  1.00  0.00            
ATOM      2  C2  POC A   1      38.740 120.220  50.130  1.00  0.00            
ATOM      3  C3  POC A   1      38.600 121.620  48.440  1.00  0.00            
ATOM      4  N   POC A   1      38.280 121.580  49.820  1.00  0.00            
ATOM      5  C4  POC A   1      39.080 122.400  50.800  1.00  0.00            
ATOM      6  C5  POC A   1      39.270 123.930  50.460  1.00  0.00            
ATOM      7  O1P POC A   1      38.180 124.910  50.490  1.00  0.00            
ATOM      8  P   POC A   1      38.810 126.280  49.880  1.00  0.00            
ATOM      9  O2P POC A   1      37.640 127.230  49.830  1.00  0.00            
ATOM     10  O3P POC A   1      39.860 126.380  50.930  1.00  0.00            
ATOM     11  O4P POC A   1      39.200 125.620  48.610  1.00  0.00            
ATOM     12  C6  POC A   1      38.520 126.180  47.460  1.00  0.00            
ATOM     13  C7  POC A   1      37.020 125.820  47.300  1.00  0.00            
ATOM     14  O71 POC A   1      36.880 124.580  46.540  1.00  0.00            
ATOM     15  C81 POC A   1      35.590 124.120  46.540  1.00  0.00            
ATOM     16  O81 POC A   1      34.630 124.640  47.170  1.00  0.00            
ATOM     17  C1A POC A   1      35.480 122.930  45.550  1.00  0.00            
ATOM     18  C1B POC A   1      34.230 123.230  44.770  1.00  0.00            
ATOM     19  C1C POC A   1      34.340 122.370  43.470  1.00  0.00            
ATOM     20  C1D POC A   1      33.580 122.870  42.250  1.00  0.00            
ATOM     21  C1E POC A   1      32.390 121.990  42.010  1.00  0.00            
ATOM     22  C1F POC A   1      31.980 122.410  40.580  1.00  0.00            
ATOM     23  C1G POC A   1      31.270 121.190  40.030  1.00  0.00            
ATOM     24  CZ1 POC A   1      30.040 120.910  40.830  1.00  0.00            
ATOM     25  CZ2 POC A   1      29.190 120.050  40.420  1.00  0.00            
ATOM     26  C1H POC A   1      29.290 119.250  39.130  1.00  0.00            
ATOM     27  C1I POC A   1      27.940 118.940  38.600  1.00  0.00            
ATOM     28  C1J POC A   1      27.940 117.960  37.420  1.00  0.00            
ATOM     29  C1K POC A   1      26.480 117.700  36.860  1.00  0.00            
ATOM     30  C1L POC A   1      26.620 117.290  35.430  1.00  0.00            
ATOM     31  C1M POC A   1      25.510 116.300  35.080  1.00  0.00            
ATOM     32  C72 POC A   1      36.340 127.020  46.500  1.00  0.00            
ATOM     33  O72 POC A   1      36.950 127.390  45.160  1.00  0.00            
ATOM     34  C82 POC A   1      36.300 128.270  44.370  1.00  0.00            
ATOM     35  O82 POC A   1      35.420 129.000  44.890  1.00  0.00            
ATOM     36  C2A POC A   1      36.810 128.560  42.960  1.00  0.00            
ATOM     37  C2B POC A   1      36.340 127.500  41.990  1.00  0.00            
ATOM     38  C2C POC A   1      34.870 127.470  41.750  1.00  0.00            
ATOM     39  C2D POC A   1      34.440 126.400  40.690  1.00  0.00            
ATOM     40  C2E POC A   1      32.930 126.660  40.510  1.00  0.00            
ATOM     41  C2F POC A   1      32.560 125.990  39.180  1.00  0.00            
ATOM     42  C2G POC A   1      31.460 126.730  38.450  1.00  0.00            
ATOM     43  C2H POC A   1      31.300 125.960  37.190  1.00  0.00            
ATOM     44  C2I POC A   1      30.500 126.830  36.190  1.00  0.00            
ATOM     45  C2J POC A   1      29.030 127.190  36.550  1.00  0.00            
ATOM     46  C2K POC A   1      28.350 127.220  35.160  1.00  0.00            
ATOM     47  C2L POC A   1      28.340 125.870  34.510  1.00  0.00            
ATOM     48  C2M POC A   1      27.560 125.850  33.130  1.00  0.00            
ATOM     49  C2N POC A   1      27.560 124.450  32.420  1.00  0.00            
ATOM     50  C2T POC A   1      28.910 123.770  32.380  1.00  0.00            
ATOM     51  C1N POC A   1      25.540 116.280  33.510  1.00  0.00            
ATOM     52  C1T POC A   1      26.950 116.060  32.990  1.00  0.00            
ATOM     53  DU1 POC A   1      34.285 122.800  44.120  1.00  0.00
ATOM     54  DU2 POC A   1      32.185 122.200  41.295  1.00  0.00
ATOM     55  DU3 POC A   1      29.615 120.480  40.625  1.00  0.00
ATOM     56  DU4 POC A   1      27.210 117.830  37.140  1.00  0.00
ATOM     57  DU5 POC A   1      25.525 116.290  34.295  1.00  0.00
ATOM     58  DU6 POC A   1      35.605 127.485  41.870  1.00  0.00
ATOM     59  DU7 POC A   1      32.745 126.325  39.845  1.00  0.00
ATOM     60  DU8 POC A   1      29.765 127.010  36.370  1.00  0.00
ATOM     61  DU9 POC A   1      27.560 125.150  32.775  1.00  0.00
