# Supplementary material for: Structure and Dynamics of the Membrane-Bound Cytochrome P450 2C9
Source: PLoS Comput Biol. 2011 Aug 11;7(8):e1002152. doi: 10.1371/journal.pcbi.1002152 (PMC3154944; doi:10.1371/journal.pcbi.1002152)
Supplement: Protocol S2 — Procedure to convert coarse-grained to atomic resolution POPC molecules. Protocol_S2.tar.bz2 contains the files necessary for carrying out this procedure: (i) a full atomic-resolution library of POPC lipids containing 1454 different conformations, (ii) the force field parameters to be used together with the library (with permission from Martinek T. and Jojart B.), (iii) the conversion program written in tcl for use with the VMD program, (iv) a bash script that uses the AMBER software to perform the final minimization step and assembles the converted membrane. (BZ2) [file pcbi.1002152.s015.bz2 › popc_cg2aa/popc_lib_aa/popc_aa.438.pdb]

ATOM      1  C1  POC A   1     117.590  25.460   6.370  1.00  0.00            
ATOM      2  C2  POC A   1     115.260  25.980   6.860  1.00  0.00            
ATOM      3  C3  POC A   1     115.680  23.800   6.370  1.00  0.00            
ATOM      4  N   POC A   1     116.360  24.980   6.970  1.00  0.00            
ATOM      5  C4  POC A   1     116.540  24.700   8.410  1.00  0.00            
ATOM      6  C5  POC A   1     116.980  25.880   9.350  1.00  0.00            
ATOM      7  O1P POC A   1     116.900  25.660  10.800  1.00  0.00            
ATOM      8  P   POC A   1     117.100  27.040  11.530  1.00  0.00            
ATOM      9  O2P POC A   1     117.120  28.140  10.540  1.00  0.00            
ATOM     10  O3P POC A   1     116.000  26.860  12.470  1.00  0.00            
ATOM     11  O4P POC A   1     118.480  26.580  12.270  1.00  0.00            
ATOM     12  C6  POC A   1     118.370  25.310  12.750  1.00  0.00            
ATOM     13  C7  POC A   1     119.200  24.960  13.950  1.00  0.00            
ATOM     14  O71 POC A   1     118.490  25.170  15.280  1.00  0.00            
ATOM     15  C81 POC A   1     117.360  24.420  15.520  1.00  0.00            
ATOM     16  O81 POC A   1     117.140  23.320  14.930  1.00  0.00            
ATOM     17  C1A POC A   1     116.460  25.060  16.520  1.00  0.00            
ATOM     18  C1B POC A   1     115.190  24.260  16.890  1.00  0.00            
ATOM     19  C1C POC A   1     114.210  25.180  17.690  1.00  0.00            
ATOM     20  C1D POC A   1     112.930  24.400  17.930  1.00  0.00            
ATOM     21  C1E POC A   1     112.120  25.130  18.990  1.00  0.00            
ATOM     22  C1F POC A   1     110.920  24.350  19.470  1.00  0.00            
ATOM     23  C1G POC A   1     111.230  23.120  20.310  1.00  0.00            
ATOM     24  CZ1 POC A   1     109.960  22.500  20.750  1.00  0.00            
ATOM     25  CZ2 POC A   1     110.220  21.390  21.460  1.00  0.00            
ATOM     26  C1H POC A   1     111.650  21.380  21.980  1.00  0.00            
ATOM     27  C1I POC A   1     111.800  20.180  22.900  1.00  0.00            
ATOM     28  C1J POC A   1     113.280  19.980  23.380  1.00  0.00            
ATOM     29  C1K POC A   1     113.540  18.770  24.270  1.00  0.00            
ATOM     30  C1L POC A   1     112.790  18.880  25.580  1.00  0.00            
ATOM     31  C1M POC A   1     112.940  17.410  26.100  1.00  0.00            
ATOM     32  C72 POC A   1     120.390  25.830  13.560  1.00  0.00            
ATOM     33  O72 POC A   1     121.500  25.690  14.370  1.00  0.00            
ATOM     34  C82 POC A   1     122.370  26.700  14.220  1.00  0.00            
ATOM     35  O82 POC A   1     121.920  27.700  13.640  1.00  0.00            
ATOM     36  C2A POC A   1     123.830  26.620  14.840  1.00  0.00            
ATOM     37  C2B POC A   1     123.810  27.030  16.300  1.00  0.00            
ATOM     38  C2C POC A   1     123.610  25.690  17.060  1.00  0.00            
ATOM     39  C2D POC A   1     122.820  25.780  18.360  1.00  0.00            
ATOM     40  C2E POC A   1     122.830  24.430  19.090  1.00  0.00            
ATOM     41  C2F POC A   1     122.130  23.340  18.300  1.00  0.00            
ATOM     42  C2G POC A   1     120.680  23.230  18.690  1.00  0.00            
ATOM     43  C2H POC A   1     120.130  21.900  18.130  1.00  0.00            
ATOM     44  C2I POC A   1     118.610  21.840  18.350  1.00  0.00            
ATOM     45  C2J POC A   1     117.970  20.790  17.420  1.00  0.00            
ATOM     46  C2K POC A   1     116.410  20.820  17.420  1.00  0.00            
ATOM     47  C2L POC A   1     115.830  19.340  17.590  1.00  0.00            
ATOM     48  C2M POC A   1     114.350  19.380  17.790  1.00  0.00            
ATOM     49  C2N POC A   1     113.890  18.840  19.190  1.00  0.00            
ATOM     50  C2T POC A   1     112.430  18.410  19.350  1.00  0.00            
ATOM     51  C1N POC A   1     112.250  17.170  27.410  1.00  0.00            
ATOM     52  C1T POC A   1     112.860  15.790  27.720  1.00  0.00            
ATOM     53  DU1 POC A   1     114.700  24.720  17.290  1.00  0.00
ATOM     54  DU2 POC A   1     111.520  24.740  19.230  1.00  0.00
ATOM     55  DU3 POC A   1     110.090  21.945  21.105  1.00  0.00
ATOM     56  DU4 POC A   1     113.410  19.375  23.825  1.00  0.00
ATOM     57  DU5 POC A   1     112.595  17.290  26.755  1.00  0.00
ATOM     58  DU6 POC A   1     123.710  26.360  16.680  1.00  0.00
ATOM     59  DU7 POC A   1     122.480  23.885  18.695  1.00  0.00
ATOM     60  DU8 POC A   1     118.290  21.315  17.885  1.00  0.00
ATOM     61  DU9 POC A   1     114.120  19.110  18.490  1.00  0.00
