# Supplementary material for: Structure and Dynamics of the Membrane-Bound Cytochrome P450 2C9
Source: PLoS Comput Biol. 2011 Aug 11;7(8):e1002152. doi: 10.1371/journal.pcbi.1002152 (PMC3154944; doi:10.1371/journal.pcbi.1002152)
Supplement: Protocol S2 — Procedure to convert coarse-grained to atomic resolution POPC molecules. Protocol_S2.tar.bz2 contains the files necessary for carrying out this procedure: (i) a full atomic-resolution library of POPC lipids containing 1454 different conformations, (ii) the force field parameters to be used together with the library (with permission from Martinek T. and Jojart B.), (iii) the conversion program written in tcl for use with the VMD program, (iv) a bash script that uses the AMBER software to perform the final minimization step and assembles the converted membrane. (BZ2) [file pcbi.1002152.s015.bz2 › popc_cg2aa/popc_lib_aa/popc_aa.892.pdb]

ATOM      1  C1  POC A   1     107.950  56.230  39.890  1.00  0.00            
ATOM      2  C2  POC A   1     108.800  55.020  41.780  1.00  0.00            
ATOM      3  C3  POC A   1     108.740  57.260  41.660  1.00  0.00            
ATOM      4  N   POC A   1     107.890  56.100  41.350  1.00  0.00            
ATOM      5  C4  POC A   1     106.560  56.280  41.950  1.00  0.00            
ATOM      6  C5  POC A   1     105.490  55.190  41.980  1.00  0.00            
ATOM      7  O1P POC A   1     105.980  53.930  42.460  1.00  0.00            
ATOM      8  P   POC A   1     104.700  52.960  42.420  1.00  0.00            
ATOM      9  O2P POC A   1     105.150  51.610  42.820  1.00  0.00            
ATOM     10  O3P POC A   1     103.470  53.550  43.000  1.00  0.00            
ATOM     11  O4P POC A   1     104.540  52.840  40.820  1.00  0.00            
ATOM     12  C6  POC A   1     105.060  51.650  40.210  1.00  0.00            
ATOM     13  C7  POC A   1     106.560  51.670  39.940  1.00  0.00            
ATOM     14  O71 POC A   1     106.970  52.180  38.660  1.00  0.00            
ATOM     15  C81 POC A   1     108.290  52.290  38.320  1.00  0.00            
ATOM     16  O81 POC A   1     109.150  52.300  39.200  1.00  0.00            
ATOM     17  C1A POC A   1     108.710  52.420  36.860  1.00  0.00            
ATOM     18  C1B POC A   1     108.990  51.090  36.150  1.00  0.00            
ATOM     19  C1C POC A   1     109.400  51.420  34.710  1.00  0.00            
ATOM     20  C1D POC A   1     109.930  50.210  33.950  1.00  0.00            
ATOM     21  C1E POC A   1     108.880  49.100  33.840  1.00  0.00            
ATOM     22  C1F POC A   1     109.660  47.800  33.670  1.00  0.00            
ATOM     23  C1G POC A   1     109.660  47.540  32.160  1.00  0.00            
ATOM     24  CZ1 POC A   1     110.530  46.350  31.750  1.00  0.00            
ATOM     25  CZ2 POC A   1     110.680  46.060  30.450  1.00  0.00            
ATOM     26  C1H POC A   1     110.010  46.920  29.370  1.00  0.00            
ATOM     27  C1I POC A   1     110.250  46.300  27.990  1.00  0.00            
ATOM     28  C1J POC A   1     109.790  47.230  26.870  1.00  0.00            
ATOM     29  C1K POC A   1     110.220  46.680  25.500  1.00  0.00            
ATOM     30  C1L POC A   1     109.760  47.640  24.410  1.00  0.00            
ATOM     31  C1M POC A   1     108.270  48.000  24.400  1.00  0.00            
ATOM     32  C72 POC A   1     106.970  50.210  40.160  1.00  0.00            
ATOM     33  O72 POC A   1     106.300  49.340  39.250  1.00  0.00            
ATOM     34  C82 POC A   1     106.960  48.180  38.980  1.00  0.00            
ATOM     35  O82 POC A   1     108.020  47.900  39.540  1.00  0.00            
ATOM     36  C2A POC A   1     106.350  47.330  37.870  1.00  0.00            
ATOM     37  C2B POC A   1     107.410  46.590  37.040  1.00  0.00            
ATOM     38  C2C POC A   1     106.770  45.930  35.810  1.00  0.00            
ATOM     39  C2D POC A   1     107.640  44.830  35.210  1.00  0.00            
ATOM     40  C2E POC A   1     106.960  44.290  33.950  1.00  0.00            
ATOM     41  C2F POC A   1     107.800  43.380  33.050  1.00  0.00            
ATOM     42  C2G POC A   1     107.030  43.020  31.780  1.00  0.00            
ATOM     43  C2H POC A   1     106.880  44.260  30.910  1.00  0.00            
ATOM     44  C2I POC A   1     106.190  43.980  29.570  1.00  0.00            
ATOM     45  C2J POC A   1     106.170  45.310  28.810  1.00  0.00            
ATOM     46  C2K POC A   1     105.290  45.150  27.560  1.00  0.00            
ATOM     47  C2L POC A   1     105.070  46.400  26.710  1.00  0.00            
ATOM     48  C2M POC A   1     104.140  46.120  25.520  1.00  0.00            
ATOM     49  C2N POC A   1     103.900  47.540  25.000  1.00  0.00            
ATOM     50  C2T POC A   1     103.060  47.500  23.720  1.00  0.00            
ATOM     51  C1N POC A   1     108.140  49.160  23.410  1.00  0.00            
ATOM     52  C1T POC A   1     108.800  48.910  22.050  1.00  0.00            
ATOM     53  DU1 POC A   1     109.195  51.255  35.430  1.00  0.00
ATOM     54  DU2 POC A   1     109.270  48.450  33.755  1.00  0.00
ATOM     55  DU3 POC A   1     110.605  46.205  31.100  1.00  0.00
ATOM     56  DU4 POC A   1     110.005  46.955  26.185  1.00  0.00
ATOM     57  DU5 POC A   1     108.205  48.580  23.905  1.00  0.00
ATOM     58  DU6 POC A   1     107.090  46.260  36.425  1.00  0.00
ATOM     59  DU7 POC A   1     107.380  43.835  33.500  1.00  0.00
ATOM     60  DU8 POC A   1     106.180  44.645  29.190  1.00  0.00
ATOM     61  DU9 POC A   1     104.020  46.830  25.260  1.00  0.00
