# Supplementary material for: Structure and Dynamics of the Membrane-Bound Cytochrome P450 2C9
Source: PLoS Comput Biol. 2011 Aug 11;7(8):e1002152. doi: 10.1371/journal.pcbi.1002152 (PMC3154944; doi:10.1371/journal.pcbi.1002152)
Supplement: Protocol S2 — Procedure to convert coarse-grained to atomic resolution POPC molecules. Protocol_S2.tar.bz2 contains the files necessary for carrying out this procedure: (i) a full atomic-resolution library of POPC lipids containing 1454 different conformations, (ii) the force field parameters to be used together with the library (with permission from Martinek T. and Jojart B.), (iii) the conversion program written in tcl for use with the VMD program, (iv) a bash script that uses the AMBER software to perform the final minimization step and assembles the converted membrane. (BZ2) [file pcbi.1002152.s015.bz2 › popc_cg2aa/popc_lib_aa/popc_aa.636.pdb]

ATOM      1  C1  POC A   1     111.200  99.370  41.270  1.00  0.00            
ATOM      2  C2  POC A   1     110.070 100.240  43.140  1.00  0.00            
ATOM      3  C3  POC A   1     110.810  97.960  43.130  1.00  0.00            
ATOM      4  N   POC A   1     111.160  99.340  42.740  1.00  0.00            
ATOM      5  C4  POC A   1     112.430  99.740  43.380  1.00  0.00            
ATOM      6  C5  POC A   1     112.490 100.040  44.880  1.00  0.00            
ATOM      7  O1P POC A   1     112.080  98.960  45.720  1.00  0.00            
ATOM      8  P   POC A   1     113.390  98.190  46.260  1.00  0.00            
ATOM      9  O2P POC A   1     114.520  99.130  46.120  1.00  0.00            
ATOM     10  O3P POC A   1     112.990  97.590  47.550  1.00  0.00            
ATOM     11  O4P POC A   1     113.470  97.090  45.080  1.00  0.00            
ATOM     12  C6  POC A   1     114.860  96.780  44.910  1.00  0.00            
ATOM     13  C7  POC A   1     115.190  96.740  43.420  1.00  0.00            
ATOM     14  O71 POC A   1     115.230  98.040  42.820  1.00  0.00            
ATOM     15  C81 POC A   1     116.400  98.560  42.360  1.00  0.00            
ATOM     16  O81 POC A   1     117.440  98.360  42.970  1.00  0.00            
ATOM     17  C1A POC A   1     116.290  99.630  41.270  1.00  0.00            
ATOM     18  C1B POC A   1     116.260 101.080  41.760  1.00  0.00            
ATOM     19  C1C POC A   1     115.710 101.990  40.660  1.00  0.00            
ATOM     20  C1D POC A   1     114.340 101.520  40.160  1.00  0.00            
ATOM     21  C1E POC A   1     113.700 102.630  39.310  1.00  0.00            
ATOM     22  C1F POC A   1     112.310 102.410  38.720  1.00  0.00            
ATOM     23  C1G POC A   1     112.340 101.320  37.650  1.00  0.00            
ATOM     24  CZ1 POC A   1     110.960 100.820  37.230  1.00  0.00            
ATOM     25  CZ2 POC A   1     110.680 100.450  35.970  1.00  0.00            
ATOM     26  C1H POC A   1     111.840 100.440  34.970  1.00  0.00            
ATOM     27  C1I POC A   1     111.860 101.750  34.180  1.00  0.00            
ATOM     28  C1J POC A   1     112.950 101.570  33.130  1.00  0.00            
ATOM     29  C1K POC A   1     112.890 102.910  32.400  1.00  0.00            
ATOM     30  C1L POC A   1     112.990 104.060  33.420  1.00  0.00            
ATOM     31  C1M POC A   1     112.820 105.410  32.720  1.00  0.00            
ATOM     32  C72 POC A   1     114.170  95.750  42.850  1.00  0.00            
ATOM     33  O72 POC A   1     114.520  95.480  41.490  1.00  0.00            
ATOM     34  C82 POC A   1     114.100  96.410  40.580  1.00  0.00            
ATOM     35  O82 POC A   1     113.450  97.400  40.900  1.00  0.00            
ATOM     36  C2A POC A   1     114.510  96.080  39.140  1.00  0.00            
ATOM     37  C2B POC A   1     114.990  97.340  38.440  1.00  0.00            
ATOM     38  C2C POC A   1     115.180  97.020  36.950  1.00  0.00            
ATOM     39  C2D POC A   1     115.420  98.370  36.270  1.00  0.00            
ATOM     40  C2E POC A   1     115.940  98.140  34.850  1.00  0.00            
ATOM     41  C2F POC A   1     116.390  99.410  34.130  1.00  0.00            
ATOM     42  C2G POC A   1     117.010  99.100  32.770  1.00  0.00            
ATOM     43  C2H POC A   1     117.740 100.360  32.270  1.00  0.00            
ATOM     44  C2I POC A   1     116.940 101.660  32.110  1.00  0.00            
ATOM     45  C2J POC A   1     117.790 102.840  31.650  1.00  0.00            
ATOM     46  C2K POC A   1     118.440 103.720  32.710  1.00  0.00            
ATOM     47  C2L POC A   1     117.340 104.110  33.700  1.00  0.00            
ATOM     48  C2M POC A   1     117.670 104.900  34.960  1.00  0.00            
ATOM     49  C2N POC A   1     116.410 105.210  35.780  1.00  0.00            
ATOM     50  C2T POC A   1     115.640 103.940  36.120  1.00  0.00            
ATOM     51  C1N POC A   1     112.310 106.420  33.750  1.00  0.00            
ATOM     52  C1T POC A   1     110.960 106.360  34.450  1.00  0.00            
ATOM     53  DU1 POC A   1     115.985 101.535  41.210  1.00  0.00
ATOM     54  DU2 POC A   1     113.005 102.520  39.015  1.00  0.00
ATOM     55  DU3 POC A   1     110.820 100.635  36.600  1.00  0.00
ATOM     56  DU4 POC A   1     112.920 102.240  32.765  1.00  0.00
ATOM     57  DU5 POC A   1     112.565 105.915  33.235  1.00  0.00
ATOM     58  DU6 POC A   1     115.085  97.180  37.695  1.00  0.00
ATOM     59  DU7 POC A   1     116.165  98.775  34.490  1.00  0.00
ATOM     60  DU8 POC A   1     117.365 102.250  31.880  1.00  0.00
ATOM     61  DU9 POC A   1     117.040 105.055  35.370  1.00  0.00
