# Supplementary material for: Structure and Dynamics of the Membrane-Bound Cytochrome P450 2C9
Source: PLoS Comput Biol. 2011 Aug 11;7(8):e1002152. doi: 10.1371/journal.pcbi.1002152 (PMC3154944; doi:10.1371/journal.pcbi.1002152)
Supplement: Protocol S2 — Procedure to convert coarse-grained to atomic resolution POPC molecules. Protocol_S2.tar.bz2 contains the files necessary for carrying out this procedure: (i) a full atomic-resolution library of POPC lipids containing 1454 different conformations, (ii) the force field parameters to be used together with the library (with permission from Martinek T. and Jojart B.), (iii) the conversion program written in tcl for use with the VMD program, (iv) a bash script that uses the AMBER software to perform the final minimization step and assembles the converted membrane. (BZ2) [file pcbi.1002152.s015.bz2 › popc_cg2aa/popc_lib_aa/popc_aa.240.pdb]

ATOM      1  C1  POC A   1     111.280 137.680  48.490  1.00  0.00            
ATOM      2  C2  POC A   1     112.280 137.150  50.710  1.00  0.00            
ATOM      3  C3  POC A   1     110.020 137.220  50.340  1.00  0.00            
ATOM      4  N   POC A   1     111.260 136.900  49.700  1.00  0.00            
ATOM      5  C4  POC A   1     111.170 135.470  49.370  1.00  0.00            
ATOM      6  C5  POC A   1     112.280 134.910  48.420  1.00  0.00            
ATOM      7  O1P POC A   1     113.390 134.420  49.260  1.00  0.00            
ATOM      8  P   POC A   1     114.840 134.550  48.620  1.00  0.00            
ATOM      9  O2P POC A   1     114.910 135.960  48.350  1.00  0.00            
ATOM     10  O3P POC A   1     115.600 133.990  49.780  1.00  0.00            
ATOM     11  O4P POC A   1     114.380 133.670  47.350  1.00  0.00            
ATOM     12  C6  POC A   1     115.180 132.490  47.270  1.00  0.00            
ATOM     13  C7  POC A   1     114.970 131.620  45.900  1.00  0.00            
ATOM     14  O71 POC A   1     115.730 132.030  44.820  1.00  0.00            
ATOM     15  C81 POC A   1     116.680 131.200  44.370  1.00  0.00            
ATOM     16  O81 POC A   1     117.160 130.420  45.160  1.00  0.00            
ATOM     17  C1A POC A   1     117.360 131.440  43.060  1.00  0.00            
ATOM     18  C1B POC A   1     117.800 132.850  42.790  1.00  0.00            
ATOM     19  C1C POC A   1     117.850 132.980  41.280  1.00  0.00            
ATOM     20  C1D POC A   1     116.570 132.260  40.690  1.00  0.00            
ATOM     21  C1E POC A   1     116.750 132.250  39.200  1.00  0.00            
ATOM     22  C1F POC A   1     115.570 131.600  38.530  1.00  0.00            
ATOM     23  C1G POC A   1     115.630 131.570  37.040  1.00  0.00            
ATOM     24  CZ1 POC A   1     115.480 132.960  36.400  1.00  0.00            
ATOM     25  CZ2 POC A   1     114.780 133.100  35.220  1.00  0.00            
ATOM     26  C1H POC A   1     114.040 131.860  34.680  1.00  0.00            
ATOM     27  C1I POC A   1     113.520 132.340  33.320  1.00  0.00            
ATOM     28  C1J POC A   1     114.680 132.760  32.380  1.00  0.00            
ATOM     29  C1K POC A   1     114.080 133.130  31.040  1.00  0.00            
ATOM     30  C1L POC A   1     115.130 133.800  30.170  1.00  0.00            
ATOM     31  C1M POC A   1     115.350 135.260  30.610  1.00  0.00            
ATOM     32  C72 POC A   1     113.410 131.580  45.670  1.00  0.00            
ATOM     33  O72 POC A   1     112.820 130.470  46.360  1.00  0.00            
ATOM     34  C82 POC A   1     111.470 130.130  46.400  1.00  0.00            
ATOM     35  O82 POC A   1     110.990 129.160  46.930  1.00  0.00            
ATOM     36  C2A POC A   1     110.670 131.060  45.560  1.00  0.00            
ATOM     37  C2B POC A   1     110.080 130.320  44.380  1.00  0.00            
ATOM     38  C2C POC A   1     109.220 131.270  43.470  1.00  0.00            
ATOM     39  C2D POC A   1     108.000 131.880  44.130  1.00  0.00            
ATOM     40  C2E POC A   1     107.540 133.000  43.170  1.00  0.00            
ATOM     41  C2F POC A   1     106.860 132.510  41.910  1.00  0.00            
ATOM     42  C2G POC A   1     106.100 133.710  41.340  1.00  0.00            
ATOM     43  C2H POC A   1     105.070 133.140  40.390  1.00  0.00            
ATOM     44  C2I POC A   1     105.730 132.350  39.230  1.00  0.00            
ATOM     45  C2J POC A   1     106.160 133.160  38.010  1.00  0.00            
ATOM     46  C2K POC A   1     106.690 132.430  36.750  1.00  0.00            
ATOM     47  C2L POC A   1     106.990 133.190  35.470  1.00  0.00            
ATOM     48  C2M POC A   1     107.810 132.310  34.490  1.00  0.00            
ATOM     49  C2N POC A   1     107.930 133.030  33.150  1.00  0.00            
ATOM     50  C2T POC A   1     106.490 133.260  32.690  1.00  0.00            
ATOM     51  C1N POC A   1     114.200 136.100  30.370  1.00  0.00            
ATOM     52  C1T POC A   1     114.780 137.470  30.660  1.00  0.00            
ATOM     53  DU1 POC A   1     117.825 132.915  42.035  1.00  0.00
ATOM     54  DU2 POC A   1     116.160 131.925  38.865  1.00  0.00
ATOM     55  DU3 POC A   1     115.130 133.030  35.810  1.00  0.00
ATOM     56  DU4 POC A   1     114.380 132.945  31.710  1.00  0.00
ATOM     57  DU5 POC A   1     114.775 135.680  30.490  1.00  0.00
ATOM     58  DU6 POC A   1     109.650 130.795  43.925  1.00  0.00
ATOM     59  DU7 POC A   1     107.200 132.755  42.540  1.00  0.00
ATOM     60  DU8 POC A   1     105.945 132.755  38.620  1.00  0.00
ATOM     61  DU9 POC A   1     107.870 132.670  33.820  1.00  0.00
