# Supplementary material for: Structure and Dynamics of the Membrane-Bound Cytochrome P450 2C9
Source: PLoS Comput Biol. 2011 Aug 11;7(8):e1002152. doi: 10.1371/journal.pcbi.1002152 (PMC3154944; doi:10.1371/journal.pcbi.1002152)
Supplement: Protocol S2 — Procedure to convert coarse-grained to atomic resolution POPC molecules. Protocol_S2.tar.bz2 contains the files necessary for carrying out this procedure: (i) a full atomic-resolution library of POPC lipids containing 1454 different conformations, (ii) the force field parameters to be used together with the library (with permission from Martinek T. and Jojart B.), (iii) the conversion program written in tcl for use with the VMD program, (iv) a bash script that uses the AMBER software to perform the final minimization step and assembles the converted membrane. (BZ2) [file pcbi.1002152.s015.bz2 › popc_cg2aa/popc_lib_aa/popc_aa.809.pdb]

ATOM      1  C1  POC A   1      88.820  64.160   1.870  1.00  0.00            
ATOM      2  C2  POC A   1      87.290  63.210   3.450  1.00  0.00            
ATOM      3  C3  POC A   1      89.450  62.380   3.380  1.00  0.00            
ATOM      4  N   POC A   1      88.680  63.630   3.240  1.00  0.00            
ATOM      5  C4  POC A   1      89.090  64.670   4.190  1.00  0.00            
ATOM      6  C5  POC A   1      89.220  64.280   5.670  1.00  0.00            
ATOM      7  O1P POC A   1      87.960  64.340   6.340  1.00  0.00            
ATOM      8  P   POC A   1      88.040  64.050   7.920  1.00  0.00            
ATOM      9  O2P POC A   1      86.620  63.840   8.260  1.00  0.00            
ATOM     10  O3P POC A   1      89.040  62.960   8.040  1.00  0.00            
ATOM     11  O4P POC A   1      88.570  65.470   8.460  1.00  0.00            
ATOM     12  C6  POC A   1      89.130  65.200   9.750  1.00  0.00            
ATOM     13  C7  POC A   1      89.810  66.420  10.380  1.00  0.00            
ATOM     14  O71 POC A   1      90.680  66.360  11.510  1.00  0.00            
ATOM     15  C81 POC A   1      92.020  66.470  11.310  1.00  0.00            
ATOM     16  O81 POC A   1      92.410  66.350  10.140  1.00  0.00            
ATOM     17  C1A POC A   1      92.880  66.590  12.570  1.00  0.00            
ATOM     18  C1B POC A   1      93.590  67.940  12.730  1.00  0.00            
ATOM     19  C1C POC A   1      94.190  68.070  14.130  1.00  0.00            
ATOM     20  C1D POC A   1      94.880  69.410  14.420  1.00  0.00            
ATOM     21  C1E POC A   1      95.420  69.420  15.850  1.00  0.00            
ATOM     22  C1F POC A   1      94.230  69.050  16.740  1.00  0.00            
ATOM     23  C1G POC A   1      94.540  68.800  18.220  1.00  0.00            
ATOM     24  CZ1 POC A   1      93.280  68.530  19.030  1.00  0.00            
ATOM     25  CZ2 POC A   1      93.350  68.470  20.370  1.00  0.00            
ATOM     26  C1H POC A   1      94.730  68.540  21.020  1.00  0.00            
ATOM     27  C1I POC A   1      94.580  67.940  22.420  1.00  0.00            
ATOM     28  C1J POC A   1      95.910  67.980  23.190  1.00  0.00            
ATOM     29  C1K POC A   1      95.780  66.910  24.270  1.00  0.00            
ATOM     30  C1L POC A   1      94.650  67.300  25.220  1.00  0.00            
ATOM     31  C1M POC A   1      94.230  66.440  26.410  1.00  0.00            
ATOM     32  C72 POC A   1      88.620  67.390  10.410  1.00  0.00            
ATOM     33  O72 POC A   1      87.460  66.950  11.100  1.00  0.00            
ATOM     34  C82 POC A   1      86.450  67.860  11.190  1.00  0.00            
ATOM     35  O82 POC A   1      86.540  69.040  10.880  1.00  0.00            
ATOM     36  C2A POC A   1      85.060  67.510  11.750  1.00  0.00            
ATOM     37  C2B POC A   1      85.060  67.740  13.260  1.00  0.00            
ATOM     38  C2C POC A   1      86.170  66.910  13.900  1.00  0.00            
ATOM     39  C2D POC A   1      86.040  67.030  15.420  1.00  0.00            
ATOM     40  C2E POC A   1      87.330  66.370  15.910  1.00  0.00            
ATOM     41  C2F POC A   1      87.250  66.380  17.440  1.00  0.00            
ATOM     42  C2G POC A   1      88.430  65.560  17.970  1.00  0.00            
ATOM     43  C2H POC A   1      88.620  65.720  19.480  1.00  0.00            
ATOM     44  C2I POC A   1      89.540  64.560  19.890  1.00  0.00            
ATOM     45  C2J POC A   1      89.910  64.830  21.350  1.00  0.00            
ATOM     46  C2K POC A   1      91.050  63.960  21.890  1.00  0.00            
ATOM     47  C2L POC A   1      91.340  64.260  23.360  1.00  0.00            
ATOM     48  C2M POC A   1      92.230  63.210  24.040  1.00  0.00            
ATOM     49  C2N POC A   1      92.500  63.530  25.510  1.00  0.00            
ATOM     50  C2T POC A   1      93.470  62.550  26.170  1.00  0.00            
ATOM     51  C1N POC A   1      95.310  66.510  27.500  1.00  0.00            
ATOM     52  C1T POC A   1      94.840  65.770  28.750  1.00  0.00            
ATOM     53  DU1 POC A   1      93.890  68.005  13.430  1.00  0.00
ATOM     54  DU2 POC A   1      94.825  69.235  16.295  1.00  0.00
ATOM     55  DU3 POC A   1      93.315  68.500  19.700  1.00  0.00
ATOM     56  DU4 POC A   1      95.845  67.445  23.730  1.00  0.00
ATOM     57  DU5 POC A   1      94.770  66.475  26.955  1.00  0.00
ATOM     58  DU6 POC A   1      85.615  67.325  13.580  1.00  0.00
ATOM     59  DU7 POC A   1      87.290  66.375  16.675  1.00  0.00
ATOM     60  DU8 POC A   1      89.725  64.695  20.620  1.00  0.00
ATOM     61  DU9 POC A   1      92.365  63.370  24.775  1.00  0.00
