# Supplementary material for: Structure and Dynamics of the Membrane-Bound Cytochrome P450 2C9
Source: PLoS Comput Biol. 2011 Aug 11;7(8):e1002152. doi: 10.1371/journal.pcbi.1002152 (PMC3154944; doi:10.1371/journal.pcbi.1002152)
Supplement: Protocol S2 — Procedure to convert coarse-grained to atomic resolution POPC molecules. Protocol_S2.tar.bz2 contains the files necessary for carrying out this procedure: (i) a full atomic-resolution library of POPC lipids containing 1454 different conformations, (ii) the force field parameters to be used together with the library (with permission from Martinek T. and Jojart B.), (iii) the conversion program written in tcl for use with the VMD program, (iv) a bash script that uses the AMBER software to perform the final minimization step and assembles the converted membrane. (BZ2) [file pcbi.1002152.s015.bz2 › popc_cg2aa/popc_lib_aa/popc_aa.923.pdb]

ATOM      1  C1  POC A   1      12.700  50.510  45.310  1.00  0.00            
ATOM      2  C2  POC A   1      10.860  49.400  45.160  1.00  0.00            
ATOM      3  C3  POC A   1      11.420  50.500  47.340  1.00  0.00            
ATOM      4  N   POC A   1      11.350  50.590  45.870  1.00  0.00            
ATOM      5  C4  POC A   1      10.700  51.860  45.490  1.00  0.00            
ATOM      6  C5  POC A   1       9.190  52.010  45.630  1.00  0.00            
ATOM      7  O1P POC A   1       8.760  53.320  45.270  1.00  0.00            
ATOM      8  P   POC A   1       7.320  53.620  45.910  1.00  0.00            
ATOM      9  O2P POC A   1       6.570  52.350  46.080  1.00  0.00            
ATOM     10  O3P POC A   1       7.420  54.660  46.970  1.00  0.00            
ATOM     11  O4P POC A   1       6.620  54.320  44.640  1.00  0.00            
ATOM     12  C6  POC A   1       6.700  53.430  43.530  1.00  0.00            
ATOM     13  C7  POC A   1       7.660  53.780  42.390  1.00  0.00            
ATOM     14  O71 POC A   1       7.250  54.840  41.510  1.00  0.00            
ATOM     15  C81 POC A   1       7.820  56.040  41.800  1.00  0.00            
ATOM     16  O81 POC A   1       8.860  56.150  42.440  1.00  0.00            
ATOM     17  C1A POC A   1       7.370  57.150  40.850  1.00  0.00            
ATOM     18  C1B POC A   1       7.370  56.810  39.360  1.00  0.00            
ATOM     19  C1C POC A   1       8.790  56.740  38.810  1.00  0.00            
ATOM     20  C1D POC A   1       8.900  56.370  37.330  1.00  0.00            
ATOM     21  C1E POC A   1       9.000  54.840  37.420  1.00  0.00            
ATOM     22  C1F POC A   1       8.970  53.920  36.200  1.00  0.00            
ATOM     23  C1G POC A   1       9.230  52.460  36.560  1.00  0.00            
ATOM     24  CZ1 POC A   1       8.960  51.530  35.370  1.00  0.00            
ATOM     25  CZ2 POC A   1       9.510  50.320  35.230  1.00  0.00            
ATOM     26  C1H POC A   1      10.640  49.960  36.190  1.00  0.00            
ATOM     27  C1I POC A   1      11.110  48.510  36.040  1.00  0.00            
ATOM     28  C1J POC A   1      12.170  48.110  37.070  1.00  0.00            
ATOM     29  C1K POC A   1      11.680  48.090  38.510  1.00  0.00            
ATOM     30  C1L POC A   1      12.630  47.430  39.510  1.00  0.00            
ATOM     31  C1M POC A   1      11.950  47.540  40.880  1.00  0.00            
ATOM     32  C72 POC A   1       7.880  52.450  41.650  1.00  0.00            
ATOM     33  O72 POC A   1       8.400  51.370  42.430  1.00  0.00            
ATOM     34  C82 POC A   1       8.250  50.090  41.990  1.00  0.00            
ATOM     35  O82 POC A   1       8.510  49.170  42.770  1.00  0.00            
ATOM     36  C2A POC A   1       7.590  49.760  40.650  1.00  0.00            
ATOM     37  C2B POC A   1       7.450  48.260  40.400  1.00  0.00            
ATOM     38  C2C POC A   1       6.670  48.120  39.090  1.00  0.00            
ATOM     39  C2D POC A   1       7.500  48.040  37.810  1.00  0.00            
ATOM     40  C2E POC A   1       6.390  47.920  36.770  1.00  0.00            
ATOM     41  C2F POC A   1       6.960  47.580  35.400  1.00  0.00            
ATOM     42  C2G POC A   1       5.850  47.540  34.340  1.00  0.00            
ATOM     43  C2H POC A   1       6.310  47.350  32.900  1.00  0.00            
ATOM     44  C2I POC A   1       7.290  46.180  32.720  1.00  0.00            
ATOM     45  C2J POC A   1       7.890  46.010  31.330  1.00  0.00            
ATOM     46  C2K POC A   1       8.570  47.370  31.160  1.00  0.00            
ATOM     47  C2L POC A   1       9.430  47.440  29.890  1.00  0.00            
ATOM     48  C2M POC A   1       9.970  48.830  29.560  1.00  0.00            
ATOM     49  C2N POC A   1      10.830  48.850  28.300  1.00  0.00            
ATOM     50  C2T POC A   1      11.220  50.300  28.020  1.00  0.00            
ATOM     51  C1N POC A   1      12.850  47.130  42.050  1.00  0.00            
ATOM     52  C1T POC A   1      12.790  45.600  42.160  1.00  0.00            
ATOM     53  DU1 POC A   1       8.080  56.775  39.085  1.00  0.00
ATOM     54  DU2 POC A   1       8.985  54.380  36.810  1.00  0.00
ATOM     55  DU3 POC A   1       9.235  50.925  35.300  1.00  0.00
ATOM     56  DU4 POC A   1      11.925  48.100  37.790  1.00  0.00
ATOM     57  DU5 POC A   1      12.400  47.335  41.465  1.00  0.00
ATOM     58  DU6 POC A   1       7.060  48.190  39.745  1.00  0.00
ATOM     59  DU7 POC A   1       6.675  47.750  36.085  1.00  0.00
ATOM     60  DU8 POC A   1       7.590  46.095  32.025  1.00  0.00
ATOM     61  DU9 POC A   1      10.400  48.840  28.930  1.00  0.00
