# Supplementary material for: Structure and Dynamics of the Membrane-Bound Cytochrome P450 2C9
Source: PLoS Comput Biol. 2011 Aug 11;7(8):e1002152. doi: 10.1371/journal.pcbi.1002152 (PMC3154944; doi:10.1371/journal.pcbi.1002152)
Supplement: Protocol S2 — Procedure to convert coarse-grained to atomic resolution POPC molecules. Protocol_S2.tar.bz2 contains the files necessary for carrying out this procedure: (i) a full atomic-resolution library of POPC lipids containing 1454 different conformations, (ii) the force field parameters to be used together with the library (with permission from Martinek T. and Jojart B.), (iii) the conversion program written in tcl for use with the VMD program, (iv) a bash script that uses the AMBER software to perform the final minimization step and assembles the converted membrane. (BZ2) [file pcbi.1002152.s015.bz2 › popc_cg2aa/popc_lib_aa/popc_aa.162.pdb]

ATOM      1  C1  POC A   1     110.370 131.590   7.400  1.00  0.00            
ATOM      2  C2  POC A   1     110.520 130.990   4.950  1.00  0.00            
ATOM      3  C3  POC A   1     108.550 131.650   5.930  1.00  0.00            
ATOM      4  N   POC A   1     110.030 131.910   5.970  1.00  0.00            
ATOM      5  C4  POC A   1     110.370 133.240   5.460  1.00  0.00            
ATOM      6  C5  POC A   1     110.170 134.450   6.370  1.00  0.00            
ATOM      7  O1P POC A   1     111.070 134.590   7.430  1.00  0.00            
ATOM      8  P   POC A   1     110.640 135.920   8.210  1.00  0.00            
ATOM      9  O2P POC A   1     111.030 136.870   7.160  1.00  0.00            
ATOM     10  O3P POC A   1     109.250 135.520   8.560  1.00  0.00            
ATOM     11  O4P POC A   1     111.660 135.700   9.370  1.00  0.00            
ATOM     12  C6  POC A   1     111.640 134.490  10.160  1.00  0.00            
ATOM     13  C7  POC A   1     112.560 134.630  11.420  1.00  0.00            
ATOM     14  O71 POC A   1     112.490 133.320  12.170  1.00  0.00            
ATOM     15  C81 POC A   1     113.740 132.990  12.680  1.00  0.00            
ATOM     16  O81 POC A   1     114.750 133.620  12.430  1.00  0.00            
ATOM     17  C1A POC A   1     113.600 131.940  13.780  1.00  0.00            
ATOM     18  C1B POC A   1     114.820 131.190  14.090  1.00  0.00            
ATOM     19  C1C POC A   1     114.480 130.000  14.950  1.00  0.00            
ATOM     20  C1D POC A   1     115.520 128.950  14.600  1.00  0.00            
ATOM     21  C1E POC A   1     115.690 127.820  15.600  1.00  0.00            
ATOM     22  C1F POC A   1     117.070 127.200  15.690  1.00  0.00            
ATOM     23  C1G POC A   1     116.930 125.970  16.610  1.00  0.00            
ATOM     24  CZ1 POC A   1     115.760 125.120  16.110  1.00  0.00            
ATOM     25  CZ2 POC A   1     115.520 123.980  16.770  1.00  0.00            
ATOM     26  C1H POC A   1     116.420 123.600  17.860  1.00  0.00            
ATOM     27  C1I POC A   1     116.470 122.160  18.100  1.00  0.00            
ATOM     28  C1J POC A   1     115.250 121.660  18.830  1.00  0.00            
ATOM     29  C1K POC A   1     114.940 120.300  18.220  1.00  0.00            
ATOM     30  C1L POC A   1     113.650 120.280  17.440  1.00  0.00            
ATOM     31  C1M POC A   1     113.480 118.900  16.870  1.00  0.00            
ATOM     32  C72 POC A   1     112.270 135.970  12.170  1.00  0.00            
ATOM     33  O72 POC A   1     113.290 136.350  13.200  1.00  0.00            
ATOM     34  C82 POC A   1     112.890 137.610  13.620  1.00  0.00            
ATOM     35  O82 POC A   1     112.620 138.430  12.730  1.00  0.00            
ATOM     36  C2A POC A   1     113.430 137.910  15.030  1.00  0.00            
ATOM     37  C2B POC A   1     113.130 136.780  16.100  1.00  0.00            
ATOM     38  C2C POC A   1     113.540 137.230  17.510  1.00  0.00            
ATOM     39  C2D POC A   1     115.060 137.530  17.450  1.00  0.00            
ATOM     40  C2E POC A   1     115.490 137.630  18.870  1.00  0.00            
ATOM     41  C2F POC A   1     115.370 136.310  19.660  1.00  0.00            
ATOM     42  C2G POC A   1     116.060 136.450  21.010  1.00  0.00            
ATOM     43  C2H POC A   1     117.460 135.960  20.810  1.00  0.00            
ATOM     44  C2I POC A   1     117.310 134.470  20.520  1.00  0.00            
ATOM     45  C2J POC A   1     118.550 133.760  20.130  1.00  0.00            
ATOM     46  C2K POC A   1     118.340 132.290  20.120  1.00  0.00            
ATOM     47  C2L POC A   1     119.570 131.660  19.410  1.00  0.00            
ATOM     48  C2M POC A   1     119.370 130.190  19.210  1.00  0.00            
ATOM     49  C2N POC A   1     119.180 129.580  20.620  1.00  0.00            
ATOM     50  C2T POC A   1     118.720 128.180  20.520  1.00  0.00            
ATOM     51  C1N POC A   1     112.490 118.910  15.670  1.00  0.00            
ATOM     52  C1T POC A   1     112.110 117.470  15.360  1.00  0.00            
ATOM     53  DU1 POC A   1     114.650 130.595  14.520  1.00  0.00
ATOM     54  DU2 POC A   1     116.380 127.510  15.645  1.00  0.00
ATOM     55  DU3 POC A   1     115.640 124.550  16.440  1.00  0.00
ATOM     56  DU4 POC A   1     115.095 120.980  18.525  1.00  0.00
ATOM     57  DU5 POC A   1     112.985 118.905  16.270  1.00  0.00
ATOM     58  DU6 POC A   1     113.335 137.005  16.805  1.00  0.00
ATOM     59  DU7 POC A   1     115.430 136.970  19.265  1.00  0.00
ATOM     60  DU8 POC A   1     117.930 134.115  20.325  1.00  0.00
ATOM     61  DU9 POC A   1     119.275 129.885  19.915  1.00  0.00
