# Supplementary material for: Structure and Dynamics of the Membrane-Bound Cytochrome P450 2C9
Source: PLoS Comput Biol. 2011 Aug 11;7(8):e1002152. doi: 10.1371/journal.pcbi.1002152 (PMC3154944; doi:10.1371/journal.pcbi.1002152)
Supplement: Protocol S2 — Procedure to convert coarse-grained to atomic resolution POPC molecules. Protocol_S2.tar.bz2 contains the files necessary for carrying out this procedure: (i) a full atomic-resolution library of POPC lipids containing 1454 different conformations, (ii) the force field parameters to be used together with the library (with permission from Martinek T. and Jojart B.), (iii) the conversion program written in tcl for use with the VMD program, (iv) a bash script that uses the AMBER software to perform the final minimization step and assembles the converted membrane. (BZ2) [file pcbi.1002152.s015.bz2 › popc_cg2aa/popc_lib_aa/popc_aa.1182.pdb]

ATOM      1  C1  POC A   1     126.340  89.910  52.370  1.00  0.00            
ATOM      2  C2  POC A   1     124.770  91.610  52.890  1.00  0.00            
ATOM      3  C3  POC A   1     124.870  90.870  50.730  1.00  0.00            
ATOM      4  N   POC A   1     125.000  90.450  52.100  1.00  0.00            
ATOM      5  C4  POC A   1     124.070  89.320  52.380  1.00  0.00            
ATOM      6  C5  POC A   1     124.000  87.980  51.630  1.00  0.00            
ATOM      7  O1P POC A   1     123.540  88.100  50.270  1.00  0.00            
ATOM      8  P   POC A   1     124.580  87.400  49.260  1.00  0.00            
ATOM      9  O2P POC A   1     125.670  88.370  49.230  1.00  0.00            
ATOM     10  O3P POC A   1     124.760  86.050  49.690  1.00  0.00            
ATOM     11  O4P POC A   1     123.600  87.520  48.060  1.00  0.00            
ATOM     12  C6  POC A   1     123.640  88.760  47.420  1.00  0.00            
ATOM     13  C7  POC A   1     123.190  88.450  46.010  1.00  0.00            
ATOM     14  O71 POC A   1     123.540  89.440  45.010  1.00  0.00            
ATOM     15  C81 POC A   1     124.300  89.120  43.970  1.00  0.00            
ATOM     16  O81 POC A   1     125.000  88.140  44.020  1.00  0.00            
ATOM     17  C1A POC A   1     124.290  90.310  43.000  1.00  0.00            
ATOM     18  C1B POC A   1     125.650  90.830  42.560  1.00  0.00            
ATOM     19  C1C POC A   1     125.660  91.410  41.120  1.00  0.00            
ATOM     20  C1D POC A   1     127.020  91.470  40.410  1.00  0.00            
ATOM     21  C1E POC A   1     126.970  91.940  38.930  1.00  0.00            
ATOM     22  C1F POC A   1     128.320  92.250  38.360  1.00  0.00            
ATOM     23  C1G POC A   1     128.300  92.850  36.960  1.00  0.00            
ATOM     24  CZ1 POC A   1     129.750  92.740  36.580  1.00  0.00            
ATOM     25  CZ2 POC A   1     130.120  92.600  35.320  1.00  0.00            
ATOM     26  C1H POC A   1     129.040  92.730  34.280  1.00  0.00            
ATOM     27  C1I POC A   1     129.650  92.390  32.910  1.00  0.00            
ATOM     28  C1J POC A   1     128.700  92.950  31.880  1.00  0.00            
ATOM     29  C1K POC A   1     129.420  92.790  30.530  1.00  0.00            
ATOM     30  C1L POC A   1     128.780  93.410  29.330  1.00  0.00            
ATOM     31  C1M POC A   1     127.580  92.620  28.790  1.00  0.00            
ATOM     32  C72 POC A   1     121.740  87.850  46.050  1.00  0.00            
ATOM     33  O72 POC A   1     120.700  88.110  45.070  1.00  0.00            
ATOM     34  C82 POC A   1     120.020  89.250  45.180  1.00  0.00            
ATOM     35  O82 POC A   1     120.260  90.220  45.890  1.00  0.00            
ATOM     36  C2A POC A   1     119.070  89.580  44.020  1.00  0.00            
ATOM     37  C2B POC A   1     119.860  90.470  43.050  1.00  0.00            
ATOM     38  C2C POC A   1     118.880  90.840  41.910  1.00  0.00            
ATOM     39  C2D POC A   1     119.540  91.840  40.980  1.00  0.00            
ATOM     40  C2E POC A   1     120.870  91.270  40.620  1.00  0.00            
ATOM     41  C2F POC A   1     121.870  92.260  40.000  1.00  0.00            
ATOM     42  C2G POC A   1     122.410  91.830  38.620  1.00  0.00            
ATOM     43  C2H POC A   1     123.340  92.880  38.070  1.00  0.00            
ATOM     44  C2I POC A   1     123.520  92.600  36.600  1.00  0.00            
ATOM     45  C2J POC A   1     124.210  91.250  36.350  1.00  0.00            
ATOM     46  C2K POC A   1     125.020  91.320  35.040  1.00  0.00            
ATOM     47  C2L POC A   1     125.820  90.020  35.050  1.00  0.00            
ATOM     48  C2M POC A   1     125.860  89.380  33.660  1.00  0.00            
ATOM     49  C2N POC A   1     126.340  87.930  33.810  1.00  0.00            
ATOM     50  C2T POC A   1     126.260  87.180  32.460  1.00  0.00            
ATOM     51  C1N POC A   1     127.000  93.560  27.740  1.00  0.00            
ATOM     52  C1T POC A   1     126.590  94.880  28.410  1.00  0.00            
ATOM     53  DU1 POC A   1     125.655  91.120  41.840  1.00  0.00
ATOM     54  DU2 POC A   1     127.645  92.095  38.645  1.00  0.00
ATOM     55  DU3 POC A   1     129.935  92.670  35.950  1.00  0.00
ATOM     56  DU4 POC A   1     129.060  92.870  31.205  1.00  0.00
ATOM     57  DU5 POC A   1     127.290  93.090  28.265  1.00  0.00
ATOM     58  DU6 POC A   1     119.370  90.655  42.480  1.00  0.00
ATOM     59  DU7 POC A   1     121.370  91.765  40.310  1.00  0.00
ATOM     60  DU8 POC A   1     123.865  91.925  36.475  1.00  0.00
ATOM     61  DU9 POC A   1     126.100  88.655  33.735  1.00  0.00
