# Supplementary material for: Structure and Dynamics of the Membrane-Bound Cytochrome P450 2C9
Source: PLoS Comput Biol. 2011 Aug 11;7(8):e1002152. doi: 10.1371/journal.pcbi.1002152 (PMC3154944; doi:10.1371/journal.pcbi.1002152)
Supplement: Protocol S2 — Procedure to convert coarse-grained to atomic resolution POPC molecules. Protocol_S2.tar.bz2 contains the files necessary for carrying out this procedure: (i) a full atomic-resolution library of POPC lipids containing 1454 different conformations, (ii) the force field parameters to be used together with the library (with permission from Martinek T. and Jojart B.), (iii) the conversion program written in tcl for use with the VMD program, (iv) a bash script that uses the AMBER software to perform the final minimization step and assembles the converted membrane. (BZ2) [file pcbi.1002152.s015.bz2 › popc_cg2aa/popc_lib_aa/popc_aa.720.pdb]

ATOM      1  C1  POC A   1      13.130  38.950  44.860  1.00  0.00            
ATOM      2  C2  POC A   1      12.910  39.620  47.240  1.00  0.00            
ATOM      3  C3  POC A   1      11.450  38.110  46.390  1.00  0.00            
ATOM      4  N   POC A   1      12.850  38.540  46.250  1.00  0.00            
ATOM      5  C4  POC A   1      13.720  37.450  46.710  1.00  0.00            
ATOM      6  C5  POC A   1      13.820  36.060  46.060  1.00  0.00            
ATOM      7  O1P POC A   1      15.190  35.690  45.930  1.00  0.00            
ATOM      8  P   POC A   1      15.190  34.190  45.340  1.00  0.00            
ATOM      9  O2P POC A   1      16.460  34.040  44.600  1.00  0.00            
ATOM     10  O3P POC A   1      15.090  33.320  46.540  1.00  0.00            
ATOM     11  O4P POC A   1      13.900  34.060  44.390  1.00  0.00            
ATOM     12  C6  POC A   1      14.030  32.900  43.570  1.00  0.00            
ATOM     13  C7  POC A   1      13.480  33.150  42.170  1.00  0.00            
ATOM     14  O71 POC A   1      14.270  33.970  41.300  1.00  0.00            
ATOM     15  C81 POC A   1      15.100  33.440  40.360  1.00  0.00            
ATOM     16  O81 POC A   1      15.260  32.230  40.210  1.00  0.00            
ATOM     17  C1A POC A   1      15.700  34.470  39.400  1.00  0.00            
ATOM     18  C1B POC A   1      14.680  35.510  38.940  1.00  0.00            
ATOM     19  C1C POC A   1      15.240  36.160  37.670  1.00  0.00            
ATOM     20  C1D POC A   1      15.380  35.210  36.480  1.00  0.00            
ATOM     21  C1E POC A   1      15.840  35.890  35.190  1.00  0.00            
ATOM     22  C1F POC A   1      15.610  34.760  34.180  1.00  0.00            
ATOM     23  C1G POC A   1      15.640  35.230  32.730  1.00  0.00            
ATOM     24  CZ1 POC A   1      14.430  36.140  32.450  1.00  0.00            
ATOM     25  CZ2 POC A   1      14.050  36.380  31.180  1.00  0.00            
ATOM     26  C1H POC A   1      14.980  35.700  30.170  1.00  0.00            
ATOM     27  C1I POC A   1      14.750  35.970  28.680  1.00  0.00            
ATOM     28  C1J POC A   1      15.950  35.480  27.880  1.00  0.00            
ATOM     29  C1K POC A   1      15.660  35.340  26.380  1.00  0.00            
ATOM     30  C1L POC A   1      16.950  34.690  25.860  1.00  0.00            
ATOM     31  C1M POC A   1      16.960  34.390  24.360  1.00  0.00            
ATOM     32  C72 POC A   1      12.010  33.480  42.430  1.00  0.00            
ATOM     33  O72 POC A   1      11.130  33.250  41.330  1.00  0.00            
ATOM     34  C82 POC A   1      10.820  34.300  40.510  1.00  0.00            
ATOM     35  O82 POC A   1      10.870  35.460  40.900  1.00  0.00            
ATOM     36  C2A POC A   1      10.230  33.860  39.170  1.00  0.00            
ATOM     37  C2B POC A   1      11.220  33.960  38.010  1.00  0.00            
ATOM     38  C2C POC A   1      10.830  33.180  36.750  1.00  0.00            
ATOM     39  C2D POC A   1      11.980  33.040  35.750  1.00  0.00            
ATOM     40  C2E POC A   1      11.490  32.590  34.370  1.00  0.00            
ATOM     41  C2F POC A   1      12.720  32.240  33.530  1.00  0.00            
ATOM     42  C2G POC A   1      12.370  31.720  32.130  1.00  0.00            
ATOM     43  C2H POC A   1      11.850  32.800  31.190  1.00  0.00            
ATOM     44  C2I POC A   1      11.430  32.220  29.840  1.00  0.00            
ATOM     45  C2J POC A   1      12.690  31.510  29.350  1.00  0.00            
ATOM     46  C2K POC A   1      12.400  30.920  27.970  1.00  0.00            
ATOM     47  C2L POC A   1      12.240  31.960  26.860  1.00  0.00            
ATOM     48  C2M POC A   1      12.220  31.320  25.470  1.00  0.00            
ATOM     49  C2N POC A   1      12.250  32.430  24.420  1.00  0.00            
ATOM     50  C2T POC A   1      12.450  31.790  23.040  1.00  0.00            
ATOM     51  C1N POC A   1      18.140  33.560  23.870  1.00  0.00            
ATOM     52  C1T POC A   1      18.310  33.520  22.350  1.00  0.00            
ATOM     53  DU1 POC A   1      14.960  35.835  38.305  1.00  0.00
ATOM     54  DU2 POC A   1      15.725  35.325  34.685  1.00  0.00
ATOM     55  DU3 POC A   1      14.240  36.260  31.815  1.00  0.00
ATOM     56  DU4 POC A   1      15.805  35.410  27.130  1.00  0.00
ATOM     57  DU5 POC A   1      17.550  33.975  24.115  1.00  0.00
ATOM     58  DU6 POC A   1      11.025  33.570  37.380  1.00  0.00
ATOM     59  DU7 POC A   1      12.105  32.415  33.950  1.00  0.00
ATOM     60  DU8 POC A   1      12.060  31.865  29.595  1.00  0.00
ATOM     61  DU9 POC A   1      12.235  31.875  24.945  1.00  0.00
