# Supplementary material for: Structure and Dynamics of the Membrane-Bound Cytochrome P450 2C9
Source: PLoS Comput Biol. 2011 Aug 11;7(8):e1002152. doi: 10.1371/journal.pcbi.1002152 (PMC3154944; doi:10.1371/journal.pcbi.1002152)
Supplement: Protocol S2 — Procedure to convert coarse-grained to atomic resolution POPC molecules. Protocol_S2.tar.bz2 contains the files necessary for carrying out this procedure: (i) a full atomic-resolution library of POPC lipids containing 1454 different conformations, (ii) the force field parameters to be used together with the library (with permission from Martinek T. and Jojart B.), (iii) the conversion program written in tcl for use with the VMD program, (iv) a bash script that uses the AMBER software to perform the final minimization step and assembles the converted membrane. (BZ2) [file pcbi.1002152.s015.bz2 › popc_cg2aa/popc_lib_aa/popc_aa.1249.pdb]

ATOM      1  C1  POC A   1      17.120  27.390  41.900  1.00  0.00            
ATOM      2  C2  POC A   1      15.760  25.750  43.000  1.00  0.00            
ATOM      3  C3  POC A   1      18.080  25.440  43.000  1.00  0.00            
ATOM      4  N   POC A   1      17.070  26.460  43.030  1.00  0.00            
ATOM      5  C4  POC A   1      17.200  27.400  44.180  1.00  0.00            
ATOM      6  C5  POC A   1      15.980  27.690  45.100  1.00  0.00            
ATOM      7  O1P POC A   1      14.880  28.350  44.590  1.00  0.00            
ATOM      8  P   POC A   1      13.620  28.330  45.570  1.00  0.00            
ATOM      9  O2P POC A   1      13.930  28.010  46.930  1.00  0.00            
ATOM     10  O3P POC A   1      12.730  29.520  45.160  1.00  0.00            
ATOM     11  O4P POC A   1      13.020  27.050  44.970  1.00  0.00            
ATOM     12  C6  POC A   1      12.660  27.390  43.670  1.00  0.00            
ATOM     13  C7  POC A   1      11.750  26.230  43.130  1.00  0.00            
ATOM     14  O71 POC A   1      11.950  25.900  41.680  1.00  0.00            
ATOM     15  C81 POC A   1      11.290  24.790  41.080  1.00  0.00            
ATOM     16  O81 POC A   1      10.890  23.850  41.740  1.00  0.00            
ATOM     17  C1A POC A   1      11.330  24.800  39.500  1.00  0.00            
ATOM     18  C1B POC A   1       9.990  25.160  38.690  1.00  0.00            
ATOM     19  C1C POC A   1      10.290  24.760  37.260  1.00  0.00            
ATOM     20  C1D POC A   1      10.560  23.250  37.260  1.00  0.00            
ATOM     21  C1E POC A   1      10.950  22.870  35.830  1.00  0.00            
ATOM     22  C1F POC A   1      12.390  22.950  35.330  1.00  0.00            
ATOM     23  C1G POC A   1      12.230  22.460  33.880  1.00  0.00            
ATOM     24  CZ1 POC A   1      13.570  22.340  33.170  1.00  0.00            
ATOM     25  CZ2 POC A   1      14.150  21.210  32.710  1.00  0.00            
ATOM     26  C1H POC A   1      13.330  19.880  32.750  1.00  0.00            
ATOM     27  C1I POC A   1      13.780  18.910  31.660  1.00  0.00            
ATOM     28  C1J POC A   1      13.390  19.360  30.270  1.00  0.00            
ATOM     29  C1K POC A   1      13.490  18.110  29.360  1.00  0.00            
ATOM     30  C1L POC A   1      12.920  18.440  27.960  1.00  0.00            
ATOM     31  C1M POC A   1      13.390  17.550  26.820  1.00  0.00            
ATOM     32  C72 POC A   1      10.410  26.710  43.680  1.00  0.00            
ATOM     33  O72 POC A   1      10.060  28.020  43.070  1.00  0.00            
ATOM     34  C82 POC A   1       8.880  28.480  43.380  1.00  0.00            
ATOM     35  O82 POC A   1       8.160  27.730  43.950  1.00  0.00            
ATOM     36  C2A POC A   1       8.400  29.730  42.630  1.00  0.00            
ATOM     37  C2B POC A   1       7.830  29.450  41.260  1.00  0.00            
ATOM     38  C2C POC A   1       8.800  29.480  40.100  1.00  0.00            
ATOM     39  C2D POC A   1       8.140  28.880  38.890  1.00  0.00            
ATOM     40  C2E POC A   1       8.730  29.560  37.670  1.00  0.00            
ATOM     41  C2F POC A   1       7.870  29.380  36.450  1.00  0.00            
ATOM     42  C2G POC A   1       8.750  29.990  35.420  1.00  0.00            
ATOM     43  C2H POC A   1       8.090  30.030  34.010  1.00  0.00            
ATOM     44  C2I POC A   1       8.750  28.960  33.180  1.00  0.00            
ATOM     45  C2J POC A   1       8.690  27.580  33.840  1.00  0.00            
ATOM     46  C2K POC A   1       9.350  26.570  32.860  1.00  0.00            
ATOM     47  C2L POC A   1       8.540  26.490  31.540  1.00  0.00            
ATOM     48  C2M POC A   1       9.140  25.270  30.740  1.00  0.00            
ATOM     49  C2N POC A   1       8.730  24.850  29.290  1.00  0.00            
ATOM     50  C2T POC A   1       9.240  23.450  28.870  1.00  0.00            
ATOM     51  C1N POC A   1      12.790  17.900  25.460  1.00  0.00            
ATOM     52  C1T POC A   1      13.830  17.460  24.400  1.00  0.00            
ATOM     53  DU1 POC A   1      10.140  24.960  37.975  1.00  0.00
ATOM     54  DU2 POC A   1      11.670  22.910  35.580  1.00  0.00
ATOM     55  DU3 POC A   1      13.860  21.775  32.940  1.00  0.00
ATOM     56  DU4 POC A   1      13.440  18.735  29.815  1.00  0.00
ATOM     57  DU5 POC A   1      13.090  17.725  26.140  1.00  0.00
ATOM     58  DU6 POC A   1       8.315  29.465  40.680  1.00  0.00
ATOM     59  DU7 POC A   1       8.300  29.470  37.060  1.00  0.00
ATOM     60  DU8 POC A   1       8.720  28.270  33.510  1.00  0.00
ATOM     61  DU9 POC A   1       8.935  25.060  30.015  1.00  0.00
