# Supplementary material for: Structure and Dynamics of the Membrane-Bound Cytochrome P450 2C9
Source: PLoS Comput Biol. 2011 Aug 11;7(8):e1002152. doi: 10.1371/journal.pcbi.1002152 (PMC3154944; doi:10.1371/journal.pcbi.1002152)
Supplement: Protocol S2 — Procedure to convert coarse-grained to atomic resolution POPC molecules. Protocol_S2.tar.bz2 contains the files necessary for carrying out this procedure: (i) a full atomic-resolution library of POPC lipids containing 1454 different conformations, (ii) the force field parameters to be used together with the library (with permission from Martinek T. and Jojart B.), (iii) the conversion program written in tcl for use with the VMD program, (iv) a bash script that uses the AMBER software to perform the final minimization step and assembles the converted membrane. (BZ2) [file pcbi.1002152.s015.bz2 › popc_cg2aa/popc_lib_aa/popc_aa.1117.pdb]

ATOM      1  C1  POC A   1      72.570  93.360  47.680  1.00  0.00            
ATOM      2  C2  POC A   1      73.000  94.210  49.910  1.00  0.00            
ATOM      3  C3  POC A   1      72.090  92.130  49.480  1.00  0.00            
ATOM      4  N   POC A   1      73.100  93.030  48.990  1.00  0.00            
ATOM      5  C4  POC A   1      74.420  92.240  49.040  1.00  0.00            
ATOM      6  C5  POC A   1      74.660  91.130  48.000  1.00  0.00            
ATOM      7  O1P POC A   1      73.810  89.880  48.100  1.00  0.00            
ATOM      8  P   POC A   1      73.960  88.940  46.870  1.00  0.00            
ATOM      9  O2P POC A   1      74.040  89.810  45.680  1.00  0.00            
ATOM     10  O3P POC A   1      75.160  88.170  47.150  1.00  0.00            
ATOM     11  O4P POC A   1      72.600  88.130  46.690  1.00  0.00            
ATOM     12  C6  POC A   1      71.510  89.020  46.350  1.00  0.00            
ATOM     13  C7  POC A   1      70.360  88.560  45.410  1.00  0.00            
ATOM     14  O71 POC A   1      69.780  87.320  45.950  1.00  0.00            
ATOM     15  C81 POC A   1      68.620  86.910  45.350  1.00  0.00            
ATOM     16  O81 POC A   1      67.800  87.780  45.150  1.00  0.00            
ATOM     17  C1A POC A   1      68.220  85.500  45.410  1.00  0.00            
ATOM     18  C1B POC A   1      68.490  84.860  44.050  1.00  0.00            
ATOM     19  C1C POC A   1      67.820  83.540  43.750  1.00  0.00            
ATOM     20  C1D POC A   1      69.050  82.610  43.550  1.00  0.00            
ATOM     21  C1E POC A   1      69.640  82.740  42.160  1.00  0.00            
ATOM     22  C1F POC A   1      68.540  82.430  41.150  1.00  0.00            
ATOM     23  C1G POC A   1      69.120  82.450  39.760  1.00  0.00            
ATOM     24  CZ1 POC A   1      68.060  81.990  38.750  1.00  0.00            
ATOM     25  CZ2 POC A   1      68.440  82.300  37.470  1.00  0.00            
ATOM     26  C1H POC A   1      69.720  83.060  37.100  1.00  0.00            
ATOM     27  C1I POC A   1      69.580  84.160  36.050  1.00  0.00            
ATOM     28  C1J POC A   1      70.170  85.410  36.750  1.00  0.00            
ATOM     29  C1K POC A   1      69.240  85.860  37.850  1.00  0.00            
ATOM     30  C1L POC A   1      67.990  86.530  37.260  1.00  0.00            
ATOM     31  C1M POC A   1      68.550  87.770  36.510  1.00  0.00            
ATOM     32  C72 POC A   1      70.910  88.410  44.040  1.00  0.00            
ATOM     33  O72 POC A   1      71.690  89.440  43.430  1.00  0.00            
ATOM     34  C82 POC A   1      71.980  89.090  42.190  1.00  0.00            
ATOM     35  O82 POC A   1      71.360  88.220  41.630  1.00  0.00            
ATOM     36  C2A POC A   1      73.010  89.980  41.560  1.00  0.00            
ATOM     37  C2B POC A   1      73.610  89.440  40.270  1.00  0.00            
ATOM     38  C2C POC A   1      72.680  89.480  39.030  1.00  0.00            
ATOM     39  C2D POC A   1      73.470  88.920  37.800  1.00  0.00            
ATOM     40  C2E POC A   1      72.640  88.760  36.530  1.00  0.00            
ATOM     41  C2F POC A   1      73.320  87.700  35.610  1.00  0.00            
ATOM     42  C2G POC A   1      72.740  87.490  34.190  1.00  0.00            
ATOM     43  C2H POC A   1      73.530  86.320  33.520  1.00  0.00            
ATOM     44  C2I POC A   1      72.950  85.800  32.160  1.00  0.00            
ATOM     45  C2J POC A   1      73.410  84.500  31.400  1.00  0.00            
ATOM     46  C2K POC A   1      74.440  84.810  30.300  1.00  0.00            
ATOM     47  C2L POC A   1      75.530  83.770  30.270  1.00  0.00            
ATOM     48  C2M POC A   1      76.450  83.680  31.490  1.00  0.00            
ATOM     49  C2N POC A   1      77.690  82.900  31.090  1.00  0.00            
ATOM     50  C2T POC A   1      77.550  81.500  30.450  1.00  0.00            
ATOM     51  C1N POC A   1      67.410  88.720  36.250  1.00  0.00            
ATOM     52  C1T POC A   1      67.720  89.780  35.180  1.00  0.00            
ATOM     53  DU1 POC A   1      68.155  84.200  43.900  1.00  0.00
ATOM     54  DU2 POC A   1      69.090  82.585  41.655  1.00  0.00
ATOM     55  DU3 POC A   1      68.250  82.145  38.110  1.00  0.00
ATOM     56  DU4 POC A   1      69.705  85.635  37.300  1.00  0.00
ATOM     57  DU5 POC A   1      67.980  88.245  36.380  1.00  0.00
ATOM     58  DU6 POC A   1      73.145  89.460  39.650  1.00  0.00
ATOM     59  DU7 POC A   1      72.980  88.230  36.070  1.00  0.00
ATOM     60  DU8 POC A   1      73.180  85.150  31.780  1.00  0.00
ATOM     61  DU9 POC A   1      77.070  83.290  31.290  1.00  0.00
