# Supplementary material for: Structure and Dynamics of the Membrane-Bound Cytochrome P450 2C9
Source: PLoS Comput Biol. 2011 Aug 11;7(8):e1002152. doi: 10.1371/journal.pcbi.1002152 (PMC3154944; doi:10.1371/journal.pcbi.1002152)
Supplement: Protocol S2 — Procedure to convert coarse-grained to atomic resolution POPC molecules. Protocol_S2.tar.bz2 contains the files necessary for carrying out this procedure: (i) a full atomic-resolution library of POPC lipids containing 1454 different conformations, (ii) the force field parameters to be used together with the library (with permission from Martinek T. and Jojart B.), (iii) the conversion program written in tcl for use with the VMD program, (iv) a bash script that uses the AMBER software to perform the final minimization step and assembles the converted membrane. (BZ2) [file pcbi.1002152.s015.bz2 › popc_cg2aa/popc_lib_aa/popc_aa.905.pdb]

ATOM      1  C1  POC A   1     117.490  65.200  42.810  1.00  0.00            
ATOM      2  C2  POC A   1     117.980  65.840  40.450  1.00  0.00            
ATOM      3  C3  POC A   1     119.660  64.930  41.820  1.00  0.00            
ATOM      4  N   POC A   1     118.220  64.910  41.560  1.00  0.00            
ATOM      5  C4  POC A   1     117.990  63.580  40.970  1.00  0.00            
ATOM      6  C5  POC A   1     117.700  62.360  41.840  1.00  0.00            
ATOM      7  O1P POC A   1     117.170  61.260  41.100  1.00  0.00            
ATOM      8  P   POC A   1     117.180  59.900  41.960  1.00  0.00            
ATOM      9  O2P POC A   1     118.610  59.630  42.250  1.00  0.00            
ATOM     10  O3P POC A   1     116.300  60.290  43.090  1.00  0.00            
ATOM     11  O4P POC A   1     116.510  58.950  40.840  1.00  0.00            
ATOM     12  C6  POC A   1     117.400  59.010  39.720  1.00  0.00            
ATOM     13  C7  POC A   1     117.460  57.660  39.000  1.00  0.00            
ATOM     14  O71 POC A   1     118.580  57.510  38.110  1.00  0.00            
ATOM     15  C81 POC A   1     119.710  56.910  38.570  1.00  0.00            
ATOM     16  O81 POC A   1     119.760  56.450  39.710  1.00  0.00            
ATOM     17  C1A POC A   1     120.880  56.810  37.580  1.00  0.00            
ATOM     18  C1B POC A   1     121.390  55.370  37.430  1.00  0.00            
ATOM     19  C1C POC A   1     122.090  55.150  36.090  1.00  0.00            
ATOM     20  C1D POC A   1     121.250  55.470  34.850  1.00  0.00            
ATOM     21  C1E POC A   1     121.930  55.030  33.550  1.00  0.00            
ATOM     22  C1F POC A   1     121.160  55.790  32.470  1.00  0.00            
ATOM     23  C1G POC A   1     119.880  55.000  32.160  1.00  0.00            
ATOM     24  CZ1 POC A   1     118.740  55.790  31.510  1.00  0.00            
ATOM     25  CZ2 POC A   1     117.710  55.180  30.900  1.00  0.00            
ATOM     26  C1H POC A   1     117.690  53.660  31.090  1.00  0.00            
ATOM     27  C1I POC A   1     116.820  53.230  29.910  1.00  0.00            
ATOM     28  C1J POC A   1     116.580  51.720  29.810  1.00  0.00            
ATOM     29  C1K POC A   1     115.650  51.440  28.630  1.00  0.00            
ATOM     30  C1L POC A   1     115.260  49.970  28.460  1.00  0.00            
ATOM     31  C1M POC A   1     114.380  49.770  27.230  1.00  0.00            
ATOM     32  C72 POC A   1     116.140  57.360  38.300  1.00  0.00            
ATOM     33  O72 POC A   1     115.410  58.490  37.820  1.00  0.00            
ATOM     34  C82 POC A   1     114.370  58.090  37.040  1.00  0.00            
ATOM     35  O82 POC A   1     114.070  56.910  36.930  1.00  0.00            
ATOM     36  C2A POC A   1     113.370  59.190  36.680  1.00  0.00            
ATOM     37  C2B POC A   1     112.510  58.830  35.460  1.00  0.00            
ATOM     38  C2C POC A   1     111.510  59.960  35.210  1.00  0.00            
ATOM     39  C2D POC A   1     110.790  59.890  33.860  1.00  0.00            
ATOM     40  C2E POC A   1     109.720  60.990  33.840  1.00  0.00            
ATOM     41  C2F POC A   1     109.130  60.970  32.430  1.00  0.00            
ATOM     42  C2G POC A   1     108.650  59.540  32.140  1.00  0.00            
ATOM     43  C2H POC A   1     108.340  59.400  30.650  1.00  0.00            
ATOM     44  C2I POC A   1     108.360  57.960  30.140  1.00  0.00            
ATOM     45  C2J POC A   1     107.970  57.720  28.680  1.00  0.00            
ATOM     46  C2K POC A   1     108.180  56.250  28.320  1.00  0.00            
ATOM     47  C2L POC A   1     107.590  55.920  26.950  1.00  0.00            
ATOM     48  C2M POC A   1     108.030  54.510  26.530  1.00  0.00            
ATOM     49  C2N POC A   1     108.140  54.340  25.020  1.00  0.00            
ATOM     50  C2T POC A   1     109.370  53.600  24.480  1.00  0.00            
ATOM     51  C1N POC A   1     113.000  50.420  27.170  1.00  0.00            
ATOM     52  C1T POC A   1     112.360  50.230  25.790  1.00  0.00            
ATOM     53  DU1 POC A   1     121.740  55.260  36.760  1.00  0.00
ATOM     54  DU2 POC A   1     121.545  55.410  33.010  1.00  0.00
ATOM     55  DU3 POC A   1     118.225  55.485  31.205  1.00  0.00
ATOM     56  DU4 POC A   1     116.115  51.580  29.220  1.00  0.00
ATOM     57  DU5 POC A   1     113.690  50.095  27.200  1.00  0.00
ATOM     58  DU6 POC A   1     112.010  59.395  35.335  1.00  0.00
ATOM     59  DU7 POC A   1     109.425  60.980  33.135  1.00  0.00
ATOM     60  DU8 POC A   1     108.165  57.840  29.410  1.00  0.00
ATOM     61  DU9 POC A   1     108.085  54.425  25.775  1.00  0.00
