# Supplementary material for: Structure and Dynamics of the Membrane-Bound Cytochrome P450 2C9
Source: PLoS Comput Biol. 2011 Aug 11;7(8):e1002152. doi: 10.1371/journal.pcbi.1002152 (PMC3154944; doi:10.1371/journal.pcbi.1002152)
Supplement: Protocol S2 — Procedure to convert coarse-grained to atomic resolution POPC molecules. Protocol_S2.tar.bz2 contains the files necessary for carrying out this procedure: (i) a full atomic-resolution library of POPC lipids containing 1454 different conformations, (ii) the force field parameters to be used together with the library (with permission from Martinek T. and Jojart B.), (iii) the conversion program written in tcl for use with the VMD program, (iv) a bash script that uses the AMBER software to perform the final minimization step and assembles the converted membrane. (BZ2) [file pcbi.1002152.s015.bz2 › popc_cg2aa/popc_lib_aa/popc_aa.390.pdb]

ATOM      1  C1  POC A   1      55.270  52.190  41.500  1.00  0.00            
ATOM      2  C2  POC A   1      55.990  52.930  43.670  1.00  0.00            
ATOM      3  C3  POC A   1      55.360  50.800  43.230  1.00  0.00            
ATOM      4  N   POC A   1      56.130  51.890  42.630  1.00  0.00            
ATOM      5  C4  POC A   1      57.450  51.390  42.290  1.00  0.00            
ATOM      6  C5  POC A   1      58.670  52.280  42.780  1.00  0.00            
ATOM      7  O1P POC A   1      59.960  51.800  42.470  1.00  0.00            
ATOM      8  P   POC A   1      60.940  53.000  42.570  1.00  0.00            
ATOM      9  O2P POC A   1      60.800  53.510  43.980  1.00  0.00            
ATOM     10  O3P POC A   1      62.310  52.740  41.990  1.00  0.00            
ATOM     11  O4P POC A   1      60.290  54.150  41.900  1.00  0.00            
ATOM     12  C6  POC A   1      60.790  54.290  40.520  1.00  0.00            
ATOM     13  C7  POC A   1      60.030  55.420  39.760  1.00  0.00            
ATOM     14  O71 POC A   1      58.970  54.880  38.840  1.00  0.00            
ATOM     15  C81 POC A   1      57.840  54.420  39.460  1.00  0.00            
ATOM     16  O81 POC A   1      57.660  54.580  40.600  1.00  0.00            
ATOM     17  C1A POC A   1      56.820  53.760  38.490  1.00  0.00            
ATOM     18  C1B POC A   1      57.480  52.470  37.940  1.00  0.00            
ATOM     19  C1C POC A   1      56.780  51.690  36.880  1.00  0.00            
ATOM     20  C1D POC A   1      56.740  52.400  35.510  1.00  0.00            
ATOM     21  C1E POC A   1      56.090  51.550  34.440  1.00  0.00            
ATOM     22  C1F POC A   1      55.850  52.310  33.100  1.00  0.00            
ATOM     23  C1G POC A   1      54.590  53.090  33.280  1.00  0.00            
ATOM     24  CZ1 POC A   1      54.310  53.930  32.040  1.00  0.00            
ATOM     25  CZ2 POC A   1      53.110  54.490  32.020  1.00  0.00            
ATOM     26  C1H POC A   1      52.200  54.500  33.210  1.00  0.00            
ATOM     27  C1I POC A   1      50.910  55.300  33.080  1.00  0.00            
ATOM     28  C1J POC A   1      51.170  56.830  33.150  1.00  0.00            
ATOM     29  C1K POC A   1      50.130  57.630  32.350  1.00  0.00            
ATOM     30  C1L POC A   1      50.010  56.960  30.980  1.00  0.00            
ATOM     31  C1M POC A   1      48.530  57.120  30.490  1.00  0.00            
ATOM     32  C72 POC A   1      60.960  56.520  39.280  1.00  0.00            
ATOM     33  O72 POC A   1      62.000  55.800  38.590  1.00  0.00            
ATOM     34  C82 POC A   1      63.000  56.660  38.280  1.00  0.00            
ATOM     35  O82 POC A   1      63.150  57.730  38.980  1.00  0.00            
ATOM     36  C2A POC A   1      64.180  55.990  37.460  1.00  0.00            
ATOM     37  C2B POC A   1      63.650  55.570  36.010  1.00  0.00            
ATOM     38  C2C POC A   1      64.660  55.110  34.970  1.00  0.00            
ATOM     39  C2D POC A   1      64.170  54.690  33.530  1.00  0.00            
ATOM     40  C2E POC A   1      65.170  53.810  32.840  1.00  0.00            
ATOM     41  C2F POC A   1      64.850  53.540  31.390  1.00  0.00            
ATOM     42  C2G POC A   1      65.690  52.430  30.800  1.00  0.00            
ATOM     43  C2H POC A   1      66.610  53.030  29.760  1.00  0.00            
ATOM     44  C2I POC A   1      66.620  52.290  28.460  1.00  0.00            
ATOM     45  C2J POC A   1      67.210  50.890  28.620  1.00  0.00            
ATOM     46  C2K POC A   1      68.720  50.780  28.460  1.00  0.00            
ATOM     47  C2L POC A   1      69.240  49.240  28.470  1.00  0.00            
ATOM     48  C2M POC A   1      70.720  49.120  27.900  1.00  0.00            
ATOM     49  C2N POC A   1      71.230  47.690  28.050  1.00  0.00            
ATOM     50  C2T POC A   1      72.750  47.840  27.770  1.00  0.00            
ATOM     51  C1N POC A   1      48.450  57.010  28.960  1.00  0.00            
ATOM     52  C1T POC A   1      47.360  57.970  28.410  1.00  0.00            
ATOM     53  DU1 POC A   1      57.130  52.080  37.410  1.00  0.00
ATOM     54  DU2 POC A   1      55.970  51.930  33.770  1.00  0.00
ATOM     55  DU3 POC A   1      53.710  54.210  32.030  1.00  0.00
ATOM     56  DU4 POC A   1      50.650  57.230  32.750  1.00  0.00
ATOM     57  DU5 POC A   1      48.490  57.065  29.725  1.00  0.00
ATOM     58  DU6 POC A   1      64.155  55.340  35.490  1.00  0.00
ATOM     59  DU7 POC A   1      65.010  53.675  32.115  1.00  0.00
ATOM     60  DU8 POC A   1      66.915  51.590  28.540  1.00  0.00
ATOM     61  DU9 POC A   1      70.975  48.405  27.975  1.00  0.00
