# Supplementary material for: Structure and Dynamics of the Membrane-Bound Cytochrome P450 2C9
Source: PLoS Comput Biol. 2011 Aug 11;7(8):e1002152. doi: 10.1371/journal.pcbi.1002152 (PMC3154944; doi:10.1371/journal.pcbi.1002152)
Supplement: Protocol S2 — Procedure to convert coarse-grained to atomic resolution POPC molecules. Protocol_S2.tar.bz2 contains the files necessary for carrying out this procedure: (i) a full atomic-resolution library of POPC lipids containing 1454 different conformations, (ii) the force field parameters to be used together with the library (with permission from Martinek T. and Jojart B.), (iii) the conversion program written in tcl for use with the VMD program, (iv) a bash script that uses the AMBER software to perform the final minimization step and assembles the converted membrane. (BZ2) [file pcbi.1002152.s015.bz2 › popc_cg2aa/popc_lib_aa/popc_aa.711.pdb]

ATOM      1  C1  POC A   1      17.300  68.600  36.710  1.00  0.00            
ATOM      2  C2  POC A   1      15.080  68.780  37.290  1.00  0.00            
ATOM      3  C3  POC A   1      16.590  67.680  38.800  1.00  0.00            
ATOM      4  N   POC A   1      16.430  68.810  37.870  1.00  0.00            
ATOM      5  C4  POC A   1      16.550  70.180  38.390  1.00  0.00            
ATOM      6  C5  POC A   1      16.230  70.480  39.850  1.00  0.00            
ATOM      7  O1P POC A   1      16.400  71.840  40.230  1.00  0.00            
ATOM      8  P   POC A   1      14.880  72.320  40.440  1.00  0.00            
ATOM      9  O2P POC A   1      14.210  72.290  39.120  1.00  0.00            
ATOM     10  O3P POC A   1      14.330  71.460  41.510  1.00  0.00            
ATOM     11  O4P POC A   1      15.270  73.820  40.870  1.00  0.00            
ATOM     12  C6  POC A   1      15.890  74.370  39.710  1.00  0.00            
ATOM     13  C7  POC A   1      16.720  75.640  39.820  1.00  0.00            
ATOM     14  O71 POC A   1      18.040  75.540  40.400  1.00  0.00            
ATOM     15  C81 POC A   1      19.230  75.870  39.840  1.00  0.00            
ATOM     16  O81 POC A   1      20.240  75.600  40.490  1.00  0.00            
ATOM     17  C1A POC A   1      19.260  76.240  38.350  1.00  0.00            
ATOM     18  C1B POC A   1      19.690  77.710  38.280  1.00  0.00            
ATOM     19  C1C POC A   1      19.450  78.200  36.850  1.00  0.00            
ATOM     20  C1D POC A   1      20.190  77.410  35.770  1.00  0.00            
ATOM     21  C1E POC A   1      20.140  78.120  34.420  1.00  0.00            
ATOM     22  C1F POC A   1      21.000  77.380  33.400  1.00  0.00            
ATOM     23  C1G POC A   1      21.090  78.200  32.110  1.00  0.00            
ATOM     24  CZ1 POC A   1      21.910  77.370  31.120  1.00  0.00            
ATOM     25  CZ2 POC A   1      22.700  77.980  30.220  1.00  0.00            
ATOM     26  C1H POC A   1      22.670  79.510  30.290  1.00  0.00            
ATOM     27  C1I POC A   1      23.210  80.120  29.000  1.00  0.00            
ATOM     28  C1J POC A   1      24.630  79.650  28.670  1.00  0.00            
ATOM     29  C1K POC A   1      25.230  80.330  27.440  1.00  0.00            
ATOM     30  C1L POC A   1      24.480  79.780  26.230  1.00  0.00            
ATOM     31  C1M POC A   1      25.020  80.590  25.040  1.00  0.00            
ATOM     32  C72 POC A   1      15.780  76.620  40.530  1.00  0.00            
ATOM     33  O72 POC A   1      14.820  77.370  39.780  1.00  0.00            
ATOM     34  C82 POC A   1      15.330  78.480  39.190  1.00  0.00            
ATOM     35  O82 POC A   1      16.450  78.920  39.460  1.00  0.00            
ATOM     36  C2A POC A   1      14.270  79.310  38.480  1.00  0.00            
ATOM     37  C2B POC A   1      13.700  78.550  37.290  1.00  0.00            
ATOM     38  C2C POC A   1      14.650  78.430  36.100  1.00  0.00            
ATOM     39  C2D POC A   1      14.270  77.370  35.070  1.00  0.00            
ATOM     40  C2E POC A   1      15.430  77.380  34.070  1.00  0.00            
ATOM     41  C2F POC A   1      15.440  78.790  33.470  1.00  0.00            
ATOM     42  C2G POC A   1      16.320  78.640  32.220  1.00  0.00            
ATOM     43  C2H POC A   1      16.470  80.050  31.650  1.00  0.00            
ATOM     44  C2I POC A   1      17.230  80.930  32.640  1.00  0.00            
ATOM     45  C2J POC A   1      18.750  81.090  32.510  1.00  0.00            
ATOM     46  C2K POC A   1      19.240  82.030  33.610  1.00  0.00            
ATOM     47  C2L POC A   1      20.700  82.400  33.330  1.00  0.00            
ATOM     48  C2M POC A   1      21.290  83.390  34.330  1.00  0.00            
ATOM     49  C2N POC A   1      22.820  83.440  34.310  1.00  0.00            
ATOM     50  C2T POC A   1      23.390  82.050  34.610  1.00  0.00            
ATOM     51  C1N POC A   1      26.530  80.440  24.860  1.00  0.00            
ATOM     52  C1T POC A   1      27.270  81.310  23.840  1.00  0.00            
ATOM     53  DU1 POC A   1      19.570  77.955  37.565  1.00  0.00
ATOM     54  DU2 POC A   1      20.570  77.750  33.910  1.00  0.00
ATOM     55  DU3 POC A   1      22.305  77.675  30.670  1.00  0.00
ATOM     56  DU4 POC A   1      24.930  79.990  28.055  1.00  0.00
ATOM     57  DU5 POC A   1      25.775  80.515  24.950  1.00  0.00
ATOM     58  DU6 POC A   1      14.175  78.490  36.695  1.00  0.00
ATOM     59  DU7 POC A   1      15.435  78.085  33.770  1.00  0.00
ATOM     60  DU8 POC A   1      17.990  81.010  32.575  1.00  0.00
ATOM     61  DU9 POC A   1      22.055  83.415  34.320  1.00  0.00
