# Supplementary material for: Structure and Dynamics of the Membrane-Bound Cytochrome P450 2C9
Source: PLoS Comput Biol. 2011 Aug 11;7(8):e1002152. doi: 10.1371/journal.pcbi.1002152 (PMC3154944; doi:10.1371/journal.pcbi.1002152)
Supplement: Protocol S2 — Procedure to convert coarse-grained to atomic resolution POPC molecules. Protocol_S2.tar.bz2 contains the files necessary for carrying out this procedure: (i) a full atomic-resolution library of POPC lipids containing 1454 different conformations, (ii) the force field parameters to be used together with the library (with permission from Martinek T. and Jojart B.), (iii) the conversion program written in tcl for use with the VMD program, (iv) a bash script that uses the AMBER software to perform the final minimization step and assembles the converted membrane. (BZ2) [file pcbi.1002152.s015.bz2 › popc_cg2aa/popc_lib_aa/popc_aa.44.pdb]

ATOM      1  C1  POC A   1      11.960 145.390  47.190  1.00  0.00            
ATOM      2  C2  POC A   1       9.710 145.410  47.740  1.00  0.00            
ATOM      3  C3  POC A   1      10.590 147.090  46.260  1.00  0.00            
ATOM      4  N   POC A   1      10.640 145.670  46.670  1.00  0.00            
ATOM      5  C4  POC A   1      10.450 145.110  45.320  1.00  0.00            
ATOM      6  C5  POC A   1      10.410 143.550  45.260  1.00  0.00            
ATOM      7  O1P POC A   1      11.680 142.930  45.340  1.00  0.00            
ATOM      8  P   POC A   1      11.450 141.350  45.530  1.00  0.00            
ATOM      9  O2P POC A   1      12.750 140.690  45.290  1.00  0.00            
ATOM     10  O3P POC A   1      10.670 141.400  46.720  1.00  0.00            
ATOM     11  O4P POC A   1      10.680 141.060  44.270  1.00  0.00            
ATOM     12  C6  POC A   1      11.570 140.900  43.150  1.00  0.00            
ATOM     13  C7  POC A   1      10.840 140.850  41.830  1.00  0.00            
ATOM     14  O71 POC A   1      11.610 140.240  40.740  1.00  0.00            
ATOM     15  C81 POC A   1      10.920 140.010  39.640  1.00  0.00            
ATOM     16  O81 POC A   1       9.690 139.880  39.680  1.00  0.00            
ATOM     17  C1A POC A   1      11.840 139.650  38.460  1.00  0.00            
ATOM     18  C1B POC A   1      12.020 138.150  38.360  1.00  0.00            
ATOM     19  C1C POC A   1      13.120 137.720  37.400  1.00  0.00            
ATOM     20  C1D POC A   1      13.140 136.200  37.040  1.00  0.00            
ATOM     21  C1E POC A   1      11.900 135.570  36.320  1.00  0.00            
ATOM     22  C1F POC A   1      11.820 135.780  34.800  1.00  0.00            
ATOM     23  C1G POC A   1      11.270 134.550  34.110  1.00  0.00            
ATOM     24  CZ1 POC A   1      12.220 134.070  33.010  1.00  0.00            
ATOM     25  CZ2 POC A   1      11.660 133.320  32.030  1.00  0.00            
ATOM     26  C1H POC A   1      10.240 132.800  32.260  1.00  0.00            
ATOM     27  C1I POC A   1       9.830 132.100  31.030  1.00  0.00            
ATOM     28  C1J POC A   1       8.450 131.730  31.390  1.00  0.00            
ATOM     29  C1K POC A   1       7.770 130.840  30.350  1.00  0.00            
ATOM     30  C1L POC A   1       7.620 131.490  28.950  1.00  0.00            
ATOM     31  C1M POC A   1       6.460 132.460  28.970  1.00  0.00            
ATOM     32  C72 POC A   1      10.590 142.440  41.500  1.00  0.00            
ATOM     33  O72 POC A   1       9.380 142.900  42.060  1.00  0.00            
ATOM     34  C82 POC A   1       8.980 144.070  41.580  1.00  0.00            
ATOM     35  O82 POC A   1       8.300 144.740  42.270  1.00  0.00            
ATOM     36  C2A POC A   1       9.430 144.360  40.160  1.00  0.00            
ATOM     37  C2B POC A   1      10.090 145.590  39.730  1.00  0.00            
ATOM     38  C2C POC A   1       9.070 146.760  39.830  1.00  0.00            
ATOM     39  C2D POC A   1       9.610 148.130  39.480  1.00  0.00            
ATOM     40  C2E POC A   1       8.450 149.100  39.190  1.00  0.00            
ATOM     41  C2F POC A   1       8.880 150.520  38.890  1.00  0.00            
ATOM     42  C2G POC A   1       9.730 150.570  37.620  1.00  0.00            
ATOM     43  C2H POC A   1       8.750 150.580  36.370  1.00  0.00            
ATOM     44  C2I POC A   1       9.640 151.020  35.210  1.00  0.00            
ATOM     45  C2J POC A   1       8.980 151.340  33.890  1.00  0.00            
ATOM     46  C2K POC A   1       9.980 150.840  32.870  1.00  0.00            
ATOM     47  C2L POC A   1       9.620 151.310  31.460  1.00  0.00            
ATOM     48  C2M POC A   1       8.540 150.370  30.960  1.00  0.00            
ATOM     49  C2N POC A   1       7.990 150.670  29.510  1.00  0.00            
ATOM     50  C2T POC A   1       6.980 149.560  29.160  1.00  0.00            
ATOM     51  C1N POC A   1       6.420 133.270  27.710  1.00  0.00            
ATOM     52  C1T POC A   1       5.680 134.590  27.850  1.00  0.00            
ATOM     53  DU1 POC A   1      12.570 137.935  37.880  1.00  0.00
ATOM     54  DU2 POC A   1      11.860 135.675  35.560  1.00  0.00
ATOM     55  DU3 POC A   1      11.940 133.695  32.520  1.00  0.00
ATOM     56  DU4 POC A   1       8.110 131.285  30.870  1.00  0.00
ATOM     57  DU5 POC A   1       6.440 132.865  28.340  1.00  0.00
ATOM     58  DU6 POC A   1       9.580 146.175  39.780  1.00  0.00
ATOM     59  DU7 POC A   1       8.665 149.810  39.040  1.00  0.00
ATOM     60  DU8 POC A   1       9.310 151.180  34.550  1.00  0.00
ATOM     61  DU9 POC A   1       8.265 150.520  30.235  1.00  0.00
