# Supplementary material for: Structure and Dynamics of the Membrane-Bound Cytochrome P450 2C9
Source: PLoS Comput Biol. 2011 Aug 11;7(8):e1002152. doi: 10.1371/journal.pcbi.1002152 (PMC3154944; doi:10.1371/journal.pcbi.1002152)
Supplement: Protocol S2 — Procedure to convert coarse-grained to atomic resolution POPC molecules. Protocol_S2.tar.bz2 contains the files necessary for carrying out this procedure: (i) a full atomic-resolution library of POPC lipids containing 1454 different conformations, (ii) the force field parameters to be used together with the library (with permission from Martinek T. and Jojart B.), (iii) the conversion program written in tcl for use with the VMD program, (iv) a bash script that uses the AMBER software to perform the final minimization step and assembles the converted membrane. (BZ2) [file pcbi.1002152.s015.bz2 › popc_cg2aa/popc_lib_aa/popc_aa.1180.pdb]

ATOM      1  C1  POC A   1       1.690 110.750  44.890  1.00  0.00            
ATOM      2  C2  POC A   1       3.080 110.760  42.730  1.00  0.00            
ATOM      3  C3  POC A   1       1.820 108.940  43.460  1.00  0.00            
ATOM      4  N   POC A   1       1.860 110.450  43.480  1.00  0.00            
ATOM      5  C4  POC A   1       0.660 111.090  42.830  1.00  0.00            
ATOM      6  C5  POC A   1      -0.780 110.510  43.080  1.00  0.00            
ATOM      7  O1P POC A   1      -0.910 109.250  42.510  1.00  0.00            
ATOM      8  P   POC A   1      -1.890 108.280  43.300  1.00  0.00            
ATOM      9  O2P POC A   1      -1.390 106.920  42.970  1.00  0.00            
ATOM     10  O3P POC A   1      -2.270 108.510  44.710  1.00  0.00            
ATOM     11  O4P POC A   1      -3.170 108.590  42.400  1.00  0.00            
ATOM     12  C6  POC A   1      -2.860 108.520  40.980  1.00  0.00            
ATOM     13  C7  POC A   1      -4.200 108.420  40.200  1.00  0.00            
ATOM     14  O71 POC A   1      -3.970 107.860  38.760  1.00  0.00            
ATOM     15  C81 POC A   1      -5.090 107.610  38.050  1.00  0.00            
ATOM     16  O81 POC A   1      -6.210 107.740  38.580  1.00  0.00            
ATOM     17  C1A POC A   1      -4.950 106.930  36.730  1.00  0.00            
ATOM     18  C1B POC A   1      -5.570 107.540  35.460  1.00  0.00            
ATOM     19  C1C POC A   1      -5.030 106.780  34.230  1.00  0.00            
ATOM     20  C1D POC A   1      -5.800 107.190  32.960  1.00  0.00            
ATOM     21  C1E POC A   1      -5.640 108.620  32.400  1.00  0.00            
ATOM     22  C1F POC A   1      -6.410 108.900  31.050  1.00  0.00            
ATOM     23  C1G POC A   1      -5.570 109.750  30.130  1.00  0.00            
ATOM     24  CZ1 POC A   1      -6.490 109.910  28.910  1.00  0.00            
ATOM     25  CZ2 POC A   1      -6.060 109.720  27.640  1.00  0.00            
ATOM     26  C1H POC A   1      -4.670 109.130  27.440  1.00  0.00            
ATOM     27  C1I POC A   1      -3.920 109.510  26.220  1.00  0.00            
ATOM     28  C1J POC A   1      -2.390 109.420  26.500  1.00  0.00            
ATOM     29  C1K POC A   1      -1.630 110.020  25.360  1.00  0.00            
ATOM     30  C1L POC A   1      -0.170 109.800  25.770  1.00  0.00            
ATOM     31  C1M POC A   1       0.100 108.330  26.040  1.00  0.00            
ATOM     32  C72 POC A   1      -4.790 109.800  40.500  1.00  0.00            
ATOM     33  O72 POC A   1      -4.060 110.970  40.050  1.00  0.00            
ATOM     34  C82 POC A   1      -4.510 112.160  40.530  1.00  0.00            
ATOM     35  O82 POC A   1      -5.210 112.110  41.560  1.00  0.00            
ATOM     36  C2A POC A   1      -4.200 113.480  39.910  1.00  0.00            
ATOM     37  C2B POC A   1      -4.770 113.500  38.540  1.00  0.00            
ATOM     38  C2C POC A   1      -6.200 113.060  38.350  1.00  0.00            
ATOM     39  C2D POC A   1      -6.500 112.940  36.870  1.00  0.00            
ATOM     40  C2E POC A   1      -7.930 112.410  36.570  1.00  0.00            
ATOM     41  C2F POC A   1      -8.110 112.380  35.060  1.00  0.00            
ATOM     42  C2G POC A   1      -9.520 112.040  34.680  1.00  0.00            
ATOM     43  C2H POC A   1      -9.750 111.920  33.190  1.00  0.00            
ATOM     44  C2I POC A   1     -11.170 111.460  32.840  1.00  0.00            
ATOM     45  C2J POC A   1     -11.060 111.320  31.330  1.00  0.00            
ATOM     46  C2K POC A   1     -11.870 110.100  30.940  1.00  0.00            
ATOM     47  C2L POC A   1     -11.340 108.710  31.350  1.00  0.00            
ATOM     48  C2M POC A   1     -11.690 107.580  30.350  1.00  0.00            
ATOM     49  C2N POC A   1     -10.800 106.350  30.560  1.00  0.00            
ATOM     50  C2T POC A   1     -11.130 105.430  29.360  1.00  0.00            
ATOM     51  C1N POC A   1       1.610 108.040  26.180  1.00  0.00            
ATOM     52  C1T POC A   1       2.170 107.640  24.830  1.00  0.00            
ATOM     53  DU1 POC A   1      -5.300 107.160  34.845  1.00  0.00
ATOM     54  DU2 POC A   1      -6.025 108.760  31.725  1.00  0.00
ATOM     55  DU3 POC A   1      -6.275 109.815  28.275  1.00  0.00
ATOM     56  DU4 POC A   1      -2.010 109.720  25.930  1.00  0.00
ATOM     57  DU5 POC A   1       0.855 108.185  26.110  1.00  0.00
ATOM     58  DU6 POC A   1      -5.485 113.280  38.445  1.00  0.00
ATOM     59  DU7 POC A   1      -8.020 112.395  35.815  1.00  0.00
ATOM     60  DU8 POC A   1     -11.115 111.390  32.085  1.00  0.00
ATOM     61  DU9 POC A   1     -11.245 106.965  30.455  1.00  0.00
