# Supplementary material for: Structure and Dynamics of the Membrane-Bound Cytochrome P450 2C9
Source: PLoS Comput Biol. 2011 Aug 11;7(8):e1002152. doi: 10.1371/journal.pcbi.1002152 (PMC3154944; doi:10.1371/journal.pcbi.1002152)
Supplement: Protocol S2 — Procedure to convert coarse-grained to atomic resolution POPC molecules. Protocol_S2.tar.bz2 contains the files necessary for carrying out this procedure: (i) a full atomic-resolution library of POPC lipids containing 1454 different conformations, (ii) the force field parameters to be used together with the library (with permission from Martinek T. and Jojart B.), (iii) the conversion program written in tcl for use with the VMD program, (iv) a bash script that uses the AMBER software to perform the final minimization step and assembles the converted membrane. (BZ2) [file pcbi.1002152.s015.bz2 › popc_cg2aa/popc_lib_aa/popc_aa.918.pdb]

ATOM      1  C1  POC A   1       3.530  83.820  42.810  1.00  0.00            
ATOM      2  C2  POC A   1       2.100  85.680  42.660  1.00  0.00            
ATOM      3  C3  POC A   1       1.300  83.630  41.880  1.00  0.00            
ATOM      4  N   POC A   1       2.130  84.230  42.930  1.00  0.00            
ATOM      5  C4  POC A   1       1.670  84.000  44.300  1.00  0.00            
ATOM      6  C5  POC A   1       1.210  82.590  44.700  1.00  0.00            
ATOM      7  O1P POC A   1       2.140  81.510  44.560  1.00  0.00            
ATOM      8  P   POC A   1       1.650  80.100  45.160  1.00  0.00            
ATOM      9  O2P POC A   1       2.530  79.960  46.340  1.00  0.00            
ATOM     10  O3P POC A   1       0.170  80.140  45.220  1.00  0.00            
ATOM     11  O4P POC A   1       2.190  79.250  43.910  1.00  0.00            
ATOM     12  C6  POC A   1       1.240  79.310  42.840  1.00  0.00            
ATOM     13  C7  POC A   1       1.590  78.460  41.620  1.00  0.00            
ATOM     14  O71 POC A   1       0.520  78.360  40.670  1.00  0.00            
ATOM     15  C81 POC A   1      -0.090  79.450  40.130  1.00  0.00            
ATOM     16  O81 POC A   1       0.160  80.590  40.530  1.00  0.00            
ATOM     17  C1A POC A   1      -1.180  79.230  39.080  1.00  0.00            
ATOM     18  C1B POC A   1      -0.710  79.750  37.730  1.00  0.00            
ATOM     19  C1C POC A   1      -1.700  79.410  36.610  1.00  0.00            
ATOM     20  C1D POC A   1      -3.030  80.090  36.960  1.00  0.00            
ATOM     21  C1E POC A   1      -4.190  79.860  35.990  1.00  0.00            
ATOM     22  C1F POC A   1      -4.750  78.440  35.960  1.00  0.00            
ATOM     23  C1G POC A   1      -5.680  78.290  34.750  1.00  0.00            
ATOM     24  CZ1 POC A   1      -6.410  76.950  34.670  1.00  0.00            
ATOM     25  CZ2 POC A   1      -7.180  76.710  33.600  1.00  0.00            
ATOM     26  C1H POC A   1      -7.260  77.820  32.550  1.00  0.00            
ATOM     27  C1I POC A   1      -8.030  77.330  31.320  1.00  0.00            
ATOM     28  C1J POC A   1      -7.870  78.310  30.150  1.00  0.00            
ATOM     29  C1K POC A   1      -8.690  78.090  28.890  1.00  0.00            
ATOM     30  C1L POC A   1      -8.320  79.280  28.000  1.00  0.00            
ATOM     31  C1M POC A   1      -9.110  79.200  26.700  1.00  0.00            
ATOM     32  C72 POC A   1       2.000  77.140  42.270  1.00  0.00            
ATOM     33  O72 POC A   1       0.950  76.290  42.750  1.00  0.00            
ATOM     34  C82 POC A   1       0.270  75.440  41.940  1.00  0.00            
ATOM     35  O82 POC A   1      -0.670  74.800  42.410  1.00  0.00            
ATOM     36  C2A POC A   1       0.670  75.190  40.480  1.00  0.00            
ATOM     37  C2B POC A   1      -0.440  74.820  39.500  1.00  0.00            
ATOM     38  C2C POC A   1       0.120  74.800  38.080  1.00  0.00            
ATOM     39  C2D POC A   1       0.870  76.100  37.790  1.00  0.00            
ATOM     40  C2E POC A   1       1.530  76.230  36.410  1.00  0.00            
ATOM     41  C2F POC A   1       2.330  77.530  36.350  1.00  0.00            
ATOM     42  C2G POC A   1       3.420  77.250  37.380  1.00  0.00            
ATOM     43  C2H POC A   1       4.310  78.450  37.720  1.00  0.00            
ATOM     44  C2I POC A   1       3.490  79.710  37.980  1.00  0.00            
ATOM     45  C2J POC A   1       4.420  80.930  38.020  1.00  0.00            
ATOM     46  C2K POC A   1       3.510  82.120  38.290  1.00  0.00            
ATOM     47  C2L POC A   1       4.280  83.410  38.020  1.00  0.00            
ATOM     48  C2M POC A   1       5.550  83.490  38.880  1.00  0.00            
ATOM     49  C2N POC A   1       6.020  84.920  39.190  1.00  0.00            
ATOM     50  C2T POC A   1       6.730  84.830  40.540  1.00  0.00            
ATOM     51  C1N POC A   1      -8.720  78.020  25.800  1.00  0.00            
ATOM     52  C1T POC A   1      -9.580  77.980  24.540  1.00  0.00            
ATOM     53  DU1 POC A   1      -1.205  79.580  37.170  1.00  0.00
ATOM     54  DU2 POC A   1      -4.470  79.150  35.975  1.00  0.00
ATOM     55  DU3 POC A   1      -6.795  76.830  34.135  1.00  0.00
ATOM     56  DU4 POC A   1      -8.280  78.200  29.520  1.00  0.00
ATOM     57  DU5 POC A   1      -8.915  78.610  26.250  1.00  0.00
ATOM     58  DU6 POC A   1      -0.160  74.810  38.790  1.00  0.00
ATOM     59  DU7 POC A   1       1.930  76.880  36.380  1.00  0.00
ATOM     60  DU8 POC A   1       3.955  80.320  38.000  1.00  0.00
ATOM     61  DU9 POC A   1       5.785  84.205  39.035  1.00  0.00
