# Supplementary material for: Structure and Dynamics of the Membrane-Bound Cytochrome P450 2C9
Source: PLoS Comput Biol. 2011 Aug 11;7(8):e1002152. doi: 10.1371/journal.pcbi.1002152 (PMC3154944; doi:10.1371/journal.pcbi.1002152)
Supplement: Protocol S2 — Procedure to convert coarse-grained to atomic resolution POPC molecules. Protocol_S2.tar.bz2 contains the files necessary for carrying out this procedure: (i) a full atomic-resolution library of POPC lipids containing 1454 different conformations, (ii) the force field parameters to be used together with the library (with permission from Martinek T. and Jojart B.), (iii) the conversion program written in tcl for use with the VMD program, (iv) a bash script that uses the AMBER software to perform the final minimization step and assembles the converted membrane. (BZ2) [file pcbi.1002152.s015.bz2 › popc_cg2aa/popc_lib_aa/popc_aa.16.pdb]

ATOM      1  C1  POC A   1      44.170  93.680   9.250  1.00  0.00            
ATOM      2  C2  POC A   1      45.230  91.600  10.170  1.00  0.00            
ATOM      3  C3  POC A   1      44.310  93.180  11.530  1.00  0.00            
ATOM      4  N   POC A   1      44.080  92.570  10.220  1.00  0.00            
ATOM      5  C4  POC A   1      42.830  91.790   9.960  1.00  0.00            
ATOM      6  C5  POC A   1      41.420  92.420   9.800  1.00  0.00            
ATOM      7  O1P POC A   1      41.010  93.410  10.810  1.00  0.00            
ATOM      8  P   POC A   1      39.420  93.270  10.870  1.00  0.00            
ATOM      9  O2P POC A   1      39.060  94.450  11.670  1.00  0.00            
ATOM     10  O3P POC A   1      38.840  93.000   9.510  1.00  0.00            
ATOM     11  O4P POC A   1      39.420  91.990  11.750  1.00  0.00            
ATOM     12  C6  POC A   1      38.950  92.360  13.040  1.00  0.00            
ATOM     13  C7  POC A   1      39.110  91.140  13.920  1.00  0.00            
ATOM     14  O71 POC A   1      38.420  91.120  15.210  1.00  0.00            
ATOM     15  C81 POC A   1      37.100  90.880  15.280  1.00  0.00            
ATOM     16  O81 POC A   1      36.340  91.120  14.340  1.00  0.00            
ATOM     17  C1A POC A   1      36.540  90.620  16.680  1.00  0.00            
ATOM     18  C1B POC A   1      36.470  89.120  16.950  1.00  0.00            
ATOM     19  C1C POC A   1      35.120  88.620  16.550  1.00  0.00            
ATOM     20  C1D POC A   1      34.040  89.530  17.170  1.00  0.00            
ATOM     21  C1E POC A   1      32.620  89.000  16.870  1.00  0.00            
ATOM     22  C1F POC A   1      31.640  90.030  17.430  1.00  0.00            
ATOM     23  C1G POC A   1      31.810  90.460  18.960  1.00  0.00            
ATOM     24  CZ1 POC A   1      30.550  91.260  19.320  1.00  0.00            
ATOM     25  CZ2 POC A   1      30.340  91.770  20.530  1.00  0.00            
ATOM     26  C1H POC A   1      31.340  91.420  21.610  1.00  0.00            
ATOM     27  C1I POC A   1      30.880  92.280  22.720  1.00  0.00            
ATOM     28  C1J POC A   1      31.940  92.400  23.770  1.00  0.00            
ATOM     29  C1K POC A   1      31.680  93.460  24.790  1.00  0.00            
ATOM     30  C1L POC A   1      31.840  94.910  24.240  1.00  0.00            
ATOM     31  C1M POC A   1      33.020  95.470  25.080  1.00  0.00            
ATOM     32  C72 POC A   1      40.660  90.930  14.100  1.00  0.00            
ATOM     33  O72 POC A   1      41.300  92.030  14.710  1.00  0.00            
ATOM     34  C82 POC A   1      42.660  91.950  14.750  1.00  0.00            
ATOM     35  O82 POC A   1      43.170  91.060  14.060  1.00  0.00            
ATOM     36  C2A POC A   1      43.460  93.140  15.360  1.00  0.00            
ATOM     37  C2B POC A   1      44.870  92.800  15.730  1.00  0.00            
ATOM     38  C2C POC A   1      44.960  92.000  17.000  1.00  0.00            
ATOM     39  C2D POC A   1      46.430  91.680  17.150  1.00  0.00            
ATOM     40  C2E POC A   1      46.710  90.610  18.230  1.00  0.00            
ATOM     41  C2F POC A   1      48.240  90.450  18.330  1.00  0.00            
ATOM     42  C2G POC A   1      48.840  89.620  19.460  1.00  0.00            
ATOM     43  C2H POC A   1      50.340  89.550  19.460  1.00  0.00            
ATOM     44  C2I POC A   1      50.550  89.090  20.900  1.00  0.00            
ATOM     45  C2J POC A   1      51.970  88.800  21.350  1.00  0.00            
ATOM     46  C2K POC A   1      52.210  88.310  22.780  1.00  0.00            
ATOM     47  C2L POC A   1      53.700  88.250  23.110  1.00  0.00            
ATOM     48  C2M POC A   1      53.900  88.030  24.590  1.00  0.00            
ATOM     49  C2N POC A   1      55.250  88.400  25.190  1.00  0.00            
ATOM     50  C2T POC A   1      55.580  89.910  25.260  1.00  0.00            
ATOM     51  C1N POC A   1      33.220  96.970  24.750  1.00  0.00            
ATOM     52  C1T POC A   1      32.490  97.890  25.710  1.00  0.00            
ATOM     53  DU1 POC A   1      35.795  88.870  16.750  1.00  0.00
ATOM     54  DU2 POC A   1      32.130  89.515  17.150  1.00  0.00
ATOM     55  DU3 POC A   1      30.445  91.515  19.925  1.00  0.00
ATOM     56  DU4 POC A   1      31.810  92.930  24.280  1.00  0.00
ATOM     57  DU5 POC A   1      33.120  96.220  24.915  1.00  0.00
ATOM     58  DU6 POC A   1      44.915  92.400  16.365  1.00  0.00
ATOM     59  DU7 POC A   1      47.475  90.530  18.280  1.00  0.00
ATOM     60  DU8 POC A   1      51.260  88.945  21.125  1.00  0.00
ATOM     61  DU9 POC A   1      54.575  88.215  24.890  1.00  0.00
