# Supplementary material for: Structure and Dynamics of the Membrane-Bound Cytochrome P450 2C9
Source: PLoS Comput Biol. 2011 Aug 11;7(8):e1002152. doi: 10.1371/journal.pcbi.1002152 (PMC3154944; doi:10.1371/journal.pcbi.1002152)
Supplement: Protocol S2 — Procedure to convert coarse-grained to atomic resolution POPC molecules. Protocol_S2.tar.bz2 contains the files necessary for carrying out this procedure: (i) a full atomic-resolution library of POPC lipids containing 1454 different conformations, (ii) the force field parameters to be used together with the library (with permission from Martinek T. and Jojart B.), (iii) the conversion program written in tcl for use with the VMD program, (iv) a bash script that uses the AMBER software to perform the final minimization step and assembles the converted membrane. (BZ2) [file pcbi.1002152.s015.bz2 › popc_cg2aa/popc_lib_aa/popc_aa.469.pdb]

ATOM      1  C1  POC A   1      72.690  34.540  46.050  1.00  0.00            
ATOM      2  C2  POC A   1      72.380  32.340  46.760  1.00  0.00            
ATOM      3  C3  POC A   1      70.740  33.600  45.730  1.00  0.00            
ATOM      4  N   POC A   1      72.150  33.290  45.680  1.00  0.00            
ATOM      5  C4  POC A   1      72.750  32.820  44.350  1.00  0.00            
ATOM      6  C5  POC A   1      72.300  31.410  43.960  1.00  0.00            
ATOM      7  O1P POC A   1      70.980  31.460  43.350  1.00  0.00            
ATOM      8  P   POC A   1      70.170  30.260  43.790  1.00  0.00            
ATOM      9  O2P POC A   1      71.040  29.100  43.710  1.00  0.00            
ATOM     10  O3P POC A   1      69.630  30.670  45.100  1.00  0.00            
ATOM     11  O4P POC A   1      69.250  30.450  42.570  1.00  0.00            
ATOM     12  C6  POC A   1      69.900  29.760  41.500  1.00  0.00            
ATOM     13  C7  POC A   1      69.700  30.450  40.170  1.00  0.00            
ATOM     14  O71 POC A   1      70.650  29.940  39.200  1.00  0.00            
ATOM     15  C81 POC A   1      70.180  29.890  37.890  1.00  0.00            
ATOM     16  O81 POC A   1      68.990  29.690  37.750  1.00  0.00            
ATOM     17  C1A POC A   1      71.140  29.530  36.700  1.00  0.00            
ATOM     18  C1B POC A   1      70.210  29.480  35.420  1.00  0.00            
ATOM     19  C1C POC A   1      70.960  29.010  34.170  1.00  0.00            
ATOM     20  C1D POC A   1      71.680  30.260  33.680  1.00  0.00            
ATOM     21  C1E POC A   1      72.530  30.000  32.470  1.00  0.00            
ATOM     22  C1F POC A   1      71.740  29.480  31.340  1.00  0.00            
ATOM     23  C1G POC A   1      72.380  29.420  29.890  1.00  0.00            
ATOM     24  CZ1 POC A   1      72.230  30.770  29.180  1.00  0.00            
ATOM     25  CZ2 POC A   1      72.580  30.870  27.910  1.00  0.00            
ATOM     26  C1H POC A   1      73.130  29.610  27.290  1.00  0.00            
ATOM     27  C1I POC A   1      73.220  29.810  25.770  1.00  0.00            
ATOM     28  C1J POC A   1      74.010  28.800  24.990  1.00  0.00            
ATOM     29  C1K POC A   1      73.980  28.890  23.500  1.00  0.00            
ATOM     30  C1L POC A   1      74.540  30.200  22.880  1.00  0.00            
ATOM     31  C1M POC A   1      74.060  30.300  21.410  1.00  0.00            
ATOM     32  C72 POC A   1      69.900  31.910  40.500  1.00  0.00            
ATOM     33  O72 POC A   1      69.630  32.690  39.310  1.00  0.00            
ATOM     34  C82 POC A   1      68.330  32.740  38.860  1.00  0.00            
ATOM     35  O82 POC A   1      67.470  32.820  39.700  1.00  0.00            
ATOM     36  C2A POC A   1      68.020  33.390  37.470  1.00  0.00            
ATOM     37  C2B POC A   1      69.090  33.150  36.380  1.00  0.00            
ATOM     38  C2C POC A   1      68.500  33.850  35.120  1.00  0.00            
ATOM     39  C2D POC A   1      69.340  33.580  33.870  1.00  0.00            
ATOM     40  C2E POC A   1      68.870  34.450  32.670  1.00  0.00            
ATOM     41  C2F POC A   1      69.490  35.840  32.750  1.00  0.00            
ATOM     42  C2G POC A   1      71.040  35.760  32.720  1.00  0.00            
ATOM     43  C2H POC A   1      71.610  37.190  32.590  1.00  0.00            
ATOM     44  C2I POC A   1      73.000  37.460  32.990  1.00  0.00            
ATOM     45  C2J POC A   1      73.380  37.110  34.430  1.00  0.00            
ATOM     46  C2K POC A   1      74.930  36.990  34.380  1.00  0.00            
ATOM     47  C2L POC A   1      75.600  38.350  34.720  1.00  0.00            
ATOM     48  C2M POC A   1      77.120  38.130  34.830  1.00  0.00            
ATOM     49  C2N POC A   1      77.580  37.520  36.160  1.00  0.00            
ATOM     50  C2T POC A   1      78.920  36.850  35.920  1.00  0.00            
ATOM     51  C1N POC A   1      74.580  31.570  20.730  1.00  0.00            
ATOM     52  C1T POC A   1      75.900  31.190  20.120  1.00  0.00            
ATOM     53  DU1 POC A   1      70.585  29.245  34.795  1.00  0.00
ATOM     54  DU2 POC A   1      72.135  29.740  31.905  1.00  0.00
ATOM     55  DU3 POC A   1      72.405  30.820  28.545  1.00  0.00
ATOM     56  DU4 POC A   1      73.995  28.845  24.245  1.00  0.00
ATOM     57  DU5 POC A   1      74.320  30.935  21.070  1.00  0.00
ATOM     58  DU6 POC A   1      68.795  33.500  35.750  1.00  0.00
ATOM     59  DU7 POC A   1      69.180  35.145  32.710  1.00  0.00
ATOM     60  DU8 POC A   1      73.190  37.285  33.710  1.00  0.00
ATOM     61  DU9 POC A   1      77.350  37.825  35.495  1.00  0.00
