# Supplementary material for: Structure and Dynamics of the Membrane-Bound Cytochrome P450 2C9
Source: PLoS Comput Biol. 2011 Aug 11;7(8):e1002152. doi: 10.1371/journal.pcbi.1002152 (PMC3154944; doi:10.1371/journal.pcbi.1002152)
Supplement: Protocol S2 — Procedure to convert coarse-grained to atomic resolution POPC molecules. Protocol_S2.tar.bz2 contains the files necessary for carrying out this procedure: (i) a full atomic-resolution library of POPC lipids containing 1454 different conformations, (ii) the force field parameters to be used together with the library (with permission from Martinek T. and Jojart B.), (iii) the conversion program written in tcl for use with the VMD program, (iv) a bash script that uses the AMBER software to perform the final minimization step and assembles the converted membrane. (BZ2) [file pcbi.1002152.s015.bz2 › popc_cg2aa/popc_lib_aa/popc_aa.6.pdb]

ATOM      1  C1  POC A   1     126.150  38.690  52.290  1.00  0.00            
ATOM      2  C2  POC A   1     127.100  38.790  50.080  1.00  0.00            
ATOM      3  C3  POC A   1     127.350  36.760  51.560  1.00  0.00            
ATOM      4  N   POC A   1     126.480  37.900  51.080  1.00  0.00            
ATOM      5  C4  POC A   1     125.220  37.310  50.590  1.00  0.00            
ATOM      6  C5  POC A   1     125.260  36.740  49.120  1.00  0.00            
ATOM      7  O1P POC A   1     126.120  35.650  48.810  1.00  0.00            
ATOM      8  P   POC A   1     125.360  34.760  47.580  1.00  0.00            
ATOM      9  O2P POC A   1     126.260  33.890  46.850  1.00  0.00            
ATOM     10  O3P POC A   1     124.210  34.180  48.280  1.00  0.00            
ATOM     11  O4P POC A   1     124.810  35.980  46.700  1.00  0.00            
ATOM     12  C6  POC A   1     124.640  35.810  45.320  1.00  0.00            
ATOM     13  C7  POC A   1     124.250  37.220  44.760  1.00  0.00            
ATOM     14  O71 POC A   1     123.790  37.160  43.320  1.00  0.00            
ATOM     15  C81 POC A   1     122.900  38.030  42.810  1.00  0.00            
ATOM     16  O81 POC A   1     121.980  38.390  43.510  1.00  0.00            
ATOM     17  C1A POC A   1     122.820  38.080  41.270  1.00  0.00            
ATOM     18  C1B POC A   1     124.120  38.420  40.590  1.00  0.00            
ATOM     19  C1C POC A   1     123.810  39.300  39.320  1.00  0.00            
ATOM     20  C1D POC A   1     124.980  39.200  38.310  1.00  0.00            
ATOM     21  C1E POC A   1     124.360  39.190  36.940  1.00  0.00            
ATOM     22  C1F POC A   1     125.480  39.230  35.880  1.00  0.00            
ATOM     23  C1G POC A   1     124.900  39.330  34.480  1.00  0.00            
ATOM     24  CZ1 POC A   1     125.880  39.670  33.430  1.00  0.00            
ATOM     25  CZ2 POC A   1     125.430  39.640  32.150  1.00  0.00            
ATOM     26  C1H POC A   1     124.000  39.250  31.750  1.00  0.00            
ATOM     27  C1I POC A   1     123.840  38.590  30.390  1.00  0.00            
ATOM     28  C1J POC A   1     124.340  39.660  29.420  1.00  0.00            
ATOM     29  C1K POC A   1     123.370  40.830  29.590  1.00  0.00            
ATOM     30  C1L POC A   1     123.800  42.070  28.800  1.00  0.00            
ATOM     31  C1M POC A   1     122.690  43.160  28.830  1.00  0.00            
ATOM     32  C72 POC A   1     125.640  38.060  44.870  1.00  0.00            
ATOM     33  O72 POC A   1     126.680  37.430  43.980  1.00  0.00            
ATOM     34  C82 POC A   1     127.540  38.440  43.580  1.00  0.00            
ATOM     35  O82 POC A   1     127.540  39.590  44.090  1.00  0.00            
ATOM     36  C2A POC A   1     128.540  38.040  42.460  1.00  0.00            
ATOM     37  C2B POC A   1     127.720  38.040  41.180  1.00  0.00            
ATOM     38  C2C POC A   1     128.720  37.540  40.140  1.00  0.00            
ATOM     39  C2D POC A   1     127.980  37.030  38.910  1.00  0.00            
ATOM     40  C2E POC A   1     128.950  36.860  37.740  1.00  0.00            
ATOM     41  C2F POC A   1     128.190  36.760  36.400  1.00  0.00            
ATOM     42  C2G POC A   1     129.210  36.700  35.260  1.00  0.00            
ATOM     43  C2H POC A   1     129.520  38.060  34.600  1.00  0.00            
ATOM     44  C2I POC A   1     130.260  37.720  33.250  1.00  0.00            
ATOM     45  C2J POC A   1     129.540  36.840  32.190  1.00  0.00            
ATOM     46  C2K POC A   1     130.030  36.650  30.740  1.00  0.00            
ATOM     47  C2L POC A   1     128.750  36.720  29.880  1.00  0.00            
ATOM     48  C2M POC A   1     128.100  38.100  29.660  1.00  0.00            
ATOM     49  C2N POC A   1     128.330  38.620  28.200  1.00  0.00            
ATOM     50  C2T POC A   1     129.840  38.830  27.940  1.00  0.00            
ATOM     51  C1N POC A   1     122.730  44.170  27.660  1.00  0.00            
ATOM     52  C1T POC A   1     122.580  43.660  26.220  1.00  0.00            
ATOM     53  DU1 POC A   1     123.965  38.860  39.955  1.00  0.00
ATOM     54  DU2 POC A   1     124.920  39.210  36.410  1.00  0.00
ATOM     55  DU3 POC A   1     125.655  39.655  32.790  1.00  0.00
ATOM     56  DU4 POC A   1     123.855  40.245  29.505  1.00  0.00
ATOM     57  DU5 POC A   1     122.710  43.665  28.245  1.00  0.00
ATOM     58  DU6 POC A   1     128.220  37.790  40.660  1.00  0.00
ATOM     59  DU7 POC A   1     128.570  36.810  37.070  1.00  0.00
ATOM     60  DU8 POC A   1     129.900  37.280  32.720  1.00  0.00
ATOM     61  DU9 POC A   1     128.215  38.360  28.930  1.00  0.00
