# Supplementary material for: Structure and Dynamics of the Membrane-Bound Cytochrome P450 2C9
Source: PLoS Comput Biol. 2011 Aug 11;7(8):e1002152. doi: 10.1371/journal.pcbi.1002152 (PMC3154944; doi:10.1371/journal.pcbi.1002152)
Supplement: Protocol S2 — Procedure to convert coarse-grained to atomic resolution POPC molecules. Protocol_S2.tar.bz2 contains the files necessary for carrying out this procedure: (i) a full atomic-resolution library of POPC lipids containing 1454 different conformations, (ii) the force field parameters to be used together with the library (with permission from Martinek T. and Jojart B.), (iii) the conversion program written in tcl for use with the VMD program, (iv) a bash script that uses the AMBER software to perform the final minimization step and assembles the converted membrane. (BZ2) [file pcbi.1002152.s015.bz2 › popc_cg2aa/popc_lib_aa/popc_aa.735.pdb]

ATOM      1  C1  POC A   1      29.820  29.960  39.360  1.00  0.00            
ATOM      2  C2  POC A   1      31.710  28.750  40.000  1.00  0.00            
ATOM      3  C3  POC A   1      30.660  30.220  41.620  1.00  0.00            
ATOM      4  N   POC A   1      30.440  29.290  40.510  1.00  0.00            
ATOM      5  C4  POC A   1      29.510  28.200  40.850  1.00  0.00            
ATOM      6  C5  POC A   1      28.220  28.650  41.540  1.00  0.00            
ATOM      7  O1P POC A   1      27.610  27.470  42.070  1.00  0.00            
ATOM      8  P   POC A   1      26.170  27.880  42.670  1.00  0.00            
ATOM      9  O2P POC A   1      25.810  26.880  43.700  1.00  0.00            
ATOM     10  O3P POC A   1      26.190  29.310  43.030  1.00  0.00            
ATOM     11  O4P POC A   1      25.270  27.700  41.350  1.00  0.00            
ATOM     12  C6  POC A   1      24.760  28.980  40.990  1.00  0.00            
ATOM     13  C7  POC A   1      24.890  29.560  39.580  1.00  0.00            
ATOM     14  O71 POC A   1      26.230  29.480  39.080  1.00  0.00            
ATOM     15  C81 POC A   1      26.500  28.730  37.980  1.00  0.00            
ATOM     16  O81 POC A   1      27.670  28.520  37.660  1.00  0.00            
ATOM     17  C1A POC A   1      25.420  27.960  37.220  1.00  0.00            
ATOM     18  C1B POC A   1      25.810  27.160  35.980  1.00  0.00            
ATOM     19  C1C POC A   1      24.510  26.480  35.550  1.00  0.00            
ATOM     20  C1D POC A   1      24.630  25.590  34.320  1.00  0.00            
ATOM     21  C1E POC A   1      23.240  25.180  33.830  1.00  0.00            
ATOM     22  C1F POC A   1      23.110  24.370  32.540  1.00  0.00            
ATOM     23  C1G POC A   1      23.840  24.990  31.350  1.00  0.00            
ATOM     24  CZ1 POC A   1      23.870  23.880  30.290  1.00  0.00            
ATOM     25  CZ2 POC A   1      24.740  23.900  29.270  1.00  0.00            
ATOM     26  C1H POC A   1      25.810  24.990  29.300  1.00  0.00            
ATOM     27  C1I POC A   1      26.060  25.390  27.840  1.00  0.00            
ATOM     28  C1J POC A   1      27.270  26.320  27.770  1.00  0.00            
ATOM     29  C1K POC A   1      27.550  26.740  26.330  1.00  0.00            
ATOM     30  C1L POC A   1      27.840  25.570  25.380  1.00  0.00            
ATOM     31  C1M POC A   1      28.170  26.170  24.010  1.00  0.00            
ATOM     32  C72 POC A   1      24.170  30.910  39.640  1.00  0.00            
ATOM     33  O72 POC A   1      23.910  31.240  38.270  1.00  0.00            
ATOM     34  C82 POC A   1      22.990  32.200  38.010  1.00  0.00            
ATOM     35  O82 POC A   1      22.340  32.790  38.870  1.00  0.00            
ATOM     36  C2A POC A   1      22.530  32.270  36.550  1.00  0.00            
ATOM     37  C2B POC A   1      21.920  30.890  36.290  1.00  0.00            
ATOM     38  C2C POC A   1      21.500  30.810  34.820  1.00  0.00            
ATOM     39  C2D POC A   1      20.770  29.510  34.490  1.00  0.00            
ATOM     40  C2E POC A   1      20.270  29.350  33.050  1.00  0.00            
ATOM     41  C2F POC A   1      19.850  27.900  32.760  1.00  0.00            
ATOM     42  C2G POC A   1      19.600  27.760  31.250  1.00  0.00            
ATOM     43  C2H POC A   1      18.550  26.670  31.030  1.00  0.00            
ATOM     44  C2I POC A   1      18.430  26.120  29.610  1.00  0.00            
ATOM     45  C2J POC A   1      17.490  24.930  29.760  1.00  0.00            
ATOM     46  C2K POC A   1      17.370  24.280  28.380  1.00  0.00            
ATOM     47  C2L POC A   1      16.280  23.210  28.300  1.00  0.00            
ATOM     48  C2M POC A   1      15.810  22.840  26.890  1.00  0.00            
ATOM     49  C2N POC A   1      14.580  21.980  27.160  1.00  0.00            
ATOM     50  C2T POC A   1      14.980  20.830  28.090  1.00  0.00            
ATOM     51  C1N POC A   1      28.160  25.010  23.010  1.00  0.00            
ATOM     52  C1T POC A   1      27.830  25.530  21.610  1.00  0.00            
ATOM     53  DU1 POC A   1      25.160  26.820  35.765  1.00  0.00
ATOM     54  DU2 POC A   1      23.175  24.775  33.185  1.00  0.00
ATOM     55  DU3 POC A   1      24.305  23.890  29.780  1.00  0.00
ATOM     56  DU4 POC A   1      27.410  26.530  27.050  1.00  0.00
ATOM     57  DU5 POC A   1      28.165  25.590  23.510  1.00  0.00
ATOM     58  DU6 POC A   1      21.710  30.850  35.555  1.00  0.00
ATOM     59  DU7 POC A   1      20.060  28.625  32.905  1.00  0.00
ATOM     60  DU8 POC A   1      17.960  25.525  29.685  1.00  0.00
ATOM     61  DU9 POC A   1      15.195  22.410  27.025  1.00  0.00
