# Supplementary material for: Structure and Dynamics of the Membrane-Bound Cytochrome P450 2C9
Source: PLoS Comput Biol. 2011 Aug 11;7(8):e1002152. doi: 10.1371/journal.pcbi.1002152 (PMC3154944; doi:10.1371/journal.pcbi.1002152)
Supplement: Protocol S2 — Procedure to convert coarse-grained to atomic resolution POPC molecules. Protocol_S2.tar.bz2 contains the files necessary for carrying out this procedure: (i) a full atomic-resolution library of POPC lipids containing 1454 different conformations, (ii) the force field parameters to be used together with the library (with permission from Martinek T. and Jojart B.), (iii) the conversion program written in tcl for use with the VMD program, (iv) a bash script that uses the AMBER software to perform the final minimization step and assembles the converted membrane. (BZ2) [file pcbi.1002152.s015.bz2 › popc_cg2aa/popc_lib_aa/popc_aa.512.pdb]

ATOM      1  C1  POC A   1     110.130  87.970  42.110  1.00  0.00            
ATOM      2  C2  POC A   1     111.440  86.190  41.750  1.00  0.00            
ATOM      3  C3  POC A   1     112.110  87.550  43.410  1.00  0.00            
ATOM      4  N   POC A   1     110.890  86.940  42.840  1.00  0.00            
ATOM      5  C4  POC A   1     110.080  86.310  43.930  1.00  0.00            
ATOM      6  C5  POC A   1     110.510  85.110  44.860  1.00  0.00            
ATOM      7  O1P POC A   1     111.140  84.110  44.180  1.00  0.00            
ATOM      8  P   POC A   1     111.330  82.820  44.990  1.00  0.00            
ATOM      9  O2P POC A   1     112.390  83.070  45.980  1.00  0.00            
ATOM     10  O3P POC A   1     110.150  82.100  45.360  1.00  0.00            
ATOM     11  O4P POC A   1     111.960  81.970  43.840  1.00  0.00            
ATOM     12  C6  POC A   1     111.120  81.890  42.640  1.00  0.00            
ATOM     13  C7  POC A   1     112.050  81.500  41.450  1.00  0.00            
ATOM     14  O71 POC A   1     111.290  81.420  40.180  1.00  0.00            
ATOM     15  C81 POC A   1     111.170  82.480  39.340  1.00  0.00            
ATOM     16  O81 POC A   1     110.920  83.640  39.710  1.00  0.00            
ATOM     17  C1A POC A   1     110.670  82.220  37.900  1.00  0.00            
ATOM     18  C1B POC A   1     111.680  82.490  36.780  1.00  0.00            
ATOM     19  C1C POC A   1     112.840  81.630  37.100  1.00  0.00            
ATOM     20  C1D POC A   1     114.120  81.780  36.230  1.00  0.00            
ATOM     21  C1E POC A   1     113.940  81.250  34.800  1.00  0.00            
ATOM     22  C1F POC A   1     115.280  81.570  34.100  1.00  0.00            
ATOM     23  C1G POC A   1     115.410  81.390  32.600  1.00  0.00            
ATOM     24  CZ1 POC A   1     116.670  80.650  32.130  1.00  0.00            
ATOM     25  CZ2 POC A   1     116.940  80.300  30.860  1.00  0.00            
ATOM     26  C1H POC A   1     115.930  80.580  29.790  1.00  0.00            
ATOM     27  C1I POC A   1     116.360  79.970  28.460  1.00  0.00            
ATOM     28  C1J POC A   1     115.470  80.210  27.230  1.00  0.00            
ATOM     29  C1K POC A   1     114.000  79.810  27.550  1.00  0.00            
ATOM     30  C1L POC A   1     113.010  80.120  26.440  1.00  0.00            
ATOM     31  C1M POC A   1     112.860  81.690  26.310  1.00  0.00            
ATOM     32  C72 POC A   1     112.820  80.160  41.830  1.00  0.00            
ATOM     33  O72 POC A   1     113.810  79.640  40.960  1.00  0.00            
ATOM     34  C82 POC A   1     115.100  80.120  41.020  1.00  0.00            
ATOM     35  O82 POC A   1     115.210  81.030  41.810  1.00  0.00            
ATOM     36  C2A POC A   1     115.910  79.830  39.710  1.00  0.00            
ATOM     37  C2B POC A   1     115.190  78.790  38.770  1.00  0.00            
ATOM     38  C2C POC A   1     116.130  78.170  37.680  1.00  0.00            
ATOM     39  C2D POC A   1     117.320  77.600  38.430  1.00  0.00            
ATOM     40  C2E POC A   1     118.150  76.590  37.560  1.00  0.00            
ATOM     41  C2F POC A   1     117.400  75.430  36.930  1.00  0.00            
ATOM     42  C2G POC A   1     118.280  74.510  36.100  1.00  0.00            
ATOM     43  C2H POC A   1     118.910  75.390  35.000  1.00  0.00            
ATOM     44  C2I POC A   1     118.080  75.250  33.660  1.00  0.00            
ATOM     45  C2J POC A   1     118.400  76.460  32.750  1.00  0.00            
ATOM     46  C2K POC A   1     119.920  76.520  32.530  1.00  0.00            
ATOM     47  C2L POC A   1     120.360  77.010  31.190  1.00  0.00            
ATOM     48  C2M POC A   1     119.610  76.300  30.000  1.00  0.00            
ATOM     49  C2N POC A   1     120.370  76.640  28.700  1.00  0.00            
ATOM     50  C2T POC A   1     119.410  76.280  27.580  1.00  0.00            
ATOM     51  C1N POC A   1     111.830  82.120  25.310  1.00  0.00            
ATOM     52  C1T POC A   1     111.910  83.620  25.190  1.00  0.00            
ATOM     53  DU1 POC A   1     112.260  82.060  36.940  1.00  0.00
ATOM     54  DU2 POC A   1     114.610  81.410  34.450  1.00  0.00
ATOM     55  DU3 POC A   1     116.805  80.475  31.495  1.00  0.00
ATOM     56  DU4 POC A   1     114.735  80.010  27.390  1.00  0.00
ATOM     57  DU5 POC A   1     112.345  81.905  25.810  1.00  0.00
ATOM     58  DU6 POC A   1     115.660  78.480  38.225  1.00  0.00
ATOM     59  DU7 POC A   1     117.775  76.010  37.245  1.00  0.00
ATOM     60  DU8 POC A   1     118.240  75.855  33.205  1.00  0.00
ATOM     61  DU9 POC A   1     119.990  76.470  29.350  1.00  0.00
