# Supplementary material for: Structure and Dynamics of the Membrane-Bound Cytochrome P450 2C9
Source: PLoS Comput Biol. 2011 Aug 11;7(8):e1002152. doi: 10.1371/journal.pcbi.1002152 (PMC3154944; doi:10.1371/journal.pcbi.1002152)
Supplement: Protocol S2 — Procedure to convert coarse-grained to atomic resolution POPC molecules. Protocol_S2.tar.bz2 contains the files necessary for carrying out this procedure: (i) a full atomic-resolution library of POPC lipids containing 1454 different conformations, (ii) the force field parameters to be used together with the library (with permission from Martinek T. and Jojart B.), (iii) the conversion program written in tcl for use with the VMD program, (iv) a bash script that uses the AMBER software to perform the final minimization step and assembles the converted membrane. (BZ2) [file pcbi.1002152.s015.bz2 › popc_cg2aa/popc_lib_aa/popc_aa.345.pdb]

ATOM      1  C1  POC A   1      26.950  26.040  37.480  1.00  0.00            
ATOM      2  C2  POC A   1      27.670  23.730  37.600  1.00  0.00            
ATOM      3  C3  POC A   1      29.130  25.590  38.280  1.00  0.00            
ATOM      4  N   POC A   1      27.750  25.030  38.230  1.00  0.00            
ATOM      5  C4  POC A   1      27.120  24.980  39.600  1.00  0.00            
ATOM      6  C5  POC A   1      27.340  26.150  40.630  1.00  0.00            
ATOM      7  O1P POC A   1      26.320  27.100  40.430  1.00  0.00            
ATOM      8  P   POC A   1      25.310  27.010  41.680  1.00  0.00            
ATOM      9  O2P POC A   1      25.860  26.270  42.820  1.00  0.00            
ATOM     10  O3P POC A   1      24.660  28.370  41.800  1.00  0.00            
ATOM     11  O4P POC A   1      24.390  26.080  40.960  1.00  0.00            
ATOM     12  C6  POC A   1      23.600  26.930  40.130  1.00  0.00            
ATOM     13  C7  POC A   1      22.780  26.210  39.020  1.00  0.00            
ATOM     14  O71 POC A   1      23.640  25.860  37.800  1.00  0.00            
ATOM     15  C81 POC A   1      23.470  24.790  37.040  1.00  0.00            
ATOM     16  O81 POC A   1      24.260  23.870  37.250  1.00  0.00            
ATOM     17  C1A POC A   1      22.040  24.480  36.430  1.00  0.00            
ATOM     18  C1B POC A   1      21.820  24.680  34.920  1.00  0.00            
ATOM     19  C1C POC A   1      22.140  25.970  34.170  1.00  0.00            
ATOM     20  C1D POC A   1      21.940  25.630  32.710  1.00  0.00            
ATOM     21  C1E POC A   1      22.810  26.430  31.740  1.00  0.00            
ATOM     22  C1F POC A   1      22.150  26.170  30.400  1.00  0.00            
ATOM     23  C1G POC A   1      22.940  26.640  29.120  1.00  0.00            
ATOM     24  CZ1 POC A   1      24.330  26.020  28.980  1.00  0.00            
ATOM     25  CZ2 POC A   1      24.940  26.280  27.780  1.00  0.00            
ATOM     26  C1H POC A   1      24.160  27.090  26.790  1.00  0.00            
ATOM     27  C1I POC A   1      25.040  27.540  25.660  1.00  0.00            
ATOM     28  C1J POC A   1      24.170  28.070  24.500  1.00  0.00            
ATOM     29  C1K POC A   1      24.780  28.450  23.150  1.00  0.00            
ATOM     30  C1L POC A   1      25.470  27.290  22.500  1.00  0.00            
ATOM     31  C1M POC A   1      26.160  27.780  21.200  1.00  0.00            
ATOM     32  C72 POC A   1      21.580  27.170  38.950  1.00  0.00            
ATOM     33  O72 POC A   1      20.760  27.190  37.880  1.00  0.00            
ATOM     34  C82 POC A   1      20.140  28.440  37.840  1.00  0.00            
ATOM     35  O82 POC A   1      20.610  29.500  38.270  1.00  0.00            
ATOM     36  C2A POC A   1      19.040  28.510  36.770  1.00  0.00            
ATOM     37  C2B POC A   1      19.260  27.640  35.500  1.00  0.00            
ATOM     38  C2C POC A   1      18.270  27.760  34.370  1.00  0.00            
ATOM     39  C2D POC A   1      18.140  26.510  33.470  1.00  0.00            
ATOM     40  C2E POC A   1      17.180  26.820  32.370  1.00  0.00            
ATOM     41  C2F POC A   1      17.430  25.670  31.480  1.00  0.00            
ATOM     42  C2G POC A   1      16.310  25.420  30.470  1.00  0.00            
ATOM     43  C2H POC A   1      16.400  26.470  29.330  1.00  0.00            
ATOM     44  C2I POC A   1      15.450  26.260  28.190  1.00  0.00            
ATOM     45  C2J POC A   1      15.480  24.880  27.550  1.00  0.00            
ATOM     46  C2K POC A   1      14.060  24.560  27.100  1.00  0.00            
ATOM     47  C2L POC A   1      13.070  24.640  28.290  1.00  0.00            
ATOM     48  C2M POC A   1      11.710  24.170  27.810  1.00  0.00            
ATOM     49  C2N POC A   1      10.920  25.450  27.470  1.00  0.00            
ATOM     50  C2T POC A   1       9.440  25.100  27.430  1.00  0.00            
ATOM     51  C1N POC A   1      26.870  26.570  20.570  1.00  0.00            
ATOM     52  C1T POC A   1      27.470  25.780  21.750  1.00  0.00            
ATOM     53  DU1 POC A   1      21.980  25.325  34.545  1.00  0.00
ATOM     54  DU2 POC A   1      22.480  26.300  31.070  1.00  0.00
ATOM     55  DU3 POC A   1      24.635  26.150  28.380  1.00  0.00
ATOM     56  DU4 POC A   1      24.475  28.260  23.825  1.00  0.00
ATOM     57  DU5 POC A   1      26.515  27.175  20.885  1.00  0.00
ATOM     58  DU6 POC A   1      18.765  27.700  34.935  1.00  0.00
ATOM     59  DU7 POC A   1      17.305  26.245  31.925  1.00  0.00
ATOM     60  DU8 POC A   1      15.465  25.570  27.870  1.00  0.00
ATOM     61  DU9 POC A   1      11.315  24.810  27.640  1.00  0.00
