# Supplementary material for: Structure and Dynamics of the Membrane-Bound Cytochrome P450 2C9
Source: PLoS Comput Biol. 2011 Aug 11;7(8):e1002152. doi: 10.1371/journal.pcbi.1002152 (PMC3154944; doi:10.1371/journal.pcbi.1002152)
Supplement: Protocol S2 — Procedure to convert coarse-grained to atomic resolution POPC molecules. Protocol_S2.tar.bz2 contains the files necessary for carrying out this procedure: (i) a full atomic-resolution library of POPC lipids containing 1454 different conformations, (ii) the force field parameters to be used together with the library (with permission from Martinek T. and Jojart B.), (iii) the conversion program written in tcl for use with the VMD program, (iv) a bash script that uses the AMBER software to perform the final minimization step and assembles the converted membrane. (BZ2) [file pcbi.1002152.s015.bz2 › popc_cg2aa/popc_lib_aa/popc_aa.714.pdb]

ATOM      1  C1  POC A   1       8.930  58.860  46.590  1.00  0.00            
ATOM      2  C2  POC A   1       6.810  59.710  47.050  1.00  0.00            
ATOM      3  C3  POC A   1       8.340  61.340  46.520  1.00  0.00            
ATOM      4  N   POC A   1       8.010  59.940  46.220  1.00  0.00            
ATOM      5  C4  POC A   1       7.660  59.780  44.810  1.00  0.00            
ATOM      6  C5  POC A   1       8.730  59.790  43.720  1.00  0.00            
ATOM      7  O1P POC A   1       9.520  60.980  43.630  1.00  0.00            
ATOM      8  P   POC A   1      10.760  60.740  42.630  1.00  0.00            
ATOM      9  O2P POC A   1      12.100  60.700  43.260  1.00  0.00            
ATOM     10  O3P POC A   1      10.400  60.000  41.400  1.00  0.00            
ATOM     11  O4P POC A   1      10.750  62.220  42.000  1.00  0.00            
ATOM     12  C6  POC A   1       9.630  62.500  41.150  1.00  0.00            
ATOM     13  C7  POC A   1      10.050  63.330  39.950  1.00  0.00            
ATOM     14  O71 POC A   1       8.900  63.860  39.270  1.00  0.00            
ATOM     15  C81 POC A   1       8.830  65.090  38.700  1.00  0.00            
ATOM     16  O81 POC A   1       9.860  65.760  38.620  1.00  0.00            
ATOM     17  C1A POC A   1       7.710  65.440  37.720  1.00  0.00            
ATOM     18  C1B POC A   1       8.190  65.000  36.330  1.00  0.00            
ATOM     19  C1C POC A   1       7.040  65.430  35.420  1.00  0.00            
ATOM     20  C1D POC A   1       6.990  64.680  34.090  1.00  0.00            
ATOM     21  C1E POC A   1       5.760  65.030  33.250  1.00  0.00            
ATOM     22  C1F POC A   1       5.130  63.770  32.670  1.00  0.00            
ATOM     23  C1G POC A   1       3.820  64.190  32.010  1.00  0.00            
ATOM     24  CZ1 POC A   1       2.820  64.650  33.060  1.00  0.00            
ATOM     25  CZ2 POC A   1       1.560  64.960  32.720  1.00  0.00            
ATOM     26  C1H POC A   1       1.310  65.230  31.230  1.00  0.00            
ATOM     27  C1I POC A   1      -0.150  65.580  30.930  1.00  0.00            
ATOM     28  C1J POC A   1      -0.550  65.530  29.450  1.00  0.00            
ATOM     29  C1K POC A   1      -1.990  66.020  29.260  1.00  0.00            
ATOM     30  C1L POC A   1      -2.170  66.320  27.780  1.00  0.00            
ATOM     31  C1M POC A   1      -3.240  67.390  27.510  1.00  0.00            
ATOM     32  C72 POC A   1      11.060  62.520  39.130  1.00  0.00            
ATOM     33  O72 POC A   1      11.450  62.980  37.830  1.00  0.00            
ATOM     34  C82 POC A   1      12.540  62.330  37.350  1.00  0.00            
ATOM     35  O82 POC A   1      12.890  61.270  37.870  1.00  0.00            
ATOM     36  C2A POC A   1      13.060  62.770  35.980  1.00  0.00            
ATOM     37  C2B POC A   1      11.850  62.740  35.040  1.00  0.00            
ATOM     38  C2C POC A   1      12.000  62.940  33.530  1.00  0.00            
ATOM     39  C2D POC A   1      10.710  62.420  32.890  1.00  0.00            
ATOM     40  C2E POC A   1      10.980  62.120  31.410  1.00  0.00            
ATOM     41  C2F POC A   1       9.780  61.700  30.570  1.00  0.00            
ATOM     42  C2G POC A   1      10.260  60.880  29.370  1.00  0.00            
ATOM     43  C2H POC A   1       9.080  60.530  28.460  1.00  0.00            
ATOM     44  C2I POC A   1       9.600  60.040  27.110  1.00  0.00            
ATOM     45  C2J POC A   1       8.770  59.570  25.910  1.00  0.00            
ATOM     46  C2K POC A   1       7.810  60.700  25.520  1.00  0.00            
ATOM     47  C2L POC A   1       7.010  59.990  24.430  1.00  0.00            
ATOM     48  C2M POC A   1       5.700  60.750  24.220  1.00  0.00            
ATOM     49  C2N POC A   1       4.960  60.340  22.950  1.00  0.00            
ATOM     50  C2T POC A   1       4.400  58.920  22.890  1.00  0.00            
ATOM     51  C1N POC A   1      -4.670  66.850  27.440  1.00  0.00            
ATOM     52  C1T POC A   1      -4.960  66.600  25.950  1.00  0.00            
ATOM     53  DU1 POC A   1       7.615  65.215  35.875  1.00  0.00
ATOM     54  DU2 POC A   1       5.445  64.400  32.960  1.00  0.00
ATOM     55  DU3 POC A   1       2.190  64.805  32.890  1.00  0.00
ATOM     56  DU4 POC A   1      -1.270  65.775  29.355  1.00  0.00
ATOM     57  DU5 POC A   1      -3.955  67.120  27.475  1.00  0.00
ATOM     58  DU6 POC A   1      11.925  62.840  34.285  1.00  0.00
ATOM     59  DU7 POC A   1      10.380  61.910  30.990  1.00  0.00
ATOM     60  DU8 POC A   1       9.185  59.805  26.510  1.00  0.00
ATOM     61  DU9 POC A   1       5.330  60.545  23.585  1.00  0.00
