# Supplementary material for: Structure and Dynamics of the Membrane-Bound Cytochrome P450 2C9
Source: PLoS Comput Biol. 2011 Aug 11;7(8):e1002152. doi: 10.1371/journal.pcbi.1002152 (PMC3154944; doi:10.1371/journal.pcbi.1002152)
Supplement: Protocol S2 — Procedure to convert coarse-grained to atomic resolution POPC molecules. Protocol_S2.tar.bz2 contains the files necessary for carrying out this procedure: (i) a full atomic-resolution library of POPC lipids containing 1454 different conformations, (ii) the force field parameters to be used together with the library (with permission from Martinek T. and Jojart B.), (iii) the conversion program written in tcl for use with the VMD program, (iv) a bash script that uses the AMBER software to perform the final minimization step and assembles the converted membrane. (BZ2) [file pcbi.1002152.s015.bz2 › popc_cg2aa/popc_lib_aa/popc_aa.428.pdb]

ATOM      1  C1  POC A   1      98.410  36.710  10.660  1.00  0.00            
ATOM      2  C2  POC A   1      98.420  37.890   8.560  1.00  0.00            
ATOM      3  C3  POC A   1      98.430  39.000  10.580  1.00  0.00            
ATOM      4  N   POC A   1      98.890  37.830   9.900  1.00  0.00            
ATOM      5  C4  POC A   1     100.350  37.950   9.920  1.00  0.00            
ATOM      6  C5  POC A   1     101.200  36.670  10.070  1.00  0.00            
ATOM      7  O1P POC A   1     101.040  36.040   8.880  1.00  0.00            
ATOM      8  P   POC A   1     102.050  34.890   8.610  1.00  0.00            
ATOM      9  O2P POC A   1     101.660  34.150   7.400  1.00  0.00            
ATOM     10  O3P POC A   1     103.440  35.390   8.750  1.00  0.00            
ATOM     11  O4P POC A   1     101.520  34.020   9.790  1.00  0.00            
ATOM     12  C6  POC A   1     100.580  32.940   9.530  1.00  0.00            
ATOM     13  C7  POC A   1      99.870  32.680  10.890  1.00  0.00            
ATOM     14  O71 POC A   1      98.600  33.450  10.920  1.00  0.00            
ATOM     15  C81 POC A   1      97.500  32.620  10.860  1.00  0.00            
ATOM     16  O81 POC A   1      97.690  31.420  10.580  1.00  0.00            
ATOM     17  C1A POC A   1      96.160  33.330  10.990  1.00  0.00            
ATOM     18  C1B POC A   1      95.710  33.630  12.460  1.00  0.00            
ATOM     19  C1C POC A   1      94.250  33.930  12.350  1.00  0.00            
ATOM     20  C1D POC A   1      94.220  35.310  11.620  1.00  0.00            
ATOM     21  C1E POC A   1      92.740  35.710  11.510  1.00  0.00            
ATOM     22  C1F POC A   1      92.060  35.720  12.900  1.00  0.00            
ATOM     23  C1G POC A   1      90.610  36.240  12.800  1.00  0.00            
ATOM     24  CZ1 POC A   1      89.900  35.290  11.830  1.00  0.00            
ATOM     25  CZ2 POC A   1      88.710  35.680  11.300  1.00  0.00            
ATOM     26  C1H POC A   1      88.110  36.980  11.750  1.00  0.00            
ATOM     27  C1I POC A   1      86.880  37.370  10.970  1.00  0.00            
ATOM     28  C1J POC A   1      86.460  38.860  11.140  1.00  0.00            
ATOM     29  C1K POC A   1      85.040  39.020  10.690  1.00  0.00            
ATOM     30  C1L POC A   1      84.180  38.460  11.780  1.00  0.00            
ATOM     31  C1M POC A   1      82.710  38.760  11.610  1.00  0.00            
ATOM     32  C72 POC A   1     100.930  32.740  12.130  1.00  0.00            
ATOM     33  O72 POC A   1     100.440  32.340  13.420  1.00  0.00            
ATOM     34  C82 POC A   1     100.070  31.040  13.500  1.00  0.00            
ATOM     35  O82 POC A   1     100.680  30.250  12.790  1.00  0.00            
ATOM     36  C2A POC A   1      99.330  30.710  14.870  1.00  0.00            
ATOM     37  C2B POC A   1     100.330  30.250  15.950  1.00  0.00            
ATOM     38  C2C POC A   1      99.590  30.010  17.240  1.00  0.00            
ATOM     39  C2D POC A   1      99.020  31.210  17.960  1.00  0.00            
ATOM     40  C2E POC A   1     100.130  31.980  18.600  1.00  0.00            
ATOM     41  C2F POC A   1      99.650  33.400  18.800  1.00  0.00            
ATOM     42  C2G POC A   1     100.890  34.300  19.050  1.00  0.00            
ATOM     43  C2H POC A   1     100.520  35.700  19.580  1.00  0.00            
ATOM     44  C2I POC A   1      99.620  36.370  18.520  1.00  0.00            
ATOM     45  C2J POC A   1      98.940  37.640  18.900  1.00  0.00            
ATOM     46  C2K POC A   1      98.450  38.440  17.650  1.00  0.00            
ATOM     47  C2L POC A   1      97.460  37.650  16.740  1.00  0.00            
ATOM     48  C2M POC A   1      96.960  38.440  15.560  1.00  0.00            
ATOM     49  C2N POC A   1      95.670  37.920  14.950  1.00  0.00            
ATOM     50  C2T POC A   1      96.110  36.530  14.680  1.00  0.00            
ATOM     51  C1N POC A   1      81.840  38.310  12.760  1.00  0.00            
ATOM     52  C1T POC A   1      80.340  38.510  12.550  1.00  0.00            
ATOM     53  DU1 POC A   1      94.980  33.780  12.405  1.00  0.00
ATOM     54  DU2 POC A   1      92.400  35.715  12.205  1.00  0.00
ATOM     55  DU3 POC A   1      89.305  35.485  11.565  1.00  0.00
ATOM     56  DU4 POC A   1      85.750  38.940  10.915  1.00  0.00
ATOM     57  DU5 POC A   1      82.275  38.535  12.185  1.00  0.00
ATOM     58  DU6 POC A   1      99.960  30.130  16.595  1.00  0.00
ATOM     59  DU7 POC A   1      99.890  32.690  18.700  1.00  0.00
ATOM     60  DU8 POC A   1      99.280  37.005  18.710  1.00  0.00
ATOM     61  DU9 POC A   1      96.315  38.180  15.255  1.00  0.00
