# Supplementary material for: Structure and Dynamics of the Membrane-Bound Cytochrome P450 2C9
Source: PLoS Comput Biol. 2011 Aug 11;7(8):e1002152. doi: 10.1371/journal.pcbi.1002152 (PMC3154944; doi:10.1371/journal.pcbi.1002152)
Supplement: Protocol S2 — Procedure to convert coarse-grained to atomic resolution POPC molecules. Protocol_S2.tar.bz2 contains the files necessary for carrying out this procedure: (i) a full atomic-resolution library of POPC lipids containing 1454 different conformations, (ii) the force field parameters to be used together with the library (with permission from Martinek T. and Jojart B.), (iii) the conversion program written in tcl for use with the VMD program, (iv) a bash script that uses the AMBER software to perform the final minimization step and assembles the converted membrane. (BZ2) [file pcbi.1002152.s015.bz2 › popc_cg2aa/popc_lib_aa/popc_aa.945.pdb]

ATOM      1  C1  POC A   1      10.890 147.970  43.780  1.00  0.00            
ATOM      2  C2  POC A   1       9.820 150.040  42.980  1.00  0.00            
ATOM      3  C3  POC A   1       8.500 148.270  43.740  1.00  0.00            
ATOM      4  N   POC A   1       9.800 148.930  43.950  1.00  0.00            
ATOM      5  C4  POC A   1       9.820 149.350  45.360  1.00  0.00            
ATOM      6  C5  POC A   1      10.910 150.350  45.750  1.00  0.00            
ATOM      7  O1P POC A   1      12.290 149.980  45.630  1.00  0.00            
ATOM      8  P   POC A   1      13.170 151.160  46.270  1.00  0.00            
ATOM      9  O2P POC A   1      12.450 151.520  47.510  1.00  0.00            
ATOM     10  O3P POC A   1      14.390 150.330  46.240  1.00  0.00            
ATOM     11  O4P POC A   1      13.050 152.130  44.990  1.00  0.00            
ATOM     12  C6  POC A   1      14.180 151.930  44.130  1.00  0.00            
ATOM     13  C7  POC A   1      13.790 151.770  42.660  1.00  0.00            
ATOM     14  O71 POC A   1      14.970 151.690  41.840  1.00  0.00            
ATOM     15  C81 POC A   1      15.730 150.580  41.690  1.00  0.00            
ATOM     16  O81 POC A   1      15.720 149.630  42.470  1.00  0.00            
ATOM     17  C1A POC A   1      16.630 150.570  40.450  1.00  0.00            
ATOM     18  C1B POC A   1      16.240 151.640  39.430  1.00  0.00            
ATOM     19  C1C POC A   1      17.280 151.670  38.310  1.00  0.00            
ATOM     20  C1D POC A   1      16.880 152.880  37.450  1.00  0.00            
ATOM     21  C1E POC A   1      17.680 153.110  36.160  1.00  0.00            
ATOM     22  C1F POC A   1      17.450 154.450  35.470  1.00  0.00            
ATOM     23  C1G POC A   1      18.030 154.380  34.060  1.00  0.00            
ATOM     24  CZ1 POC A   1      17.700 155.730  33.400  1.00  0.00            
ATOM     25  CZ2 POC A   1      17.680 155.860  32.070  1.00  0.00            
ATOM     26  C1H POC A   1      18.100 154.670  31.210  1.00  0.00            
ATOM     27  C1I POC A   1      18.610 155.100  29.830  1.00  0.00            
ATOM     28  C1J POC A   1      18.800 153.890  28.920  1.00  0.00            
ATOM     29  C1K POC A   1      19.320 154.320  27.550  1.00  0.00            
ATOM     30  C1L POC A   1      20.760 154.790  27.820  1.00  0.00            
ATOM     31  C1M POC A   1      21.140 155.920  26.860  1.00  0.00            
ATOM     32  C72 POC A   1      12.790 152.890  42.370  1.00  0.00            
ATOM     33  O72 POC A   1      12.110 152.560  41.160  1.00  0.00            
ATOM     34  C82 POC A   1      11.110 153.470  40.980  1.00  0.00            
ATOM     35  O82 POC A   1      10.540 153.920  41.970  1.00  0.00            
ATOM     36  C2A POC A   1      10.510 153.590  39.570  1.00  0.00            
ATOM     37  C2B POC A   1       9.940 152.370  38.860  1.00  0.00            
ATOM     38  C2C POC A   1       9.890 152.640  37.350  1.00  0.00            
ATOM     39  C2D POC A   1       9.420 151.390  36.610  1.00  0.00            
ATOM     40  C2E POC A   1       9.690 151.400  35.110  1.00  0.00            
ATOM     41  C2F POC A   1       9.030 152.600  34.430  1.00  0.00            
ATOM     42  C2G POC A   1       9.040 152.260  32.940  1.00  0.00            
ATOM     43  C2H POC A   1       8.230 153.270  32.120  1.00  0.00            
ATOM     44  C2I POC A   1       8.250 152.950  30.620  1.00  0.00            
ATOM     45  C2J POC A   1       7.530 153.890  29.660  1.00  0.00            
ATOM     46  C2K POC A   1       7.460 153.170  28.320  1.00  0.00            
ATOM     47  C2L POC A   1       6.460 153.730  27.310  1.00  0.00            
ATOM     48  C2M POC A   1       6.710 153.070  25.940  1.00  0.00            
ATOM     49  C2N POC A   1       5.910 153.650  24.770  1.00  0.00            
ATOM     50  C2T POC A   1       6.580 153.230  23.470  1.00  0.00            
ATOM     51  C1N POC A   1      22.560 156.390  27.210  1.00  0.00            
ATOM     52  C1T POC A   1      22.800 157.590  26.300  1.00  0.00            
ATOM     53  DU1 POC A   1      16.760 151.655  38.870  1.00  0.00
ATOM     54  DU2 POC A   1      17.565 153.780  35.815  1.00  0.00
ATOM     55  DU3 POC A   1      17.690 155.795  32.735  1.00  0.00
ATOM     56  DU4 POC A   1      19.060 154.105  28.235  1.00  0.00
ATOM     57  DU5 POC A   1      21.850 156.155  27.035  1.00  0.00
ATOM     58  DU6 POC A   1       9.915 152.505  38.105  1.00  0.00
ATOM     59  DU7 POC A   1       9.360 152.000  34.770  1.00  0.00
ATOM     60  DU8 POC A   1       7.890 153.420  30.140  1.00  0.00
ATOM     61  DU9 POC A   1       6.310 153.360  25.355  1.00  0.00
