# Supplementary material for: Structure and Dynamics of the Membrane-Bound Cytochrome P450 2C9
Source: PLoS Comput Biol. 2011 Aug 11;7(8):e1002152. doi: 10.1371/journal.pcbi.1002152 (PMC3154944; doi:10.1371/journal.pcbi.1002152)
Supplement: Protocol S2 — Procedure to convert coarse-grained to atomic resolution POPC molecules. Protocol_S2.tar.bz2 contains the files necessary for carrying out this procedure: (i) a full atomic-resolution library of POPC lipids containing 1454 different conformations, (ii) the force field parameters to be used together with the library (with permission from Martinek T. and Jojart B.), (iii) the conversion program written in tcl for use with the VMD program, (iv) a bash script that uses the AMBER software to perform the final minimization step and assembles the converted membrane. (BZ2) [file pcbi.1002152.s015.bz2 › popc_cg2aa/popc_lib_aa/popc_aa.722.pdb]

ATOM      1  C1  POC A   1       5.630  17.560  50.770  1.00  0.00            
ATOM      2  C2  POC A   1       5.010  17.190  53.050  1.00  0.00            
ATOM      3  C3  POC A   1       4.490  15.640  51.420  1.00  0.00            
ATOM      4  N   POC A   1       5.560  16.550  51.840  1.00  0.00            
ATOM      5  C4  POC A   1       6.770  15.770  52.160  1.00  0.00            
ATOM      6  C5  POC A   1       7.200  14.570  51.310  1.00  0.00            
ATOM      7  O1P POC A   1       7.660  14.930  50.010  1.00  0.00            
ATOM      8  P   POC A   1       7.440  13.720  48.970  1.00  0.00            
ATOM      9  O2P POC A   1       8.550  13.860  48.000  1.00  0.00            
ATOM     10  O3P POC A   1       7.100  12.390  49.520  1.00  0.00            
ATOM     11  O4P POC A   1       6.000  14.210  48.420  1.00  0.00            
ATOM     12  C6  POC A   1       5.930  14.090  47.000  1.00  0.00            
ATOM     13  C7  POC A   1       4.520  14.480  46.580  1.00  0.00            
ATOM     14  O71 POC A   1       3.870  13.550  45.700  1.00  0.00            
ATOM     15  C81 POC A   1       3.600  12.270  46.070  1.00  0.00            
ATOM     16  O81 POC A   1       3.620  11.860  47.230  1.00  0.00            
ATOM     17  C1A POC A   1       2.920  11.450  44.970  1.00  0.00            
ATOM     18  C1B POC A   1       3.740  11.150  43.710  1.00  0.00            
ATOM     19  C1C POC A   1       2.870  10.330  42.760  1.00  0.00            
ATOM     20  C1D POC A   1       1.840  11.260  42.130  1.00  0.00            
ATOM     21  C1E POC A   1       1.260  10.650  40.850  1.00  0.00            
ATOM     22  C1F POC A   1       2.260  10.560  39.700  1.00  0.00            
ATOM     23  C1G POC A   1       2.720  11.990  39.400  1.00  0.00            
ATOM     24  CZ1 POC A   1       3.870  12.190  38.410  1.00  0.00            
ATOM     25  CZ2 POC A   1       3.920  13.380  37.800  1.00  0.00            
ATOM     26  C1H POC A   1       2.730  14.280  38.110  1.00  0.00            
ATOM     27  C1I POC A   1       2.600  15.310  36.980  1.00  0.00            
ATOM     28  C1J POC A   1       2.790  14.610  35.640  1.00  0.00            
ATOM     29  C1K POC A   1       2.690  15.500  34.390  1.00  0.00            
ATOM     30  C1L POC A   1       3.600  16.720  34.450  1.00  0.00            
ATOM     31  C1M POC A   1       3.590  17.750  33.310  1.00  0.00            
ATOM     32  C72 POC A   1       4.560  15.880  45.980  1.00  0.00            
ATOM     33  O72 POC A   1       5.600  15.900  44.990  1.00  0.00            
ATOM     34  C82 POC A   1       5.730  17.130  44.430  1.00  0.00            
ATOM     35  O82 POC A   1       5.190  18.170  44.800  1.00  0.00            
ATOM     36  C2A POC A   1       6.920  17.240  43.470  1.00  0.00            
ATOM     37  C2B POC A   1       6.550  16.760  42.060  1.00  0.00            
ATOM     38  C2C POC A   1       7.590  17.130  41.000  1.00  0.00            
ATOM     39  C2D POC A   1       7.010  16.650  39.670  1.00  0.00            
ATOM     40  C2E POC A   1       8.130  16.880  38.650  1.00  0.00            
ATOM     41  C2F POC A   1       7.630  16.150  37.400  1.00  0.00            
ATOM     42  C2G POC A   1       8.590  16.110  36.210  1.00  0.00            
ATOM     43  C2H POC A   1       7.700  15.550  35.090  1.00  0.00            
ATOM     44  C2I POC A   1       8.560  15.310  33.850  1.00  0.00            
ATOM     45  C2J POC A   1       7.650  14.820  32.730  1.00  0.00            
ATOM     46  C2K POC A   1       6.820  13.740  33.420  1.00  0.00            
ATOM     47  C2L POC A   1       5.900  13.140  32.360  1.00  0.00            
ATOM     48  C2M POC A   1       4.820  12.380  33.130  1.00  0.00            
ATOM     49  C2N POC A   1       3.710  11.950  32.160  1.00  0.00            
ATOM     50  C2T POC A   1       4.300  11.000  31.110  1.00  0.00            
ATOM     51  C1N POC A   1       4.580  18.840  33.730  1.00  0.00            
ATOM     52  C1T POC A   1       4.540  19.950  32.680  1.00  0.00            
ATOM     53  DU1 POC A   1       3.305  10.740  43.235  1.00  0.00
ATOM     54  DU2 POC A   1       1.760  10.605  40.275  1.00  0.00
ATOM     55  DU3 POC A   1       3.895  12.785  38.105  1.00  0.00
ATOM     56  DU4 POC A   1       2.740  15.055  35.015  1.00  0.00
ATOM     57  DU5 POC A   1       4.085  18.295  33.520  1.00  0.00
ATOM     58  DU6 POC A   1       7.070  16.945  41.530  1.00  0.00
ATOM     59  DU7 POC A   1       7.880  16.515  38.025  1.00  0.00
ATOM     60  DU8 POC A   1       8.105  15.065  33.290  1.00  0.00
ATOM     61  DU9 POC A   1       4.265  12.165  32.645  1.00  0.00
