# Supplementary material for: Structure and Dynamics of the Membrane-Bound Cytochrome P450 2C9
Source: PLoS Comput Biol. 2011 Aug 11;7(8):e1002152. doi: 10.1371/journal.pcbi.1002152 (PMC3154944; doi:10.1371/journal.pcbi.1002152)
Supplement: Protocol S2 — Procedure to convert coarse-grained to atomic resolution POPC molecules. Protocol_S2.tar.bz2 contains the files necessary for carrying out this procedure: (i) a full atomic-resolution library of POPC lipids containing 1454 different conformations, (ii) the force field parameters to be used together with the library (with permission from Martinek T. and Jojart B.), (iii) the conversion program written in tcl for use with the VMD program, (iv) a bash script that uses the AMBER software to perform the final minimization step and assembles the converted membrane. (BZ2) [file pcbi.1002152.s015.bz2 › popc_cg2aa/popc_lib_aa/popc_aa.787.pdb]

ATOM      1  C1  POC A   1      55.750  20.680  42.660  1.00  0.00            
ATOM      2  C2  POC A   1      57.350  18.940  42.140  1.00  0.00            
ATOM      3  C3  POC A   1      57.910  20.540  43.790  1.00  0.00            
ATOM      4  N   POC A   1      56.800  19.790  43.200  1.00  0.00            
ATOM      5  C4  POC A   1      56.030  19.170  44.280  1.00  0.00            
ATOM      6  C5  POC A   1      56.150  17.650  44.480  1.00  0.00            
ATOM      7  O1P POC A   1      55.330  17.000  43.500  1.00  0.00            
ATOM      8  P   POC A   1      55.040  15.510  44.040  1.00  0.00            
ATOM      9  O2P POC A   1      56.340  14.880  44.380  1.00  0.00            
ATOM     10  O3P POC A   1      53.800  15.580  44.840  1.00  0.00            
ATOM     11  O4P POC A   1      54.720  14.780  42.640  1.00  0.00            
ATOM     12  C6  POC A   1      55.860  14.800  41.770  1.00  0.00            
ATOM     13  C7  POC A   1      55.670  13.580  40.870  1.00  0.00            
ATOM     14  O71 POC A   1      56.740  13.200  39.990  1.00  0.00            
ATOM     15  C81 POC A   1      57.950  12.840  40.510  1.00  0.00            
ATOM     16  O81 POC A   1      58.110  12.600  41.710  1.00  0.00            
ATOM     17  C1A POC A   1      59.030  12.430  39.510  1.00  0.00            
ATOM     18  C1B POC A   1      59.200  10.910  39.430  1.00  0.00            
ATOM     19  C1C POC A   1      60.150  10.360  38.370  1.00  0.00            
ATOM     20  C1D POC A   1      61.550  10.970  38.450  1.00  0.00            
ATOM     21  C1E POC A   1      62.420  10.070  37.570  1.00  0.00            
ATOM     22  C1F POC A   1      63.860  10.550  37.350  1.00  0.00            
ATOM     23  C1G POC A   1      64.340   9.860  36.070  1.00  0.00            
ATOM     24  CZ1 POC A   1      65.810  10.080  35.700  1.00  0.00            
ATOM     25  CZ2 POC A   1      66.420   9.430  34.710  1.00  0.00            
ATOM     26  C1H POC A   1      65.680   8.510  33.740  1.00  0.00            
ATOM     27  C1I POC A   1      66.330   8.530  32.360  1.00  0.00            
ATOM     28  C1J POC A   1      67.440   7.490  32.180  1.00  0.00            
ATOM     29  C1K POC A   1      67.930   7.480  30.730  1.00  0.00            
ATOM     30  C1L POC A   1      66.770   6.980  29.880  1.00  0.00            
ATOM     31  C1M POC A   1      67.160   6.900  28.410  1.00  0.00            
ATOM     32  C72 POC A   1      54.320  13.740  40.170  1.00  0.00            
ATOM     33  O72 POC A   1      54.220  14.850  39.280  1.00  0.00            
ATOM     34  C82 POC A   1      52.940  15.160  38.940  1.00  0.00            
ATOM     35  O82 POC A   1      51.990  14.630  39.510  1.00  0.00            
ATOM     36  C2A POC A   1      52.720  16.400  38.080  1.00  0.00            
ATOM     37  C2B POC A   1      52.900  16.150  36.590  1.00  0.00            
ATOM     38  C2C POC A   1      53.070  17.390  35.700  1.00  0.00            
ATOM     39  C2D POC A   1      52.680  17.150  34.240  1.00  0.00            
ATOM     40  C2E POC A   1      52.630  18.500  33.510  1.00  0.00            
ATOM     41  C2F POC A   1      51.420  19.350  33.900  1.00  0.00            
ATOM     42  C2G POC A   1      51.230  20.530  32.940  1.00  0.00            
ATOM     43  C2H POC A   1      50.640  20.190  31.570  1.00  0.00            
ATOM     44  C2I POC A   1      50.350  21.390  30.660  1.00  0.00            
ATOM     45  C2J POC A   1      51.580  22.260  30.450  1.00  0.00            
ATOM     46  C2K POC A   1      51.350  23.400  29.460  1.00  0.00            
ATOM     47  C2L POC A   1      52.200  24.550  29.990  1.00  0.00            
ATOM     48  C2M POC A   1      51.930  25.870  29.260  1.00  0.00            
ATOM     49  C2N POC A   1      52.630  25.770  27.900  1.00  0.00            
ATOM     50  C2T POC A   1      54.130  25.530  28.110  1.00  0.00            
ATOM     51  C1N POC A   1      65.950   6.930  27.470  1.00  0.00            
ATOM     52  C1T POC A   1      66.490   7.130  26.050  1.00  0.00            
ATOM     53  DU1 POC A   1      59.675  10.635  38.900  1.00  0.00
ATOM     54  DU2 POC A   1      63.140  10.310  37.460  1.00  0.00
ATOM     55  DU3 POC A   1      66.115   9.755  35.205  1.00  0.00
ATOM     56  DU4 POC A   1      67.685   7.485  31.455  1.00  0.00
ATOM     57  DU5 POC A   1      66.555   6.915  27.940  1.00  0.00
ATOM     58  DU6 POC A   1      52.985  16.770  36.145  1.00  0.00
ATOM     59  DU7 POC A   1      52.025  18.925  33.705  1.00  0.00
ATOM     60  DU8 POC A   1      50.965  21.825  30.555  1.00  0.00
ATOM     61  DU9 POC A   1      52.280  25.820  28.580  1.00  0.00
