# Supplementary material for: Structure and Dynamics of the Membrane-Bound Cytochrome P450 2C9
Source: PLoS Comput Biol. 2011 Aug 11;7(8):e1002152. doi: 10.1371/journal.pcbi.1002152 (PMC3154944; doi:10.1371/journal.pcbi.1002152)
Supplement: Protocol S2 — Procedure to convert coarse-grained to atomic resolution POPC molecules. Protocol_S2.tar.bz2 contains the files necessary for carrying out this procedure: (i) a full atomic-resolution library of POPC lipids containing 1454 different conformations, (ii) the force field parameters to be used together with the library (with permission from Martinek T. and Jojart B.), (iii) the conversion program written in tcl for use with the VMD program, (iv) a bash script that uses the AMBER software to perform the final minimization step and assembles the converted membrane. (BZ2) [file pcbi.1002152.s015.bz2 › popc_cg2aa/popc_lib_aa/popc_aa.864.pdb]

ATOM      1  C1  POC A   1      69.980  18.870  41.490  1.00  0.00            
ATOM      2  C2  POC A   1      72.390  18.710  41.000  1.00  0.00            
ATOM      3  C3  POC A   1      71.560  20.350  42.400  1.00  0.00            
ATOM      4  N   POC A   1      71.350  18.940  42.010  1.00  0.00            
ATOM      5  C4  POC A   1      71.670  18.100  43.170  1.00  0.00            
ATOM      6  C5  POC A   1      71.610  16.580  43.120  1.00  0.00            
ATOM      7  O1P POC A   1      70.290  16.030  43.070  1.00  0.00            
ATOM      8  P   POC A   1      70.300  14.470  42.680  1.00  0.00            
ATOM      9  O2P POC A   1      71.430  13.960  43.490  1.00  0.00            
ATOM     10  O3P POC A   1      68.920  13.960  42.790  1.00  0.00            
ATOM     11  O4P POC A   1      70.710  14.730  41.140  1.00  0.00            
ATOM     12  C6  POC A   1      69.540  15.380  40.640  1.00  0.00            
ATOM     13  C7  POC A   1      69.530  15.740  39.150  1.00  0.00            
ATOM     14  O71 POC A   1      69.220  14.570  38.380  1.00  0.00            
ATOM     15  C81 POC A   1      67.910  14.530  37.990  1.00  0.00            
ATOM     16  O81 POC A   1      67.020  14.880  38.750  1.00  0.00            
ATOM     17  C1A POC A   1      67.550  13.620  36.810  1.00  0.00            
ATOM     18  C1B POC A   1      68.250  13.750  35.450  1.00  0.00            
ATOM     19  C1C POC A   1      67.680  12.770  34.420  1.00  0.00            
ATOM     20  C1D POC A   1      68.280  12.870  33.020  1.00  0.00            
ATOM     21  C1E POC A   1      67.510  12.040  32.000  1.00  0.00            
ATOM     22  C1F POC A   1      67.880  12.440  30.570  1.00  0.00            
ATOM     23  C1G POC A   1      67.450  13.870  30.200  1.00  0.00            
ATOM     24  CZ1 POC A   1      65.990  13.940  29.750  1.00  0.00            
ATOM     25  CZ2 POC A   1      65.450  15.050  29.230  1.00  0.00            
ATOM     26  C1H POC A   1      66.300  16.320  29.150  1.00  0.00            
ATOM     27  C1I POC A   1      65.470  17.430  28.500  1.00  0.00            
ATOM     28  C1J POC A   1      66.280  18.720  28.500  1.00  0.00            
ATOM     29  C1K POC A   1      65.530  19.790  27.700  1.00  0.00            
ATOM     30  C1L POC A   1      65.960  21.190  28.160  1.00  0.00            
ATOM     31  C1M POC A   1      64.890  22.220  27.770  1.00  0.00            
ATOM     32  C72 POC A   1      70.830  16.410  38.740  1.00  0.00            
ATOM     33  O72 POC A   1      71.090  16.600  37.340  1.00  0.00            
ATOM     34  C82 POC A   1      72.060  17.460  36.910  1.00  0.00            
ATOM     35  O82 POC A   1      72.770  18.050  37.720  1.00  0.00            
ATOM     36  C2A POC A   1      72.370  17.510  35.420  1.00  0.00            
ATOM     37  C2B POC A   1      71.990  16.260  34.620  1.00  0.00            
ATOM     38  C2C POC A   1      72.370  16.210  33.140  1.00  0.00            
ATOM     39  C2D POC A   1      72.430  14.820  32.520  1.00  0.00            
ATOM     40  C2E POC A   1      73.130  14.720  31.160  1.00  0.00            
ATOM     41  C2F POC A   1      72.100  15.130  30.100  1.00  0.00            
ATOM     42  C2G POC A   1      72.670  15.130  28.680  1.00  0.00            
ATOM     43  C2H POC A   1      71.650  15.350  27.570  1.00  0.00            
ATOM     44  C2I POC A   1      72.090  14.740  26.230  1.00  0.00            
ATOM     45  C2J POC A   1      71.120  15.120  25.100  1.00  0.00            
ATOM     46  C2K POC A   1      71.830  14.690  23.810  1.00  0.00            
ATOM     47  C2L POC A   1      73.270  15.200  23.770  1.00  0.00            
ATOM     48  C2M POC A   1      73.720  15.110  22.310  1.00  0.00            
ATOM     49  C2N POC A   1      72.930  16.120  21.460  1.00  0.00            
ATOM     50  C2T POC A   1      73.230  16.110  19.960  1.00  0.00            
ATOM     51  C1N POC A   1      64.960  23.380  28.760  1.00  0.00            
ATOM     52  C1T POC A   1      64.070  24.530  28.310  1.00  0.00            
ATOM     53  DU1 POC A   1      67.965  13.260  34.935  1.00  0.00
ATOM     54  DU2 POC A   1      67.695  12.240  31.285  1.00  0.00
ATOM     55  DU3 POC A   1      65.720  14.495  29.490  1.00  0.00
ATOM     56  DU4 POC A   1      65.905  19.255  28.100  1.00  0.00
ATOM     57  DU5 POC A   1      64.925  22.800  28.265  1.00  0.00
ATOM     58  DU6 POC A   1      72.180  16.235  33.880  1.00  0.00
ATOM     59  DU7 POC A   1      72.615  14.925  30.630  1.00  0.00
ATOM     60  DU8 POC A   1      71.605  14.930  25.665  1.00  0.00
ATOM     61  DU9 POC A   1      73.325  15.615  21.885  1.00  0.00
