# Supplementary material for: Structure and Dynamics of the Membrane-Bound Cytochrome P450 2C9
Source: PLoS Comput Biol. 2011 Aug 11;7(8):e1002152. doi: 10.1371/journal.pcbi.1002152 (PMC3154944; doi:10.1371/journal.pcbi.1002152)
Supplement: Protocol S2 — Procedure to convert coarse-grained to atomic resolution POPC molecules. Protocol_S2.tar.bz2 contains the files necessary for carrying out this procedure: (i) a full atomic-resolution library of POPC lipids containing 1454 different conformations, (ii) the force field parameters to be used together with the library (with permission from Martinek T. and Jojart B.), (iii) the conversion program written in tcl for use with the VMD program, (iv) a bash script that uses the AMBER software to perform the final minimization step and assembles the converted membrane. (BZ2) [file pcbi.1002152.s015.bz2 › popc_cg2aa/popc_lib_aa/popc_aa.1039.pdb]

ATOM      1  C1  POC A   1      62.480  87.230  53.580  1.00  0.00            
ATOM      2  C2  POC A   1      60.750  86.190  54.610  1.00  0.00            
ATOM      3  C3  POC A   1      60.620  88.540  54.170  1.00  0.00            
ATOM      4  N   POC A   1      61.050  87.300  53.650  1.00  0.00            
ATOM      5  C4  POC A   1      60.560  86.960  52.280  1.00  0.00            
ATOM      6  C5  POC A   1      60.900  87.860  51.080  1.00  0.00            
ATOM      7  O1P POC A   1      62.280  88.090  50.690  1.00  0.00            
ATOM      8  P   POC A   1      62.680  89.380  49.920  1.00  0.00            
ATOM      9  O2P POC A   1      62.210  90.500  50.750  1.00  0.00            
ATOM     10  O3P POC A   1      64.050  89.080  49.480  1.00  0.00            
ATOM     11  O4P POC A   1      61.750  89.240  48.750  1.00  0.00            
ATOM     12  C6  POC A   1      62.560  88.930  47.620  1.00  0.00            
ATOM     13  C7  POC A   1      61.870  88.130  46.520  1.00  0.00            
ATOM     14  O71 POC A   1      62.790  87.630  45.510  1.00  0.00            
ATOM     15  C81 POC A   1      63.130  86.350  45.280  1.00  0.00            
ATOM     16  O81 POC A   1      62.950  85.460  46.110  1.00  0.00            
ATOM     17  C1A POC A   1      64.100  86.210  44.120  1.00  0.00            
ATOM     18  C1B POC A   1      63.300  86.390  42.800  1.00  0.00            
ATOM     19  C1C POC A   1      64.380  86.570  41.760  1.00  0.00            
ATOM     20  C1D POC A   1      65.340  87.590  42.330  1.00  0.00            
ATOM     21  C1E POC A   1      66.270  88.350  41.400  1.00  0.00            
ATOM     22  C1F POC A   1      67.330  88.990  42.240  1.00  0.00            
ATOM     23  C1G POC A   1      68.020  90.070  41.440  1.00  0.00            
ATOM     24  CZ1 POC A   1      68.760  89.720  40.120  1.00  0.00            
ATOM     25  CZ2 POC A   1      69.070  90.800  39.410  1.00  0.00            
ATOM     26  C1H POC A   1      68.970  92.160  40.090  1.00  0.00            
ATOM     27  C1I POC A   1      70.380  92.780  39.870  1.00  0.00            
ATOM     28  C1J POC A   1      70.620  94.060  40.720  1.00  0.00            
ATOM     29  C1K POC A   1      71.960  94.730  40.550  1.00  0.00            
ATOM     30  C1L POC A   1      71.750  94.740  39.010  1.00  0.00            
ATOM     31  C1M POC A   1      73.000  95.410  38.500  1.00  0.00            
ATOM     32  C72 POC A   1      60.730  89.020  45.970  1.00  0.00            
ATOM     33  O72 POC A   1      60.080  88.670  44.690  1.00  0.00            
ATOM     34  C82 POC A   1      59.580  89.720  43.880  1.00  0.00            
ATOM     35  O82 POC A   1      59.680  90.870  44.320  1.00  0.00            
ATOM     36  C2A POC A   1      59.390  89.540  42.370  1.00  0.00            
ATOM     37  C2B POC A   1      59.980  88.220  41.790  1.00  0.00            
ATOM     38  C2C POC A   1      60.590  88.500  40.400  1.00  0.00            
ATOM     39  C2D POC A   1      61.090  87.190  39.800  1.00  0.00            
ATOM     40  C2E POC A   1      61.800  87.450  38.460  1.00  0.00            
ATOM     41  C2F POC A   1      62.200  86.110  37.930  1.00  0.00            
ATOM     42  C2G POC A   1      60.950  85.490  37.340  1.00  0.00            
ATOM     43  C2H POC A   1      60.420  86.060  36.010  1.00  0.00            
ATOM     44  C2I POC A   1      61.400  85.800  34.850  1.00  0.00            
ATOM     45  C2J POC A   1      60.980  86.550  33.580  1.00  0.00            
ATOM     46  C2K POC A   1      62.110  86.770  32.580  1.00  0.00            
ATOM     47  C2L POC A   1      61.610  87.710  31.520  1.00  0.00            
ATOM     48  C2M POC A   1      60.590  86.890  30.720  1.00  0.00            
ATOM     49  C2N POC A   1      59.950  87.910  29.830  1.00  0.00            
ATOM     50  C2T POC A   1      58.740  87.300  29.150  1.00  0.00            
ATOM     51  C1N POC A   1      73.090  96.850  38.940  1.00  0.00            
ATOM     52  C1T POC A   1      74.480  97.360  39.270  1.00  0.00            
ATOM     53  DU1 POC A   1      63.840  86.480  42.280  1.00  0.00
ATOM     54  DU2 POC A   1      66.800  88.670  41.820  1.00  0.00
ATOM     55  DU3 POC A   1      68.915  90.260  39.765  1.00  0.00
ATOM     56  DU4 POC A   1      71.290  94.395  40.635  1.00  0.00
ATOM     57  DU5 POC A   1      73.045  96.130  38.720  1.00  0.00
ATOM     58  DU6 POC A   1      60.285  88.360  41.095  1.00  0.00
ATOM     59  DU7 POC A   1      62.000  86.780  38.195  1.00  0.00
ATOM     60  DU8 POC A   1      61.190  86.175  34.215  1.00  0.00
ATOM     61  DU9 POC A   1      60.270  87.400  30.275  1.00  0.00
