# Supplementary material for: Structure and Dynamics of the Membrane-Bound Cytochrome P450 2C9
Source: PLoS Comput Biol. 2011 Aug 11;7(8):e1002152. doi: 10.1371/journal.pcbi.1002152 (PMC3154944; doi:10.1371/journal.pcbi.1002152)
Supplement: Protocol S2 — Procedure to convert coarse-grained to atomic resolution POPC molecules. Protocol_S2.tar.bz2 contains the files necessary for carrying out this procedure: (i) a full atomic-resolution library of POPC lipids containing 1454 different conformations, (ii) the force field parameters to be used together with the library (with permission from Martinek T. and Jojart B.), (iii) the conversion program written in tcl for use with the VMD program, (iv) a bash script that uses the AMBER software to perform the final minimization step and assembles the converted membrane. (BZ2) [file pcbi.1002152.s015.bz2 › popc_cg2aa/popc_lib_aa/popc_aa.1297.pdb]

ATOM      1  C1  POC A   1      46.680  49.290  46.150  1.00  0.00            
ATOM      2  C2  POC A   1      48.380  50.660  47.020  1.00  0.00            
ATOM      3  C3  POC A   1      48.780  48.320  46.750  1.00  0.00            
ATOM      4  N   POC A   1      48.130  49.480  46.140  1.00  0.00            
ATOM      5  C4  POC A   1      48.450  49.530  44.680  1.00  0.00            
ATOM      6  C5  POC A   1      49.970  49.760  44.420  1.00  0.00            
ATOM      7  O1P POC A   1      50.390  51.080  44.140  1.00  0.00            
ATOM      8  P   POC A   1      51.880  50.970  44.190  1.00  0.00            
ATOM      9  O2P POC A   1      52.300  52.460  44.300  1.00  0.00            
ATOM     10  O3P POC A   1      52.310  49.940  45.180  1.00  0.00            
ATOM     11  O4P POC A   1      52.040  50.150  42.840  1.00  0.00            
ATOM     12  C6  POC A   1      52.220  51.040  41.760  1.00  0.00            
ATOM     13  C7  POC A   1      52.300  50.430  40.360  1.00  0.00            
ATOM     14  O71 POC A   1      52.360  51.400  39.230  1.00  0.00            
ATOM     15  C81 POC A   1      53.360  52.170  38.860  1.00  0.00            
ATOM     16  O81 POC A   1      54.370  52.150  39.590  1.00  0.00            
ATOM     17  C1A POC A   1      53.000  53.180  37.750  1.00  0.00            
ATOM     18  C1B POC A   1      51.910  52.770  36.720  1.00  0.00            
ATOM     19  C1C POC A   1      51.200  53.930  36.040  1.00  0.00            
ATOM     20  C1D POC A   1      49.990  53.530  35.180  1.00  0.00            
ATOM     21  C1E POC A   1      49.710  54.740  34.260  1.00  0.00            
ATOM     22  C1F POC A   1      49.240  56.080  34.850  1.00  0.00            
ATOM     23  C1G POC A   1      48.180  56.640  33.890  1.00  0.00            
ATOM     24  CZ1 POC A   1      47.750  58.030  34.250  1.00  0.00            
ATOM     25  CZ2 POC A   1      46.480  58.340  33.840  1.00  0.00            
ATOM     26  C1H POC A   1      45.680  57.280  33.070  1.00  0.00            
ATOM     27  C1I POC A   1      44.190  57.520  32.990  1.00  0.00            
ATOM     28  C1J POC A   1      43.450  56.380  32.350  1.00  0.00            
ATOM     29  C1K POC A   1      43.510  55.250  33.380  1.00  0.00            
ATOM     30  C1L POC A   1      44.020  53.850  32.950  1.00  0.00            
ATOM     31  C1M POC A   1      43.780  52.860  34.100  1.00  0.00            
ATOM     32  C72 POC A   1      50.980  49.690  40.270  1.00  0.00            
ATOM     33  O72 POC A   1      49.830  50.030  40.950  1.00  0.00            
ATOM     34  C82 POC A   1      48.740  49.340  40.590  1.00  0.00            
ATOM     35  O82 POC A   1      48.110  48.900  41.530  1.00  0.00            
ATOM     36  C2A POC A   1      48.530  48.640  39.230  1.00  0.00            
ATOM     37  C2B POC A   1      47.850  49.580  38.230  1.00  0.00            
ATOM     38  C2C POC A   1      47.980  49.060  36.770  1.00  0.00            
ATOM     39  C2D POC A   1      49.280  49.610  36.150  1.00  0.00            
ATOM     40  C2E POC A   1      49.670  49.230  34.720  1.00  0.00            
ATOM     41  C2F POC A   1      50.360  50.320  33.930  1.00  0.00            
ATOM     42  C2G POC A   1      50.750  49.730  32.600  1.00  0.00            
ATOM     43  C2H POC A   1      51.500  50.840  31.860  1.00  0.00            
ATOM     44  C2I POC A   1      51.860  50.510  30.370  1.00  0.00            
ATOM     45  C2J POC A   1      52.880  51.520  29.830  1.00  0.00            
ATOM     46  C2K POC A   1      52.740  51.960  28.400  1.00  0.00            
ATOM     47  C2L POC A   1      53.690  53.180  28.330  1.00  0.00            
ATOM     48  C2M POC A   1      53.640  53.620  26.880  1.00  0.00            
ATOM     49  C2N POC A   1      54.630  54.720  26.660  1.00  0.00            
ATOM     50  C2T POC A   1      55.970  54.020  26.470  1.00  0.00            
ATOM     51  C1N POC A   1      44.390  51.540  33.740  1.00  0.00            
ATOM     52  C1T POC A   1      45.930  51.530  33.620  1.00  0.00            
ATOM     53  DU1 POC A   1      51.555  53.350  36.380  1.00  0.00
ATOM     54  DU2 POC A   1      49.475  55.410  34.555  1.00  0.00
ATOM     55  DU3 POC A   1      47.115  58.185  34.045  1.00  0.00
ATOM     56  DU4 POC A   1      43.480  55.815  32.865  1.00  0.00
ATOM     57  DU5 POC A   1      44.085  52.200  33.920  1.00  0.00
ATOM     58  DU6 POC A   1      47.915  49.320  37.500  1.00  0.00
ATOM     59  DU7 POC A   1      50.015  49.775  34.325  1.00  0.00
ATOM     60  DU8 POC A   1      52.370  51.015  30.100  1.00  0.00
ATOM     61  DU9 POC A   1      54.135  54.170  26.770  1.00  0.00
