# Supplementary material for: Structure and Dynamics of the Membrane-Bound Cytochrome P450 2C9
Source: PLoS Comput Biol. 2011 Aug 11;7(8):e1002152. doi: 10.1371/journal.pcbi.1002152 (PMC3154944; doi:10.1371/journal.pcbi.1002152)
Supplement: Protocol S2 — Procedure to convert coarse-grained to atomic resolution POPC molecules. Protocol_S2.tar.bz2 contains the files necessary for carrying out this procedure: (i) a full atomic-resolution library of POPC lipids containing 1454 different conformations, (ii) the force field parameters to be used together with the library (with permission from Martinek T. and Jojart B.), (iii) the conversion program written in tcl for use with the VMD program, (iv) a bash script that uses the AMBER software to perform the final minimization step and assembles the converted membrane. (BZ2) [file pcbi.1002152.s015.bz2 › popc_cg2aa/popc_lib_aa/popc_aa.692.pdb]

ATOM      1  C1  POC A   1      50.630  58.120   8.920  1.00  0.00            
ATOM      2  C2  POC A   1      49.420  59.010   6.970  1.00  0.00            
ATOM      3  C3  POC A   1      48.300  57.760   8.730  1.00  0.00            
ATOM      4  N   POC A   1      49.380  58.710   8.410  1.00  0.00            
ATOM      5  C4  POC A   1      48.990  60.010   8.970  1.00  0.00            
ATOM      6  C5  POC A   1      48.960  60.200  10.490  1.00  0.00            
ATOM      7  O1P POC A   1      47.730  59.890  11.160  1.00  0.00            
ATOM      8  P   POC A   1      47.760  60.900  12.410  1.00  0.00            
ATOM      9  O2P POC A   1      48.210  62.150  11.770  1.00  0.00            
ATOM     10  O3P POC A   1      46.390  60.640  12.910  1.00  0.00            
ATOM     11  O4P POC A   1      48.730  59.910  13.240  1.00  0.00            
ATOM     12  C6  POC A   1      48.070  58.920  14.040  1.00  0.00            
ATOM     13  C7  POC A   1      48.960  57.690  14.220  1.00  0.00            
ATOM     14  O71 POC A   1      48.430  56.630  15.020  1.00  0.00            
ATOM     15  C81 POC A   1      48.640  55.310  14.760  1.00  0.00            
ATOM     16  O81 POC A   1      48.920  55.010  13.610  1.00  0.00            
ATOM     17  C1A POC A   1      47.920  54.460  15.810  1.00  0.00            
ATOM     18  C1B POC A   1      48.990  53.810  16.690  1.00  0.00            
ATOM     19  C1C POC A   1      48.170  53.040  17.720  1.00  0.00            
ATOM     20  C1D POC A   1      48.790  51.770  18.300  1.00  0.00            
ATOM     21  C1E POC A   1      47.750  50.700  18.650  1.00  0.00            
ATOM     22  C1F POC A   1      47.240  50.650  20.090  1.00  0.00            
ATOM     23  C1G POC A   1      46.200  49.580  20.460  1.00  0.00            
ATOM     24  CZ1 POC A   1      45.810  49.740  21.930  1.00  0.00            
ATOM     25  CZ2 POC A   1      45.090  48.850  22.620  1.00  0.00            
ATOM     26  C1H POC A   1      44.770  47.580  21.830  1.00  0.00            
ATOM     27  C1I POC A   1      43.510  46.880  22.340  1.00  0.00            
ATOM     28  C1J POC A   1      43.590  46.790  23.860  1.00  0.00            
ATOM     29  C1K POC A   1      42.220  46.980  24.500  1.00  0.00            
ATOM     30  C1L POC A   1      42.080  46.500  25.950  1.00  0.00            
ATOM     31  C1M POC A   1      42.490  45.020  25.990  1.00  0.00            
ATOM     32  C72 POC A   1      50.230  58.290  14.830  1.00  0.00            
ATOM     33  O72 POC A   1      51.150  57.480  15.560  1.00  0.00            
ATOM     34  C82 POC A   1      52.040  56.660  14.950  1.00  0.00            
ATOM     35  O82 POC A   1      51.820  56.250  13.810  1.00  0.00            
ATOM     36  C2A POC A   1      53.040  55.950  15.860  1.00  0.00            
ATOM     37  C2B POC A   1      52.420  55.160  17.010  1.00  0.00            
ATOM     38  C2C POC A   1      53.490  55.200  18.100  1.00  0.00            
ATOM     39  C2D POC A   1      52.780  54.500  19.260  1.00  0.00            
ATOM     40  C2E POC A   1      53.710  54.450  20.470  1.00  0.00            
ATOM     41  C2F POC A   1      53.270  53.290  21.360  1.00  0.00            
ATOM     42  C2G POC A   1      53.200  51.960  20.620  1.00  0.00            
ATOM     43  C2H POC A   1      52.640  50.720  21.310  1.00  0.00            
ATOM     44  C2I POC A   1      52.640  49.540  20.330  1.00  0.00            
ATOM     45  C2J POC A   1      52.020  48.300  20.970  1.00  0.00            
ATOM     46  C2K POC A   1      50.590  48.540  21.460  1.00  0.00            
ATOM     47  C2L POC A   1      50.030  47.430  22.350  1.00  0.00            
ATOM     48  C2M POC A   1      49.620  46.240  21.470  1.00  0.00            
ATOM     49  C2N POC A   1      49.450  45.020  22.380  1.00  0.00            
ATOM     50  C2T POC A   1      48.840  43.790  21.690  1.00  0.00            
ATOM     51  C1N POC A   1      42.590  44.660  27.470  1.00  0.00            
ATOM     52  C1T POC A   1      43.390  43.370  27.700  1.00  0.00            
ATOM     53  DU1 POC A   1      48.580  53.425  17.205  1.00  0.00
ATOM     54  DU2 POC A   1      47.495  50.675  19.370  1.00  0.00
ATOM     55  DU3 POC A   1      45.450  49.295  22.275  1.00  0.00
ATOM     56  DU4 POC A   1      42.905  46.885  24.180  1.00  0.00
ATOM     57  DU5 POC A   1      42.540  44.840  26.730  1.00  0.00
ATOM     58  DU6 POC A   1      52.955  55.180  17.555  1.00  0.00
ATOM     59  DU7 POC A   1      53.490  53.870  20.915  1.00  0.00
ATOM     60  DU8 POC A   1      52.330  48.920  20.650  1.00  0.00
ATOM     61  DU9 POC A   1      49.535  45.630  21.925  1.00  0.00
