# Supplementary material for: Structure and Dynamics of the Membrane-Bound Cytochrome P450 2C9
Source: PLoS Comput Biol. 2011 Aug 11;7(8):e1002152. doi: 10.1371/journal.pcbi.1002152 (PMC3154944; doi:10.1371/journal.pcbi.1002152)
Supplement: Protocol S2 — Procedure to convert coarse-grained to atomic resolution POPC molecules. Protocol_S2.tar.bz2 contains the files necessary for carrying out this procedure: (i) a full atomic-resolution library of POPC lipids containing 1454 different conformations, (ii) the force field parameters to be used together with the library (with permission from Martinek T. and Jojart B.), (iii) the conversion program written in tcl for use with the VMD program, (iv) a bash script that uses the AMBER software to perform the final minimization step and assembles the converted membrane. (BZ2) [file pcbi.1002152.s015.bz2 › popc_cg2aa/popc_lib_aa/popc_aa.950.pdb]

ATOM      1  C1  POC A   1      62.730  93.680   7.350  1.00  0.00            
ATOM      2  C2  POC A   1      63.100  94.900   9.360  1.00  0.00            
ATOM      3  C3  POC A   1      61.480  93.330   9.260  1.00  0.00            
ATOM      4  N   POC A   1      62.840  93.580   8.780  1.00  0.00            
ATOM      5  C4  POC A   1      63.890  92.650   9.180  1.00  0.00            
ATOM      6  C5  POC A   1      63.760  91.050   9.120  1.00  0.00            
ATOM      7  O1P POC A   1      62.920  90.330   9.990  1.00  0.00            
ATOM      8  P   POC A   1      61.990  89.360   9.190  1.00  0.00            
ATOM      9  O2P POC A   1      60.670  89.620   9.830  1.00  0.00            
ATOM     10  O3P POC A   1      62.170  89.500   7.750  1.00  0.00            
ATOM     11  O4P POC A   1      62.760  88.160   9.720  1.00  0.00            
ATOM     12  C6  POC A   1      62.300  88.060  11.110  1.00  0.00            
ATOM     13  C7  POC A   1      63.150  87.140  12.000  1.00  0.00            
ATOM     14  O71 POC A   1      62.540  86.530  13.150  1.00  0.00            
ATOM     15  C81 POC A   1      61.580  85.610  12.970  1.00  0.00            
ATOM     16  O81 POC A   1      61.380  85.120  11.860  1.00  0.00            
ATOM     17  C1A POC A   1      61.110  85.070  14.340  1.00  0.00            
ATOM     18  C1B POC A   1      59.600  85.130  14.470  1.00  0.00            
ATOM     19  C1C POC A   1      59.320  84.140  15.590  1.00  0.00            
ATOM     20  C1D POC A   1      58.010  83.390  15.290  1.00  0.00            
ATOM     21  C1E POC A   1      57.690  82.370  16.320  1.00  0.00            
ATOM     22  C1F POC A   1      56.410  81.630  16.050  1.00  0.00            
ATOM     23  C1G POC A   1      56.190  80.990  17.430  1.00  0.00            
ATOM     24  CZ1 POC A   1      55.230  79.760  17.500  1.00  0.00            
ATOM     25  CZ2 POC A   1      53.880  79.900  17.460  1.00  0.00            
ATOM     26  C1H POC A   1      53.100  81.190  17.240  1.00  0.00            
ATOM     27  C1I POC A   1      52.060  81.500  18.320  1.00  0.00            
ATOM     28  C1J POC A   1      50.890  80.530  18.570  1.00  0.00            
ATOM     29  C1K POC A   1      50.980  79.910  20.010  1.00  0.00            
ATOM     30  C1L POC A   1      50.650  81.010  21.050  1.00  0.00            
ATOM     31  C1M POC A   1      51.030  80.480  22.470  1.00  0.00            
ATOM     32  C72 POC A   1      64.420  87.980  12.170  1.00  0.00            
ATOM     33  O72 POC A   1      64.260  89.070  13.060  1.00  0.00            
ATOM     34  C82 POC A   1      65.430  89.750  13.180  1.00  0.00            
ATOM     35  O82 POC A   1      66.350  89.590  12.320  1.00  0.00            
ATOM     36  C2A POC A   1      65.700  90.650  14.450  1.00  0.00            
ATOM     37  C2B POC A   1      66.830  90.190  15.350  1.00  0.00            
ATOM     38  C2C POC A   1      66.370  88.920  16.080  1.00  0.00            
ATOM     39  C2D POC A   1      67.350  88.480  17.140  1.00  0.00            
ATOM     40  C2E POC A   1      66.770  87.420  18.050  1.00  0.00            
ATOM     41  C2F POC A   1      67.980  86.830  18.800  1.00  0.00            
ATOM     42  C2G POC A   1      68.630  88.020  19.480  1.00  0.00            
ATOM     43  C2H POC A   1      69.990  87.500  19.800  1.00  0.00            
ATOM     44  C2I POC A   1      70.690  88.060  21.030  1.00  0.00            
ATOM     45  C2J POC A   1      71.940  87.140  21.340  1.00  0.00            
ATOM     46  C2K POC A   1      73.110  87.910  22.040  1.00  0.00            
ATOM     47  C2L POC A   1      72.800  88.370  23.480  1.00  0.00            
ATOM     48  C2M POC A   1      74.050  88.740  24.210  1.00  0.00            
ATOM     49  C2N POC A   1      73.840  89.730  25.410  1.00  0.00            
ATOM     50  C2T POC A   1      73.030  89.140  26.500  1.00  0.00            
ATOM     51  C1N POC A   1      51.360  81.570  23.470  1.00  0.00            
ATOM     52  C1T POC A   1      51.550  80.890  24.800  1.00  0.00            
ATOM     53  DU1 POC A   1      59.460  84.635  15.030  1.00  0.00
ATOM     54  DU2 POC A   1      57.050  82.000  16.185  1.00  0.00
ATOM     55  DU3 POC A   1      54.555  79.830  17.480  1.00  0.00
ATOM     56  DU4 POC A   1      50.935  80.220  19.290  1.00  0.00
ATOM     57  DU5 POC A   1      51.195  81.025  22.970  1.00  0.00
ATOM     58  DU6 POC A   1      66.600  89.555  15.715  1.00  0.00
ATOM     59  DU7 POC A   1      67.375  87.125  18.425  1.00  0.00
ATOM     60  DU8 POC A   1      71.315  87.600  21.185  1.00  0.00
ATOM     61  DU9 POC A   1      73.945  89.235  24.810  1.00  0.00
