# Supplementary material for: Structure and Dynamics of the Membrane-Bound Cytochrome P450 2C9
Source: PLoS Comput Biol. 2011 Aug 11;7(8):e1002152. doi: 10.1371/journal.pcbi.1002152 (PMC3154944; doi:10.1371/journal.pcbi.1002152)
Supplement: Protocol S2 — Procedure to convert coarse-grained to atomic resolution POPC molecules. Protocol_S2.tar.bz2 contains the files necessary for carrying out this procedure: (i) a full atomic-resolution library of POPC lipids containing 1454 different conformations, (ii) the force field parameters to be used together with the library (with permission from Martinek T. and Jojart B.), (iii) the conversion program written in tcl for use with the VMD program, (iv) a bash script that uses the AMBER software to perform the final minimization step and assembles the converted membrane. (BZ2) [file pcbi.1002152.s015.bz2 › popc_cg2aa/popc_lib_aa/popc_aa.1027.pdb]

ATOM      1  C1  POC A   1      70.660 144.380  45.690  1.00  0.00            
ATOM      2  C2  POC A   1      72.890 145.330  46.390  1.00  0.00            
ATOM      3  C3  POC A   1      71.290 146.520  45.110  1.00  0.00            
ATOM      4  N   POC A   1      71.430 145.550  46.210  1.00  0.00            
ATOM      5  C4  POC A   1      70.990 146.100  47.500  1.00  0.00            
ATOM      6  C5  POC A   1      69.600 146.780  47.590  1.00  0.00            
ATOM      7  O1P POC A   1      68.590 145.800  47.380  1.00  0.00            
ATOM      8  P   POC A   1      67.110 146.260  47.320  1.00  0.00            
ATOM      9  O2P POC A   1      66.420 144.980  47.110  1.00  0.00            
ATOM     10  O3P POC A   1      66.670 147.220  48.400  1.00  0.00            
ATOM     11  O4P POC A   1      67.180 147.090  45.970  1.00  0.00            
ATOM     12  C6  POC A   1      67.370 146.250  44.840  1.00  0.00            
ATOM     13  C7  POC A   1      67.470 146.940  43.440  1.00  0.00            
ATOM     14  O71 POC A   1      68.630 147.800  43.350  1.00  0.00            
ATOM     15  C81 POC A   1      68.900 148.380  42.160  1.00  0.00            
ATOM     16  O81 POC A   1      68.840 149.610  42.090  1.00  0.00            
ATOM     17  C1A POC A   1      69.480 147.480  41.050  1.00  0.00            
ATOM     18  C1B POC A   1      68.810 147.740  39.730  1.00  0.00            
ATOM     19  C1C POC A   1      67.530 146.990  39.540  1.00  0.00            
ATOM     20  C1D POC A   1      66.960 147.260  38.120  1.00  0.00            
ATOM     21  C1E POC A   1      65.880 146.270  37.580  1.00  0.00            
ATOM     22  C1F POC A   1      65.210 146.520  36.250  1.00  0.00            
ATOM     23  C1G POC A   1      64.220 147.650  36.390  1.00  0.00            
ATOM     24  CZ1 POC A   1      64.080 148.000  34.920  1.00  0.00            
ATOM     25  CZ2 POC A   1      62.910 148.380  34.450  1.00  0.00            
ATOM     26  C1H POC A   1      61.760 148.760  35.390  1.00  0.00            
ATOM     27  C1I POC A   1      60.350 149.030  34.830  1.00  0.00            
ATOM     28  C1J POC A   1      59.290 148.680  35.940  1.00  0.00            
ATOM     29  C1K POC A   1      59.250 149.580  37.160  1.00  0.00            
ATOM     30  C1L POC A   1      58.050 149.290  38.100  1.00  0.00            
ATOM     31  C1M POC A   1      58.300 149.700  39.550  1.00  0.00            
ATOM     32  C72 POC A   1      66.120 147.670  43.260  1.00  0.00            
ATOM     33  O72 POC A   1      65.610 148.010  41.870  1.00  0.00            
ATOM     34  C82 POC A   1      64.400 148.530  41.710  1.00  0.00            
ATOM     35  O82 POC A   1      63.590 148.450  42.640  1.00  0.00            
ATOM     36  C2A POC A   1      64.050 149.050  40.350  1.00  0.00            
ATOM     37  C2B POC A   1      64.720 150.310  39.820  1.00  0.00            
ATOM     38  C2C POC A   1      64.270 150.790  38.420  1.00  0.00            
ATOM     39  C2D POC A   1      65.340 151.650  37.690  1.00  0.00            
ATOM     40  C2E POC A   1      65.720 151.070  36.330  1.00  0.00            
ATOM     41  C2F POC A   1      66.650 151.990  35.580  1.00  0.00            
ATOM     42  C2G POC A   1      66.560 151.980  34.030  1.00  0.00            
ATOM     43  C2H POC A   1      65.430 152.670  33.230  1.00  0.00            
ATOM     44  C2I POC A   1      65.710 152.590  31.730  1.00  0.00            
ATOM     45  C2J POC A   1      65.850 151.100  31.380  1.00  0.00            
ATOM     46  C2K POC A   1      65.800 150.930  29.840  1.00  0.00            
ATOM     47  C2L POC A   1      66.170 149.550  29.230  1.00  0.00            
ATOM     48  C2M POC A   1      66.240 149.540  27.670  1.00  0.00            
ATOM     49  C2N POC A   1      67.460 150.200  27.000  1.00  0.00            
ATOM     50  C2T POC A   1      67.410 150.120  25.490  1.00  0.00            
ATOM     51  C1N POC A   1      59.390 148.820  40.110  1.00  0.00            
ATOM     52  C1T POC A   1      59.700 149.100  41.590  1.00  0.00            
ATOM     53  DU1 POC A   1      68.170 147.365  39.635  1.00  0.00
ATOM     54  DU2 POC A   1      65.545 146.395  36.915  1.00  0.00
ATOM     55  DU3 POC A   1      63.495 148.190  34.685  1.00  0.00
ATOM     56  DU4 POC A   1      59.270 149.130  36.550  1.00  0.00
ATOM     57  DU5 POC A   1      58.845 149.260  39.830  1.00  0.00
ATOM     58  DU6 POC A   1      64.495 150.550  39.120  1.00  0.00
ATOM     59  DU7 POC A   1      66.185 151.530  35.955  1.00  0.00
ATOM     60  DU8 POC A   1      65.780 151.845  31.555  1.00  0.00
ATOM     61  DU9 POC A   1      66.850 149.870  27.335  1.00  0.00
