# Supplementary material for: Structure and Dynamics of the Membrane-Bound Cytochrome P450 2C9
Source: PLoS Comput Biol. 2011 Aug 11;7(8):e1002152. doi: 10.1371/journal.pcbi.1002152 (PMC3154944; doi:10.1371/journal.pcbi.1002152)
Supplement: Protocol S2 — Procedure to convert coarse-grained to atomic resolution POPC molecules. Protocol_S2.tar.bz2 contains the files necessary for carrying out this procedure: (i) a full atomic-resolution library of POPC lipids containing 1454 different conformations, (ii) the force field parameters to be used together with the library (with permission from Martinek T. and Jojart B.), (iii) the conversion program written in tcl for use with the VMD program, (iv) a bash script that uses the AMBER software to perform the final minimization step and assembles the converted membrane. (BZ2) [file pcbi.1002152.s015.bz2 › popc_cg2aa/popc_lib_aa/popc_aa.794.pdb]

ATOM      1  C1  POC A   1      72.700  30.940  10.180  1.00  0.00            
ATOM      2  C2  POC A   1      72.130  28.600   9.690  1.00  0.00            
ATOM      3  C3  POC A   1      70.620  30.290   9.320  1.00  0.00            
ATOM      4  N   POC A   1      72.060  30.000   9.250  1.00  0.00            
ATOM      5  C4  POC A   1      72.630  30.190   7.910  1.00  0.00            
ATOM      6  C5  POC A   1      74.080  29.740   7.700  1.00  0.00            
ATOM      7  O1P POC A   1      74.970  30.420   8.580  1.00  0.00            
ATOM      8  P   POC A   1      76.490  29.980   8.280  1.00  0.00            
ATOM      9  O2P POC A   1      76.450  28.620   7.700  1.00  0.00            
ATOM     10  O3P POC A   1      76.990  31.020   7.360  1.00  0.00            
ATOM     11  O4P POC A   1      77.240  29.850   9.700  1.00  0.00            
ATOM     12  C6  POC A   1      77.270  31.130  10.320  1.00  0.00            
ATOM     13  C7  POC A   1      77.820  31.000  11.740  1.00  0.00            
ATOM     14  O71 POC A   1      77.500  32.070  12.650  1.00  0.00            
ATOM     15  C81 POC A   1      76.250  32.470  13.010  1.00  0.00            
ATOM     16  O81 POC A   1      75.360  32.660  12.180  1.00  0.00            
ATOM     17  C1A POC A   1      76.050  32.780  14.500  1.00  0.00            
ATOM     18  C1B POC A   1      77.330  32.710  15.330  1.00  0.00            
ATOM     19  C1C POC A   1      77.020  32.810  16.830  1.00  0.00            
ATOM     20  C1D POC A   1      78.260  32.880  17.720  1.00  0.00            
ATOM     21  C1E POC A   1      79.080  34.160  17.570  1.00  0.00            
ATOM     22  C1F POC A   1      78.310  35.400  18.040  1.00  0.00            
ATOM     23  C1G POC A   1      79.160  36.670  18.020  1.00  0.00            
ATOM     24  CZ1 POC A   1      78.230  37.800  18.440  1.00  0.00            
ATOM     25  CZ2 POC A   1      78.550  39.090  18.270  1.00  0.00            
ATOM     26  C1H POC A   1      79.830  39.400  17.490  1.00  0.00            
ATOM     27  C1I POC A   1      80.240  40.850  17.730  1.00  0.00            
ATOM     28  C1J POC A   1      80.260  41.210  19.220  1.00  0.00            
ATOM     29  C1K POC A   1      80.450  42.720  19.380  1.00  0.00            
ATOM     30  C1L POC A   1      81.780  43.170  18.780  1.00  0.00            
ATOM     31  C1M POC A   1      81.840  44.680  19.040  1.00  0.00            
ATOM     32  C72 POC A   1      79.330  30.800  11.590  1.00  0.00            
ATOM     33  O72 POC A   1      80.040  31.810  10.870  1.00  0.00            
ATOM     34  C82 POC A   1      80.670  32.830  11.510  1.00  0.00            
ATOM     35  O82 POC A   1      81.250  33.640  10.780  1.00  0.00            
ATOM     36  C2A POC A   1      80.650  32.930  13.030  1.00  0.00            
ATOM     37  C2B POC A   1      81.570  34.140  13.220  1.00  0.00            
ATOM     38  C2C POC A   1      81.560  34.640  14.670  1.00  0.00            
ATOM     39  C2D POC A   1      82.650  35.700  14.860  1.00  0.00            
ATOM     40  C2E POC A   1      82.390  36.400  16.200  1.00  0.00            
ATOM     41  C2F POC A   1      83.650  37.150  16.630  1.00  0.00            
ATOM     42  C2G POC A   1      83.430  37.710  18.040  1.00  0.00            
ATOM     43  C2H POC A   1      84.650  38.440  18.600  1.00  0.00            
ATOM     44  C2I POC A   1      84.590  39.000  20.020  1.00  0.00            
ATOM     45  C2J POC A   1      84.410  37.820  20.980  1.00  0.00            
ATOM     46  C2K POC A   1      84.480  38.270  22.450  1.00  0.00            
ATOM     47  C2L POC A   1      83.220  39.090  22.750  1.00  0.00            
ATOM     48  C2M POC A   1      81.950  38.260  22.580  1.00  0.00            
ATOM     49  C2N POC A   1      80.580  38.750  23.070  1.00  0.00            
ATOM     50  C2T POC A   1      79.540  37.990  22.260  1.00  0.00            
ATOM     51  C1N POC A   1      83.110  45.420  18.620  1.00  0.00            
ATOM     52  C1T POC A   1      83.070  46.850  19.160  1.00  0.00            
ATOM     53  DU1 POC A   1      77.175  32.760  16.080  1.00  0.00
ATOM     54  DU2 POC A   1      78.695  34.780  17.805  1.00  0.00
ATOM     55  DU3 POC A   1      78.390  38.445  18.355  1.00  0.00
ATOM     56  DU4 POC A   1      80.355  41.965  19.300  1.00  0.00
ATOM     57  DU5 POC A   1      82.475  45.050  18.830  1.00  0.00
ATOM     58  DU6 POC A   1      81.565  34.390  13.945  1.00  0.00
ATOM     59  DU7 POC A   1      83.020  36.775  16.415  1.00  0.00
ATOM     60  DU8 POC A   1      84.500  38.410  20.500  1.00  0.00
ATOM     61  DU9 POC A   1      81.265  38.505  22.825  1.00  0.00
