# Supplementary material for: Structure and Dynamics of the Membrane-Bound Cytochrome P450 2C9
Source: PLoS Comput Biol. 2011 Aug 11;7(8):e1002152. doi: 10.1371/journal.pcbi.1002152 (PMC3154944; doi:10.1371/journal.pcbi.1002152)
Supplement: Protocol S2 — Procedure to convert coarse-grained to atomic resolution POPC molecules. Protocol_S2.tar.bz2 contains the files necessary for carrying out this procedure: (i) a full atomic-resolution library of POPC lipids containing 1454 different conformations, (ii) the force field parameters to be used together with the library (with permission from Martinek T. and Jojart B.), (iii) the conversion program written in tcl for use with the VMD program, (iv) a bash script that uses the AMBER software to perform the final minimization step and assembles the converted membrane. (BZ2) [file pcbi.1002152.s015.bz2 › popc_cg2aa/popc_lib_aa/popc_aa.869.pdb]

ATOM      1  C1  POC A   1      93.160  55.130  40.850  1.00  0.00            
ATOM      2  C2  POC A   1      95.480  55.320  41.500  1.00  0.00            
ATOM      3  C3  POC A   1      94.880  55.630  39.340  1.00  0.00            
ATOM      4  N   POC A   1      94.400  55.910  40.700  1.00  0.00            
ATOM      5  C4  POC A   1      94.170  57.310  41.070  1.00  0.00            
ATOM      6  C5  POC A   1      93.510  58.320  40.120  1.00  0.00            
ATOM      7  O1P POC A   1      94.400  58.800  39.110  1.00  0.00            
ATOM      8  P   POC A   1      93.380  59.680  38.230  1.00  0.00            
ATOM      9  O2P POC A   1      92.390  58.730  37.690  1.00  0.00            
ATOM     10  O3P POC A   1      93.030  60.850  39.080  1.00  0.00            
ATOM     11  O4P POC A   1      94.600  59.990  37.230  1.00  0.00            
ATOM     12  C6  POC A   1      94.830  58.870  36.380  1.00  0.00            
ATOM     13  C7  POC A   1      95.780  59.200  35.230  1.00  0.00            
ATOM     14  O71 POC A   1      97.200  59.070  35.430  1.00  0.00            
ATOM     15  C81 POC A   1      97.650  57.790  35.420  1.00  0.00            
ATOM     16  O81 POC A   1      96.860  56.900  35.730  1.00  0.00            
ATOM     17  C1A POC A   1      99.140  57.540  35.670  1.00  0.00            
ATOM     18  C1B POC A   1     100.140  58.650  35.330  1.00  0.00            
ATOM     19  C1C POC A   1     100.220  58.980  33.840  1.00  0.00            
ATOM     20  C1D POC A   1     100.070  57.750  32.930  1.00  0.00            
ATOM     21  C1E POC A   1      99.890  58.310  31.520  1.00  0.00            
ATOM     22  C1F POC A   1      98.430  58.690  31.280  1.00  0.00            
ATOM     23  C1G POC A   1      97.450  57.540  31.500  1.00  0.00            
ATOM     24  CZ1 POC A   1      95.980  57.950  31.610  1.00  0.00            
ATOM     25  CZ2 POC A   1      94.970  57.080  31.530  1.00  0.00            
ATOM     26  C1H POC A   1      95.230  55.590  31.300  1.00  0.00            
ATOM     27  C1I POC A   1      93.920  54.910  30.900  1.00  0.00            
ATOM     28  C1J POC A   1      94.040  53.480  30.380  1.00  0.00            
ATOM     29  C1K POC A   1      92.840  53.120  29.500  1.00  0.00            
ATOM     30  C1L POC A   1      92.690  54.320  28.560  1.00  0.00            
ATOM     31  C1M POC A   1      91.600  53.980  27.530  1.00  0.00            
ATOM     32  C72 POC A   1      95.270  60.540  34.700  1.00  0.00            
ATOM     33  O72 POC A   1      94.160  60.400  33.810  1.00  0.00            
ATOM     34  C82 POC A   1      93.810  61.510  33.100  1.00  0.00            
ATOM     35  O82 POC A   1      94.430  62.570  33.220  1.00  0.00            
ATOM     36  C2A POC A   1      92.670  61.340  32.090  1.00  0.00            
ATOM     37  C2B POC A   1      93.080  61.530  30.630  1.00  0.00            
ATOM     38  C2C POC A   1      92.030  61.190  29.570  1.00  0.00            
ATOM     39  C2D POC A   1      91.600  59.720  29.630  1.00  0.00            
ATOM     40  C2E POC A   1      90.770  59.420  28.380  1.00  0.00            
ATOM     41  C2F POC A   1      90.340  57.950  28.430  1.00  0.00            
ATOM     42  C2G POC A   1      89.540  57.500  27.200  1.00  0.00            
ATOM     43  C2H POC A   1      88.260  58.320  27.020  1.00  0.00            
ATOM     44  C2I POC A   1      87.500  57.940  25.750  1.00  0.00            
ATOM     45  C2J POC A   1      86.870  56.540  25.790  1.00  0.00            
ATOM     46  C2K POC A   1      85.990  56.320  24.560  1.00  0.00            
ATOM     47  C2L POC A   1      86.760  56.230  23.240  1.00  0.00            
ATOM     48  C2M POC A   1      85.770  55.970  22.100  1.00  0.00            
ATOM     49  C2N POC A   1      86.560  55.700  20.820  1.00  0.00            
ATOM     50  C2T POC A   1      87.250  56.920  20.220  1.00  0.00            
ATOM     51  C1N POC A   1      90.380  53.440  28.270  1.00  0.00            
ATOM     52  C1T POC A   1      89.110  53.760  27.480  1.00  0.00            
ATOM     53  DU1 POC A   1     100.180  58.815  34.585  1.00  0.00
ATOM     54  DU2 POC A   1      99.160  58.500  31.400  1.00  0.00
ATOM     55  DU3 POC A   1      95.475  57.515  31.570  1.00  0.00
ATOM     56  DU4 POC A   1      93.440  53.300  29.940  1.00  0.00
ATOM     57  DU5 POC A   1      90.990  53.710  27.900  1.00  0.00
ATOM     58  DU6 POC A   1      92.555  61.360  30.100  1.00  0.00
ATOM     59  DU7 POC A   1      90.555  58.685  28.405  1.00  0.00
ATOM     60  DU8 POC A   1      87.185  57.240  25.770  1.00  0.00
ATOM     61  DU9 POC A   1      86.165  55.835  21.460  1.00  0.00
