# Supplementary material for: Structure and Dynamics of the Membrane-Bound Cytochrome P450 2C9
Source: PLoS Comput Biol. 2011 Aug 11;7(8):e1002152. doi: 10.1371/journal.pcbi.1002152 (PMC3154944; doi:10.1371/journal.pcbi.1002152)
Supplement: Protocol S2 — Procedure to convert coarse-grained to atomic resolution POPC molecules. Protocol_S2.tar.bz2 contains the files necessary for carrying out this procedure: (i) a full atomic-resolution library of POPC lipids containing 1454 different conformations, (ii) the force field parameters to be used together with the library (with permission from Martinek T. and Jojart B.), (iii) the conversion program written in tcl for use with the VMD program, (iv) a bash script that uses the AMBER software to perform the final minimization step and assembles the converted membrane. (BZ2) [file pcbi.1002152.s015.bz2 › popc_cg2aa/popc_lib_aa/popc_aa.281.pdb]

ATOM      1  C1  POC A   1      27.640  57.220   6.930  1.00  0.00            
ATOM      2  C2  POC A   1      29.940  56.520   6.800  1.00  0.00            
ATOM      3  C3  POC A   1      29.180  58.160   5.430  1.00  0.00            
ATOM      4  N   POC A   1      29.010  57.650   6.780  1.00  0.00            
ATOM      5  C4  POC A   1      29.350  58.720   7.770  1.00  0.00            
ATOM      6  C5  POC A   1      29.310  58.490   9.300  1.00  0.00            
ATOM      7  O1P POC A   1      29.170  59.760  10.010  1.00  0.00            
ATOM      8  P   POC A   1      28.700  59.580  11.500  1.00  0.00            
ATOM      9  O2P POC A   1      29.750  58.820  12.290  1.00  0.00            
ATOM     10  O3P POC A   1      28.330  60.840  11.980  1.00  0.00            
ATOM     11  O4P POC A   1      27.580  58.620  11.180  1.00  0.00            
ATOM     12  C6  POC A   1      26.390  59.250  10.990  1.00  0.00            
ATOM     13  C7  POC A   1      25.070  58.420  10.930  1.00  0.00            
ATOM     14  O71 POC A   1      24.760  57.990   9.570  1.00  0.00            
ATOM     15  C81 POC A   1      24.260  56.770   9.300  1.00  0.00            
ATOM     16  O81 POC A   1      23.830  56.620   8.160  1.00  0.00            
ATOM     17  C1A POC A   1      24.250  55.670  10.320  1.00  0.00            
ATOM     18  C1B POC A   1      22.850  55.100  10.590  1.00  0.00            
ATOM     19  C1C POC A   1      22.040  56.060  11.490  1.00  0.00            
ATOM     20  C1D POC A   1      20.530  55.860  11.460  1.00  0.00            
ATOM     21  C1E POC A   1      19.970  56.890  12.430  1.00  0.00            
ATOM     22  C1F POC A   1      20.790  56.680  13.690  1.00  0.00            
ATOM     23  C1G POC A   1      20.110  57.310  14.940  1.00  0.00            
ATOM     24  CZ1 POC A   1      20.050  58.840  14.850  1.00  0.00            
ATOM     25  CZ2 POC A   1      19.420  59.550  15.800  1.00  0.00            
ATOM     26  C1H POC A   1      18.830  58.660  16.930  1.00  0.00            
ATOM     27  C1I POC A   1      18.490  59.350  18.240  1.00  0.00            
ATOM     28  C1J POC A   1      17.720  58.300  19.050  1.00  0.00            
ATOM     29  C1K POC A   1      17.320  58.680  20.460  1.00  0.00            
ATOM     30  C1L POC A   1      16.190  59.740  20.510  1.00  0.00            
ATOM     31  C1M POC A   1      14.910  59.210  19.860  1.00  0.00            
ATOM     32  C72 POC A   1      23.990  59.350  11.550  1.00  0.00            
ATOM     33  O72 POC A   1      24.250  59.550  12.900  1.00  0.00            
ATOM     34  C82 POC A   1      23.450  60.240  13.680  1.00  0.00            
ATOM     35  O82 POC A   1      22.760  61.160  13.230  1.00  0.00            
ATOM     36  C2A POC A   1      23.840  59.970  15.170  1.00  0.00            
ATOM     37  C2B POC A   1      22.940  60.710  16.170  1.00  0.00            
ATOM     38  C2C POC A   1      23.120  60.070  17.640  1.00  0.00            
ATOM     39  C2D POC A   1      22.600  60.900  18.780  1.00  0.00            
ATOM     40  C2E POC A   1      22.720  59.950  19.940  1.00  0.00            
ATOM     41  C2F POC A   1      22.140  60.550  21.260  1.00  0.00            
ATOM     42  C2G POC A   1      22.920  60.250  22.520  1.00  0.00            
ATOM     43  C2H POC A   1      23.200  58.760  22.600  1.00  0.00            
ATOM     44  C2I POC A   1      23.870  58.440  23.920  1.00  0.00            
ATOM     45  C2J POC A   1      23.230  58.790  25.270  1.00  0.00            
ATOM     46  C2K POC A   1      24.070  58.270  26.460  1.00  0.00            
ATOM     47  C2L POC A   1      23.350  58.420  27.770  1.00  0.00            
ATOM     48  C2M POC A   1      24.230  58.260  29.000  1.00  0.00            
ATOM     49  C2N POC A   1      23.500  57.590  30.170  1.00  0.00            
ATOM     50  C2T POC A   1      24.380  57.730  31.440  1.00  0.00            
ATOM     51  C1N POC A   1      13.830  60.300  20.130  1.00  0.00            
ATOM     52  C1T POC A   1      12.450  60.000  19.580  1.00  0.00            
ATOM     53  DU1 POC A   1      22.445  55.580  11.040  1.00  0.00
ATOM     54  DU2 POC A   1      20.380  56.785  13.060  1.00  0.00
ATOM     55  DU3 POC A   1      19.735  59.195  15.325  1.00  0.00
ATOM     56  DU4 POC A   1      17.520  58.490  19.755  1.00  0.00
ATOM     57  DU5 POC A   1      14.370  59.755  19.995  1.00  0.00
ATOM     58  DU6 POC A   1      23.030  60.390  16.905  1.00  0.00
ATOM     59  DU7 POC A   1      22.430  60.250  20.600  1.00  0.00
ATOM     60  DU8 POC A   1      23.550  58.615  24.595  1.00  0.00
ATOM     61  DU9 POC A   1      23.865  57.925  29.585  1.00  0.00
