# Supplementary material for: Structure and Dynamics of the Membrane-Bound Cytochrome P450 2C9
Source: PLoS Comput Biol. 2011 Aug 11;7(8):e1002152. doi: 10.1371/journal.pcbi.1002152 (PMC3154944; doi:10.1371/journal.pcbi.1002152)
Supplement: Protocol S2 — Procedure to convert coarse-grained to atomic resolution POPC molecules. Protocol_S2.tar.bz2 contains the files necessary for carrying out this procedure: (i) a full atomic-resolution library of POPC lipids containing 1454 different conformations, (ii) the force field parameters to be used together with the library (with permission from Martinek T. and Jojart B.), (iii) the conversion program written in tcl for use with the VMD program, (iv) a bash script that uses the AMBER software to perform the final minimization step and assembles the converted membrane. (BZ2) [file pcbi.1002152.s015.bz2 › popc_cg2aa/popc_lib_aa/popc_aa.987.pdb]

ATOM      1  C1  POC A   1      32.340 105.970  41.470  1.00  0.00            
ATOM      2  C2  POC A   1      33.990 104.580  41.380  1.00  0.00            
ATOM      3  C3  POC A   1      32.670 104.350  43.160  1.00  0.00            
ATOM      4  N   POC A   1      32.620 104.560  41.740  1.00  0.00            
ATOM      5  C4  POC A   1      31.760 103.580  40.960  1.00  0.00            
ATOM      6  C5  POC A   1      30.210 103.610  40.940  1.00  0.00            
ATOM      7  O1P POC A   1      29.760 102.950  42.160  1.00  0.00            
ATOM      8  P   POC A   1      28.470 103.680  42.590  1.00  0.00            
ATOM      9  O2P POC A   1      27.880 102.960  43.770  1.00  0.00            
ATOM     10  O3P POC A   1      28.860 105.040  42.600  1.00  0.00            
ATOM     11  O4P POC A   1      27.540 103.480  41.320  1.00  0.00            
ATOM     12  C6  POC A   1      26.750 104.730  41.160  1.00  0.00            
ATOM     13  C7  POC A   1      26.520 105.060  39.680  1.00  0.00            
ATOM     14  O71 POC A   1      27.560 106.000  39.160  1.00  0.00            
ATOM     15  C81 POC A   1      28.500 105.510  38.330  1.00  0.00            
ATOM     16  O81 POC A   1      29.650 105.960  38.350  1.00  0.00            
ATOM     17  C1A POC A   1      28.130 104.210  37.560  1.00  0.00            
ATOM     18  C1B POC A   1      29.260 103.700  36.670  1.00  0.00            
ATOM     19  C1C POC A   1      28.950 102.380  35.970  1.00  0.00            
ATOM     20  C1D POC A   1      30.000 102.090  34.930  1.00  0.00            
ATOM     21  C1E POC A   1      29.650 102.480  33.470  1.00  0.00            
ATOM     22  C1F POC A   1      30.620 101.780  32.560  1.00  0.00            
ATOM     23  C1G POC A   1      30.360 102.090  31.070  1.00  0.00            
ATOM     24  CZ1 POC A   1      29.050 101.400  30.670  1.00  0.00            
ATOM     25  CZ2 POC A   1      29.050 100.640  29.590  1.00  0.00            
ATOM     26  C1H POC A   1      30.240 100.500  28.680  1.00  0.00            
ATOM     27  C1I POC A   1      30.260  99.240  27.870  1.00  0.00            
ATOM     28  C1J POC A   1      30.540  98.110  28.850  1.00  0.00            
ATOM     29  C1K POC A   1      29.840  96.880  28.220  1.00  0.00            
ATOM     30  C1L POC A   1      28.420  97.320  28.070  1.00  0.00            
ATOM     31  C1M POC A   1      27.480  96.240  27.480  1.00  0.00            
ATOM     32  C72 POC A   1      25.030 105.350  39.490  1.00  0.00            
ATOM     33  O72 POC A   1      24.780 105.730  38.120  1.00  0.00            
ATOM     34  C82 POC A   1      23.570 106.260  38.070  1.00  0.00            
ATOM     35  O82 POC A   1      22.720 106.200  38.980  1.00  0.00            
ATOM     36  C2A POC A   1      23.520 107.080  36.790  1.00  0.00            
ATOM     37  C2B POC A   1      22.110 107.130  36.200  1.00  0.00            
ATOM     38  C2C POC A   1      21.960 107.700  34.850  1.00  0.00            
ATOM     39  C2D POC A   1      22.230 106.660  33.800  1.00  0.00            
ATOM     40  C2E POC A   1      22.220 107.130  32.330  1.00  0.00            
ATOM     41  C2F POC A   1      21.970 105.950  31.400  1.00  0.00            
ATOM     42  C2G POC A   1      20.510 105.640  31.540  1.00  0.00            
ATOM     43  C2H POC A   1      19.860 106.700  30.710  1.00  0.00            
ATOM     44  C2I POC A   1      18.440 106.320  30.300  1.00  0.00            
ATOM     45  C2J POC A   1      17.650 107.560  29.860  1.00  0.00            
ATOM     46  C2K POC A   1      16.180 107.160  29.740  1.00  0.00            
ATOM     47  C2L POC A   1      15.840 105.970  28.860  1.00  0.00            
ATOM     48  C2M POC A   1      14.350 105.540  28.910  1.00  0.00            
ATOM     49  C2N POC A   1      14.240 104.090  28.440  1.00  0.00            
ATOM     50  C2T POC A   1      13.330 103.420  29.460  1.00  0.00            
ATOM     51  C1N POC A   1      26.620  97.160  26.640  1.00  0.00            
ATOM     52  C1T POC A   1      27.320  97.140  25.300  1.00  0.00            
ATOM     53  DU1 POC A   1      29.105 103.040  36.320  1.00  0.00
ATOM     54  DU2 POC A   1      30.135 102.130  33.015  1.00  0.00
ATOM     55  DU3 POC A   1      29.050 101.020  30.130  1.00  0.00
ATOM     56  DU4 POC A   1      30.190  97.495  28.535  1.00  0.00
ATOM     57  DU5 POC A   1      27.050  96.700  27.060  1.00  0.00
ATOM     58  DU6 POC A   1      22.035 107.415  35.525  1.00  0.00
ATOM     59  DU7 POC A   1      22.095 106.540  31.865  1.00  0.00
ATOM     60  DU8 POC A   1      18.045 106.940  30.080  1.00  0.00
ATOM     61  DU9 POC A   1      14.295 104.815  28.675  1.00  0.00
