# Supplementary material for: Structure and Dynamics of the Membrane-Bound Cytochrome P450 2C9
Source: PLoS Comput Biol. 2011 Aug 11;7(8):e1002152. doi: 10.1371/journal.pcbi.1002152 (PMC3154944; doi:10.1371/journal.pcbi.1002152)
Supplement: Protocol S2 — Procedure to convert coarse-grained to atomic resolution POPC molecules. Protocol_S2.tar.bz2 contains the files necessary for carrying out this procedure: (i) a full atomic-resolution library of POPC lipids containing 1454 different conformations, (ii) the force field parameters to be used together with the library (with permission from Martinek T. and Jojart B.), (iii) the conversion program written in tcl for use with the VMD program, (iv) a bash script that uses the AMBER software to perform the final minimization step and assembles the converted membrane. (BZ2) [file pcbi.1002152.s015.bz2 › popc_cg2aa/popc_lib_aa/popc_aa.678.pdb]

ATOM      1  C1  POC A   1      39.010  44.400  12.030  1.00  0.00            
ATOM      2  C2  POC A   1      41.200  43.470  12.140  1.00  0.00            
ATOM      3  C3  POC A   1      39.630  43.200  10.280  1.00  0.00            
ATOM      4  N   POC A   1      40.230  44.120  11.250  1.00  0.00            
ATOM      5  C4  POC A   1      40.650  45.350  10.550  1.00  0.00            
ATOM      6  C5  POC A   1      42.150  45.460  10.270  1.00  0.00            
ATOM      7  O1P POC A   1      42.600  46.730   9.810  1.00  0.00            
ATOM      8  P   POC A   1      44.200  46.600   9.940  1.00  0.00            
ATOM      9  O2P POC A   1      44.520  45.200   9.580  1.00  0.00            
ATOM     10  O3P POC A   1      44.890  47.700   9.240  1.00  0.00            
ATOM     11  O4P POC A   1      44.350  46.690  11.540  1.00  0.00            
ATOM     12  C6  POC A   1      44.390  48.060  11.940  1.00  0.00            
ATOM     13  C7  POC A   1      45.070  48.380  13.270  1.00  0.00            
ATOM     14  O71 POC A   1      46.500  48.400  13.130  1.00  0.00            
ATOM     15  C81 POC A   1      47.150  49.040  14.140  1.00  0.00            
ATOM     16  O81 POC A   1      46.570  49.990  14.650  1.00  0.00            
ATOM     17  C1A POC A   1      48.660  48.880  14.250  1.00  0.00            
ATOM     18  C1B POC A   1      49.100  48.810  15.710  1.00  0.00            
ATOM     19  C1C POC A   1      48.500  47.500  16.220  1.00  0.00            
ATOM     20  C1D POC A   1      49.260  46.890  17.390  1.00  0.00            
ATOM     21  C1E POC A   1      48.570  45.650  17.950  1.00  0.00            
ATOM     22  C1F POC A   1      47.140  45.950  18.420  1.00  0.00            
ATOM     23  C1G POC A   1      46.400  44.690  18.880  1.00  0.00            
ATOM     24  CZ1 POC A   1      46.270  43.640  17.780  1.00  0.00            
ATOM     25  CZ2 POC A   1      45.750  42.460  18.150  1.00  0.00            
ATOM     26  C1H POC A   1      45.550  42.390  19.670  1.00  0.00            
ATOM     27  C1I POC A   1      45.560  40.970  20.220  1.00  0.00            
ATOM     28  C1J POC A   1      45.440  40.930  21.740  1.00  0.00            
ATOM     29  C1K POC A   1      44.170  41.470  22.400  1.00  0.00            
ATOM     30  C1L POC A   1      42.910  40.770  21.900  1.00  0.00            
ATOM     31  C1M POC A   1      41.630  41.360  22.500  1.00  0.00            
ATOM     32  C72 POC A   1      44.420  47.490  14.330  1.00  0.00            
ATOM     33  O72 POC A   1      43.020  47.770  14.420  1.00  0.00            
ATOM     34  C82 POC A   1      42.250  47.650  15.540  1.00  0.00            
ATOM     35  O82 POC A   1      41.160  48.220  15.520  1.00  0.00            
ATOM     36  C2A POC A   1      42.970  47.220  16.820  1.00  0.00            
ATOM     37  C2B POC A   1      42.600  48.040  18.060  1.00  0.00            
ATOM     38  C2C POC A   1      43.100  49.490  18.140  1.00  0.00            
ATOM     39  C2D POC A   1      42.290  50.230  19.210  1.00  0.00            
ATOM     40  C2E POC A   1      40.810  50.260  18.850  1.00  0.00            
ATOM     41  C2F POC A   1      40.070  50.820  20.060  1.00  0.00            
ATOM     42  C2G POC A   1      40.400  49.920  21.260  1.00  0.00            
ATOM     43  C2H POC A   1      39.560  50.320  22.470  1.00  0.00            
ATOM     44  C2I POC A   1      39.890  49.290  23.560  1.00  0.00            
ATOM     45  C2J POC A   1      39.140  49.570  24.860  1.00  0.00            
ATOM     46  C2K POC A   1      39.980  50.560  25.660  1.00  0.00            
ATOM     47  C2L POC A   1      39.360  51.000  26.990  1.00  0.00            
ATOM     48  C2M POC A   1      40.310  51.980  27.680  1.00  0.00            
ATOM     49  C2N POC A   1      39.990  52.240  29.150  1.00  0.00            
ATOM     50  C2T POC A   1      40.870  53.350  29.730  1.00  0.00            
ATOM     51  C1N POC A   1      41.430  42.800  22.010  1.00  0.00            
ATOM     52  C1T POC A   1      40.020  43.080  22.530  1.00  0.00            
ATOM     53  DU1 POC A   1      48.800  48.155  15.965  1.00  0.00
ATOM     54  DU2 POC A   1      47.855  45.800  18.185  1.00  0.00
ATOM     55  DU3 POC A   1      46.010  43.050  17.965  1.00  0.00
ATOM     56  DU4 POC A   1      44.805  41.200  22.070  1.00  0.00
ATOM     57  DU5 POC A   1      41.530  42.080  22.255  1.00  0.00
ATOM     58  DU6 POC A   1      42.850  48.765  18.100  1.00  0.00
ATOM     59  DU7 POC A   1      40.440  50.540  19.455  1.00  0.00
ATOM     60  DU8 POC A   1      39.515  49.430  24.210  1.00  0.00
ATOM     61  DU9 POC A   1      40.150  52.110  28.415  1.00  0.00
