# Supplementary material for: Structure and Dynamics of the Membrane-Bound Cytochrome P450 2C9
Source: PLoS Comput Biol. 2011 Aug 11;7(8):e1002152. doi: 10.1371/journal.pcbi.1002152 (PMC3154944; doi:10.1371/journal.pcbi.1002152)
Supplement: Protocol S2 — Procedure to convert coarse-grained to atomic resolution POPC molecules. Protocol_S2.tar.bz2 contains the files necessary for carrying out this procedure: (i) a full atomic-resolution library of POPC lipids containing 1454 different conformations, (ii) the force field parameters to be used together with the library (with permission from Martinek T. and Jojart B.), (iii) the conversion program written in tcl for use with the VMD program, (iv) a bash script that uses the AMBER software to perform the final minimization step and assembles the converted membrane. (BZ2) [file pcbi.1002152.s015.bz2 › popc_cg2aa/popc_lib_aa/popc_aa.721.pdb]

ATOM      1  C1  POC A   1       7.460   9.440  47.140  1.00  0.00            
ATOM      2  C2  POC A   1       5.440   8.570  46.310  1.00  0.00            
ATOM      3  C3  POC A   1       7.160   8.830  44.900  1.00  0.00            
ATOM      4  N   POC A   1       6.900   8.390  46.280  1.00  0.00            
ATOM      5  C4  POC A   1       7.250   6.990  46.540  1.00  0.00            
ATOM      6  C5  POC A   1       8.690   6.480  46.440  1.00  0.00            
ATOM      7  O1P POC A   1       9.500   6.960  47.520  1.00  0.00            
ATOM      8  P   POC A   1      10.940   7.510  47.060  1.00  0.00            
ATOM      9  O2P POC A   1      11.690   7.890  48.280  1.00  0.00            
ATOM     10  O3P POC A   1      11.640   6.570  46.160  1.00  0.00            
ATOM     11  O4P POC A   1      10.420   8.820  46.290  1.00  0.00            
ATOM     12  C6  POC A   1      11.260   8.920  45.130  1.00  0.00            
ATOM     13  C7  POC A   1      10.890  10.050  44.170  1.00  0.00            
ATOM     14  O71 POC A   1      11.500   9.930  42.870  1.00  0.00            
ATOM     15  C81 POC A   1      11.160   8.850  42.120  1.00  0.00            
ATOM     16  O81 POC A   1      10.190   8.170  42.470  1.00  0.00            
ATOM     17  C1A POC A   1      12.000   8.510  40.890  1.00  0.00            
ATOM     18  C1B POC A   1      12.200   6.990  40.820  1.00  0.00            
ATOM     19  C1C POC A   1      12.360   6.520  39.370  1.00  0.00            
ATOM     20  C1D POC A   1      12.530   5.010  39.230  1.00  0.00            
ATOM     21  C1E POC A   1      12.530   4.750  37.720  1.00  0.00            
ATOM     22  C1F POC A   1      12.900   3.270  37.570  1.00  0.00            
ATOM     23  C1G POC A   1      12.960   2.840  36.100  1.00  0.00            
ATOM     24  CZ1 POC A   1      13.530   1.420  36.010  1.00  0.00            
ATOM     25  CZ2 POC A   1      13.540   0.710  34.870  1.00  0.00            
ATOM     26  C1H POC A   1      13.040   1.270  33.540  1.00  0.00            
ATOM     27  C1I POC A   1      13.180   0.320  32.350  1.00  0.00            
ATOM     28  C1J POC A   1      12.710   1.110  31.130  1.00  0.00            
ATOM     29  C1K POC A   1      13.680   2.290  30.990  1.00  0.00            
ATOM     30  C1L POC A   1      13.580   2.840  29.570  1.00  0.00            
ATOM     31  C1M POC A   1      13.760   1.880  28.390  1.00  0.00            
ATOM     32  C72 POC A   1      10.810  11.350  44.980  1.00  0.00            
ATOM     33  O72 POC A   1      10.190  12.440  44.300  1.00  0.00            
ATOM     34  C82 POC A   1       8.840  12.480  44.130  1.00  0.00            
ATOM     35  O82 POC A   1       8.120  11.880  44.930  1.00  0.00            
ATOM     36  C2A POC A   1       8.240  13.440  43.110  1.00  0.00            
ATOM     37  C2B POC A   1       7.240  12.580  42.330  1.00  0.00            
ATOM     38  C2C POC A   1       7.700  11.190  41.880  1.00  0.00            
ATOM     39  C2D POC A   1       6.660  10.170  41.420  1.00  0.00            
ATOM     40  C2E POC A   1       7.160   8.750  41.170  1.00  0.00            
ATOM     41  C2F POC A   1       6.200   7.900  40.320  1.00  0.00            
ATOM     42  C2G POC A   1       6.140   8.440  38.890  1.00  0.00            
ATOM     43  C2H POC A   1       7.350   8.190  37.990  1.00  0.00            
ATOM     44  C2I POC A   1       6.940   8.600  36.580  1.00  0.00            
ATOM     45  C2J POC A   1       8.050   8.250  35.580  1.00  0.00            
ATOM     46  C2K POC A   1       7.940   9.140  34.350  1.00  0.00            
ATOM     47  C2L POC A   1       9.110   8.930  33.370  1.00  0.00            
ATOM     48  C2M POC A   1       9.220  10.250  32.610  1.00  0.00            
ATOM     49  C2N POC A   1      10.520  11.000  32.930  1.00  0.00            
ATOM     50  C2T POC A   1      11.310  11.240  31.640  1.00  0.00            
ATOM     51  C1N POC A   1      15.210   1.910  27.880  1.00  0.00            
ATOM     52  C1T POC A   1      15.360   1.340  26.460  1.00  0.00            
ATOM     53  DU1 POC A   1      12.280   6.755  40.095  1.00  0.00
ATOM     54  DU2 POC A   1      12.715   4.010  37.645  1.00  0.00
ATOM     55  DU3 POC A   1      13.535   1.065  35.440  1.00  0.00
ATOM     56  DU4 POC A   1      13.195   1.700  31.060  1.00  0.00
ATOM     57  DU5 POC A   1      14.485   1.895  28.135  1.00  0.00
ATOM     58  DU6 POC A   1       7.470  11.885  42.105  1.00  0.00
ATOM     59  DU7 POC A   1       6.680   8.325  40.745  1.00  0.00
ATOM     60  DU8 POC A   1       7.495   8.425  36.080  1.00  0.00
ATOM     61  DU9 POC A   1       9.870  10.625  32.770  1.00  0.00
