# Supplementary material for: Structure and Dynamics of the Membrane-Bound Cytochrome P450 2C9
Source: PLoS Comput Biol. 2011 Aug 11;7(8):e1002152. doi: 10.1371/journal.pcbi.1002152 (PMC3154944; doi:10.1371/journal.pcbi.1002152)
Supplement: Protocol S2 — Procedure to convert coarse-grained to atomic resolution POPC molecules. Protocol_S2.tar.bz2 contains the files necessary for carrying out this procedure: (i) a full atomic-resolution library of POPC lipids containing 1454 different conformations, (ii) the force field parameters to be used together with the library (with permission from Martinek T. and Jojart B.), (iii) the conversion program written in tcl for use with the VMD program, (iv) a bash script that uses the AMBER software to perform the final minimization step and assembles the converted membrane. (BZ2) [file pcbi.1002152.s015.bz2 › popc_cg2aa/popc_lib_aa/popc_aa.1285.pdb]

ATOM      1  C1  POC A   1      42.880  32.150  42.020  1.00  0.00            
ATOM      2  C2  POC A   1      41.070  33.730  41.490  1.00  0.00            
ATOM      3  C3  POC A   1      41.170  31.610  40.450  1.00  0.00            
ATOM      4  N   POC A   1      41.440  32.300  41.750  1.00  0.00            
ATOM      5  C4  POC A   1      40.600  31.810  42.920  1.00  0.00            
ATOM      6  C5  POC A   1      40.220  30.370  43.080  1.00  0.00            
ATOM      7  O1P POC A   1      41.240  29.680  43.630  1.00  0.00            
ATOM      8  P   POC A   1      40.850  28.200  44.140  1.00  0.00            
ATOM      9  O2P POC A   1      41.860  27.390  44.830  1.00  0.00            
ATOM     10  O3P POC A   1      39.510  28.330  44.660  1.00  0.00            
ATOM     11  O4P POC A   1      40.660  27.600  42.660  1.00  0.00            
ATOM     12  C6  POC A   1      41.940  27.110  42.040  1.00  0.00            
ATOM     13  C7  POC A   1      42.000  27.270  40.510  1.00  0.00            
ATOM     14  O71 POC A   1      42.330  28.530  39.890  1.00  0.00            
ATOM     15  C81 POC A   1      43.660  28.760  39.720  1.00  0.00            
ATOM     16  O81 POC A   1      44.570  28.370  40.430  1.00  0.00            
ATOM     17  C1A POC A   1      43.880  29.640  38.490  1.00  0.00            
ATOM     18  C1B POC A   1      45.120  30.510  38.370  1.00  0.00            
ATOM     19  C1C POC A   1      45.590  30.920  36.950  1.00  0.00            
ATOM     20  C1D POC A   1      47.040  31.500  36.830  1.00  0.00            
ATOM     21  C1E POC A   1      47.200  32.430  35.600  1.00  0.00            
ATOM     22  C1F POC A   1      48.160  31.730  34.540  1.00  0.00            
ATOM     23  C1G POC A   1      48.060  32.360  33.180  1.00  0.00            
ATOM     24  CZ1 POC A   1      48.400  33.870  33.260  1.00  0.00            
ATOM     25  CZ2 POC A   1      48.480  34.340  32.000  1.00  0.00            
ATOM     26  C1H POC A   1      48.760  33.230  30.920  1.00  0.00            
ATOM     27  C1I POC A   1      48.940  33.800  29.480  1.00  0.00            
ATOM     28  C1J POC A   1      50.060  34.870  29.760  1.00  0.00            
ATOM     29  C1K POC A   1      50.710  35.470  28.480  1.00  0.00            
ATOM     30  C1L POC A   1      51.550  36.680  28.910  1.00  0.00            
ATOM     31  C1M POC A   1      51.970  37.420  27.660  1.00  0.00            
ATOM     32  C72 POC A   1      40.720  26.530  40.040  1.00  0.00            
ATOM     33  O72 POC A   1      41.220  25.320  39.380  1.00  0.00            
ATOM     34  C82 POC A   1      41.500  25.260  38.060  1.00  0.00            
ATOM     35  O82 POC A   1      42.150  24.300  37.660  1.00  0.00            
ATOM     36  C2A POC A   1      41.260  26.440  37.090  1.00  0.00            
ATOM     37  C2B POC A   1      42.380  26.490  36.060  1.00  0.00            
ATOM     38  C2C POC A   1      42.090  27.600  35.060  1.00  0.00            
ATOM     39  C2D POC A   1      43.340  27.850  34.210  1.00  0.00            
ATOM     40  C2E POC A   1      43.010  29.040  33.310  1.00  0.00            
ATOM     41  C2F POC A   1      44.100  30.010  32.810  1.00  0.00            
ATOM     42  C2G POC A   1      43.520  31.010  31.820  1.00  0.00            
ATOM     43  C2H POC A   1      44.790  31.530  31.200  1.00  0.00            
ATOM     44  C2I POC A   1      44.410  31.990  29.810  1.00  0.00            
ATOM     45  C2J POC A   1      44.780  33.460  29.550  1.00  0.00            
ATOM     46  C2K POC A   1      43.910  34.280  30.470  1.00  0.00            
ATOM     47  C2L POC A   1      42.530  34.230  29.820  1.00  0.00            
ATOM     48  C2M POC A   1      42.650  34.440  28.310  1.00  0.00            
ATOM     49  C2N POC A   1      41.280  34.150  27.590  1.00  0.00            
ATOM     50  C2T POC A   1      40.270  35.320  27.510  1.00  0.00            
ATOM     51  C1N POC A   1      51.980  38.970  27.720  1.00  0.00            
ATOM     52  C1T POC A   1      52.630  39.690  26.450  1.00  0.00            
ATOM     53  DU1 POC A   1      45.355  30.715  37.660  1.00  0.00
ATOM     54  DU2 POC A   1      47.680  32.080  35.070  1.00  0.00
ATOM     55  DU3 POC A   1      48.440  34.105  32.630  1.00  0.00
ATOM     56  DU4 POC A   1      50.385  35.170  29.120  1.00  0.00
ATOM     57  DU5 POC A   1      51.975  38.195  27.690  1.00  0.00
ATOM     58  DU6 POC A   1      42.235  27.045  35.560  1.00  0.00
ATOM     59  DU7 POC A   1      43.555  29.525  33.060  1.00  0.00
ATOM     60  DU8 POC A   1      44.595  32.725  29.680  1.00  0.00
ATOM     61  DU9 POC A   1      41.965  34.295  27.950  1.00  0.00
