# Supplementary material for: Structure and Dynamics of the Membrane-Bound Cytochrome P450 2C9
Source: PLoS Comput Biol. 2011 Aug 11;7(8):e1002152. doi: 10.1371/journal.pcbi.1002152 (PMC3154944; doi:10.1371/journal.pcbi.1002152)
Supplement: Protocol S2 — Procedure to convert coarse-grained to atomic resolution POPC molecules. Protocol_S2.tar.bz2 contains the files necessary for carrying out this procedure: (i) a full atomic-resolution library of POPC lipids containing 1454 different conformations, (ii) the force field parameters to be used together with the library (with permission from Martinek T. and Jojart B.), (iii) the conversion program written in tcl for use with the VMD program, (iv) a bash script that uses the AMBER software to perform the final minimization step and assembles the converted membrane. (BZ2) [file pcbi.1002152.s015.bz2 › popc_cg2aa/popc_lib_aa/popc_aa.262.pdb]

ATOM      1  C1  POC A   1      15.520  20.780   3.620  1.00  0.00            
ATOM      2  C2  POC A   1      13.690  21.730   4.880  1.00  0.00            
ATOM      3  C3  POC A   1      13.340  21.500   2.570  1.00  0.00            
ATOM      4  N   POC A   1      14.010  20.900   3.720  1.00  0.00            
ATOM      5  C4  POC A   1      13.390  19.620   3.940  1.00  0.00            
ATOM      6  C5  POC A   1      13.730  18.800   5.190  1.00  0.00            
ATOM      7  O1P POC A   1      13.230  19.390   6.410  1.00  0.00            
ATOM      8  P   POC A   1      13.660  18.500   7.560  1.00  0.00            
ATOM      9  O2P POC A   1      13.840  17.120   7.100  1.00  0.00            
ATOM     10  O3P POC A   1      14.730  19.130   8.290  1.00  0.00            
ATOM     11  O4P POC A   1      12.180  18.620   8.150  1.00  0.00            
ATOM     12  C6  POC A   1      12.370  19.270   9.350  1.00  0.00            
ATOM     13  C7  POC A   1      11.060  19.480  10.120  1.00  0.00            
ATOM     14  O71 POC A   1      11.170  20.490  11.120  1.00  0.00            
ATOM     15  C81 POC A   1      10.080  21.190  11.490  1.00  0.00            
ATOM     16  O81 POC A   1       9.120  21.240  10.750  1.00  0.00            
ATOM     17  C1A POC A   1      10.130  22.060  12.760  1.00  0.00            
ATOM     18  C1B POC A   1       9.580  21.170  13.970  1.00  0.00            
ATOM     19  C1C POC A   1       8.140  20.790  13.830  1.00  0.00            
ATOM     20  C1D POC A   1       7.810  20.090  15.150  1.00  0.00            
ATOM     21  C1E POC A   1       7.890  21.070  16.340  1.00  0.00            
ATOM     22  C1F POC A   1       7.470  20.180  17.390  1.00  0.00            
ATOM     23  C1G POC A   1       8.590  19.420  18.070  1.00  0.00            
ATOM     24  CZ1 POC A   1       9.160  20.230  19.270  1.00  0.00            
ATOM     25  CZ2 POC A   1       9.950  19.730  20.220  1.00  0.00            
ATOM     26  C1H POC A   1      10.280  18.240  20.130  1.00  0.00            
ATOM     27  C1I POC A   1      11.430  17.600  20.940  1.00  0.00            
ATOM     28  C1J POC A   1      11.210  17.960  22.380  1.00  0.00            
ATOM     29  C1K POC A   1       9.860  17.450  22.950  1.00  0.00            
ATOM     30  C1L POC A   1       9.950  15.990  23.370  1.00  0.00            
ATOM     31  C1M POC A   1       8.620  15.430  23.840  1.00  0.00            
ATOM     32  C72 POC A   1      10.700  18.030  10.540  1.00  0.00            
ATOM     33  O72 POC A   1      11.830  17.300  10.880  1.00  0.00            
ATOM     34  C82 POC A   1      12.420  17.140  12.080  1.00  0.00            
ATOM     35  O82 POC A   1      13.490  16.510  12.190  1.00  0.00            
ATOM     36  C2A POC A   1      11.620  17.460  13.330  1.00  0.00            
ATOM     37  C2B POC A   1      10.460  16.410  13.480  1.00  0.00            
ATOM     38  C2C POC A   1      10.540  15.720  14.820  1.00  0.00            
ATOM     39  C2D POC A   1      11.300  14.390  14.700  1.00  0.00            
ATOM     40  C2E POC A   1      11.860  13.910  16.020  1.00  0.00            
ATOM     41  C2F POC A   1      10.700  13.930  16.950  1.00  0.00            
ATOM     42  C2G POC A   1      10.950  12.950  18.110  1.00  0.00            
ATOM     43  C2H POC A   1      12.160  13.200  18.940  1.00  0.00            
ATOM     44  C2I POC A   1      12.470  14.500  19.680  1.00  0.00            
ATOM     45  C2J POC A   1      13.840  14.310  20.330  1.00  0.00            
ATOM     46  C2K POC A   1      14.840  13.980  19.220  1.00  0.00            
ATOM     47  C2L POC A   1      16.040  13.410  19.910  1.00  0.00            
ATOM     48  C2M POC A   1      17.050  12.880  18.880  1.00  0.00            
ATOM     49  C2N POC A   1      18.410  12.640  19.540  1.00  0.00            
ATOM     50  C2T POC A   1      19.160  11.690  18.590  1.00  0.00            
ATOM     51  C1N POC A   1       8.890  14.000  24.310  1.00  0.00            
ATOM     52  C1T POC A   1       9.490  13.230  23.080  1.00  0.00            
ATOM     53  DU1 POC A   1       8.860  20.980  13.900  1.00  0.00
ATOM     54  DU2 POC A   1       7.680  20.625  16.865  1.00  0.00
ATOM     55  DU3 POC A   1       9.555  19.980  19.745  1.00  0.00
ATOM     56  DU4 POC A   1      10.535  17.705  22.665  1.00  0.00
ATOM     57  DU5 POC A   1       8.755  14.715  24.075  1.00  0.00
ATOM     58  DU6 POC A   1      10.500  16.065  14.150  1.00  0.00
ATOM     59  DU7 POC A   1      11.280  13.920  16.485  1.00  0.00
ATOM     60  DU8 POC A   1      13.155  14.405  20.005  1.00  0.00
ATOM     61  DU9 POC A   1      17.730  12.760  19.210  1.00  0.00
