# Supplementary material for: Structure and Dynamics of the Membrane-Bound Cytochrome P450 2C9
Source: PLoS Comput Biol. 2011 Aug 11;7(8):e1002152. doi: 10.1371/journal.pcbi.1002152 (PMC3154944; doi:10.1371/journal.pcbi.1002152)
Supplement: Protocol S2 — Procedure to convert coarse-grained to atomic resolution POPC molecules. Protocol_S2.tar.bz2 contains the files necessary for carrying out this procedure: (i) a full atomic-resolution library of POPC lipids containing 1454 different conformations, (ii) the force field parameters to be used together with the library (with permission from Martinek T. and Jojart B.), (iii) the conversion program written in tcl for use with the VMD program, (iv) a bash script that uses the AMBER software to perform the final minimization step and assembles the converted membrane. (BZ2) [file pcbi.1002152.s015.bz2 › popc_cg2aa/popc_lib_aa/popc_aa.1338.pdb]

ATOM      1  C1  POC A   1      83.110  44.120   8.080  1.00  0.00            
ATOM      2  C2  POC A   1      82.920  44.840  10.300  1.00  0.00            
ATOM      3  C3  POC A   1      83.300  42.600   9.870  1.00  0.00            
ATOM      4  N   POC A   1      83.630  43.900   9.450  1.00  0.00            
ATOM      5  C4  POC A   1      85.070  44.130   9.700  1.00  0.00            
ATOM      6  C5  POC A   1      86.180  43.350   8.900  1.00  0.00            
ATOM      7  O1P POC A   1      86.110  42.010   9.130  1.00  0.00            
ATOM      8  P   POC A   1      87.310  41.370   8.400  1.00  0.00            
ATOM      9  O2P POC A   1      86.850  40.010   8.370  1.00  0.00            
ATOM     10  O3P POC A   1      87.580  42.130   7.170  1.00  0.00            
ATOM     11  O4P POC A   1      88.200  41.900   9.580  1.00  0.00            
ATOM     12  C6  POC A   1      88.350  40.890  10.570  1.00  0.00            
ATOM     13  C7  POC A   1      89.020  41.410  11.860  1.00  0.00            
ATOM     14  O71 POC A   1      89.370  40.410  12.890  1.00  0.00            
ATOM     15  C81 POC A   1      90.510  39.710  12.820  1.00  0.00            
ATOM     16  O81 POC A   1      91.290  40.030  11.950  1.00  0.00            
ATOM     17  C1A POC A   1      90.980  38.860  13.990  1.00  0.00            
ATOM     18  C1B POC A   1      90.420  39.280  15.320  1.00  0.00            
ATOM     19  C1C POC A   1      90.240  38.130  16.340  1.00  0.00            
ATOM     20  C1D POC A   1      89.120  37.120  16.040  1.00  0.00            
ATOM     21  C1E POC A   1      89.110  35.930  16.990  1.00  0.00            
ATOM     22  C1F POC A   1      88.680  36.230  18.400  1.00  0.00            
ATOM     23  C1G POC A   1      88.980  35.030  19.310  1.00  0.00            
ATOM     24  CZ1 POC A   1      90.450  34.520  19.290  1.00  0.00            
ATOM     25  CZ2 POC A   1      90.700  33.260  19.600  1.00  0.00            
ATOM     26  C1H POC A   1      89.410  32.450  19.820  1.00  0.00            
ATOM     27  C1I POC A   1      89.650  31.160  20.530  1.00  0.00            
ATOM     28  C1J POC A   1      88.500  30.770  21.420  1.00  0.00            
ATOM     29  C1K POC A   1      87.210  30.680  20.650  1.00  0.00            
ATOM     30  C1L POC A   1      85.930  30.080  21.270  1.00  0.00            
ATOM     31  C1M POC A   1      84.490  30.050  20.610  1.00  0.00            
ATOM     32  C72 POC A   1      88.150  42.540  12.420  1.00  0.00            
ATOM     33  O72 POC A   1      86.860  42.210  12.830  1.00  0.00            
ATOM     34  C82 POC A   1      86.090  43.200  13.290  1.00  0.00            
ATOM     35  O82 POC A   1      85.790  44.180  12.630  1.00  0.00            
ATOM     36  C2A POC A   1      86.400  43.320  14.790  1.00  0.00            
ATOM     37  C2B POC A   1      85.160  43.690  15.620  1.00  0.00            
ATOM     38  C2C POC A   1      85.620  43.860  17.070  1.00  0.00            
ATOM     39  C2D POC A   1      86.270  42.620  17.700  1.00  0.00            
ATOM     40  C2E POC A   1      86.280  42.750  19.190  1.00  0.00            
ATOM     41  C2F POC A   1      87.010  41.540  19.870  1.00  0.00            
ATOM     42  C2G POC A   1      88.460  41.430  19.380  1.00  0.00            
ATOM     43  C2H POC A   1      89.160  40.220  20.010  1.00  0.00            
ATOM     44  C2I POC A   1      88.890  40.330  21.490  1.00  0.00            
ATOM     45  C2J POC A   1      90.040  39.790  22.440  1.00  0.00            
ATOM     46  C2K POC A   1      89.980  38.310  22.140  1.00  0.00            
ATOM     47  C2L POC A   1      88.710  37.580  22.630  1.00  0.00            
ATOM     48  C2M POC A   1      88.850  37.330  24.090  1.00  0.00            
ATOM     49  C2N POC A   1      87.560  36.760  24.790  1.00  0.00            
ATOM     50  C2T POC A   1      87.770  36.620  26.250  1.00  0.00            
ATOM     51  C1N POC A   1      83.990  31.430  20.220  1.00  0.00            
ATOM     52  C1T POC A   1      82.600  31.280  19.620  1.00  0.00            
ATOM     53  DU1 POC A   1      90.330  38.705  15.830  1.00  0.00
ATOM     54  DU2 POC A   1      88.895  36.080  17.695  1.00  0.00
ATOM     55  DU3 POC A   1      90.575  33.890  19.445  1.00  0.00
ATOM     56  DU4 POC A   1      87.855  30.725  21.035  1.00  0.00
ATOM     57  DU5 POC A   1      84.240  30.740  20.415  1.00  0.00
ATOM     58  DU6 POC A   1      85.390  43.775  16.345  1.00  0.00
ATOM     59  DU7 POC A   1      86.645  42.145  19.530  1.00  0.00
ATOM     60  DU8 POC A   1      89.465  40.060  21.965  1.00  0.00
ATOM     61  DU9 POC A   1      88.205  37.045  24.440  1.00  0.00
