# Supplementary material for: Structure and Dynamics of the Membrane-Bound Cytochrome P450 2C9
Source: PLoS Comput Biol. 2011 Aug 11;7(8):e1002152. doi: 10.1371/journal.pcbi.1002152 (PMC3154944; doi:10.1371/journal.pcbi.1002152)
Supplement: Protocol S2 — Procedure to convert coarse-grained to atomic resolution POPC molecules. Protocol_S2.tar.bz2 contains the files necessary for carrying out this procedure: (i) a full atomic-resolution library of POPC lipids containing 1454 different conformations, (ii) the force field parameters to be used together with the library (with permission from Martinek T. and Jojart B.), (iii) the conversion program written in tcl for use with the VMD program, (iv) a bash script that uses the AMBER software to perform the final minimization step and assembles the converted membrane. (BZ2) [file pcbi.1002152.s015.bz2 › popc_cg2aa/popc_lib_aa/popc_aa.1332.pdb]

ATOM      1  C1  POC A   1      77.520  81.040  13.910  1.00  0.00            
ATOM      2  C2  POC A   1      76.370  79.330  15.010  1.00  0.00            
ATOM      3  C3  POC A   1      75.290  81.380  14.560  1.00  0.00            
ATOM      4  N   POC A   1      76.190  80.370  13.960  1.00  0.00            
ATOM      5  C4  POC A   1      75.850  79.960  12.580  1.00  0.00            
ATOM      6  C5  POC A   1      76.460  78.590  12.070  1.00  0.00            
ATOM      7  O1P POC A   1      75.800  77.360  12.450  1.00  0.00            
ATOM      8  P   POC A   1      76.610  76.210  11.830  1.00  0.00            
ATOM      9  O2P POC A   1      75.930  74.940  11.800  1.00  0.00            
ATOM     10  O3P POC A   1      77.360  76.730  10.650  1.00  0.00            
ATOM     11  O4P POC A   1      77.540  76.300  13.070  1.00  0.00            
ATOM     12  C6  POC A   1      78.430  75.110  13.050  1.00  0.00            
ATOM     13  C7  POC A   1      79.600  75.210  14.070  1.00  0.00            
ATOM     14  O71 POC A   1      80.240  73.940  14.200  1.00  0.00            
ATOM     15  C81 POC A   1      80.880  73.450  13.090  1.00  0.00            
ATOM     16  O81 POC A   1      80.620  73.900  11.980  1.00  0.00            
ATOM     17  C1A POC A   1      81.490  72.000  13.140  1.00  0.00            
ATOM     18  C1B POC A   1      82.900  71.960  13.740  1.00  0.00            
ATOM     19  C1C POC A   1      82.970  72.480  15.230  1.00  0.00            
ATOM     20  C1D POC A   1      84.370  72.360  15.710  1.00  0.00            
ATOM     21  C1E POC A   1      84.710  73.170  16.970  1.00  0.00            
ATOM     22  C1F POC A   1      84.550  74.670  16.870  1.00  0.00            
ATOM     23  C1G POC A   1      85.520  75.300  17.840  1.00  0.00            
ATOM     24  CZ1 POC A   1      85.600  76.780  17.530  1.00  0.00            
ATOM     25  CZ2 POC A   1      86.580  77.560  18.050  1.00  0.00            
ATOM     26  C1H POC A   1      87.660  76.820  18.820  1.00  0.00            
ATOM     27  C1I POC A   1      88.610  77.750  19.550  1.00  0.00            
ATOM     28  C1J POC A   1      89.430  76.800  20.340  1.00  0.00            
ATOM     29  C1K POC A   1      90.800  77.360  20.500  1.00  0.00            
ATOM     30  C1L POC A   1      90.750  78.830  20.980  1.00  0.00            
ATOM     31  C1M POC A   1      92.170  79.260  20.810  1.00  0.00            
ATOM     32  C72 POC A   1      78.930  75.890  15.320  1.00  0.00            
ATOM     33  O72 POC A   1      79.760  76.370  16.430  1.00  0.00            
ATOM     34  C82 POC A   1      79.230  77.390  17.210  1.00  0.00            
ATOM     35  O82 POC A   1      78.280  78.020  16.900  1.00  0.00            
ATOM     36  C2A POC A   1      79.890  77.590  18.600  1.00  0.00            
ATOM     37  C2B POC A   1      79.170  78.240  19.770  1.00  0.00            
ATOM     38  C2C POC A   1      80.140  78.490  20.910  1.00  0.00            
ATOM     39  C2D POC A   1      79.540  79.540  21.890  1.00  0.00            
ATOM     40  C2E POC A   1      80.120  80.970  21.530  1.00  0.00            
ATOM     41  C2F POC A   1      79.350  82.230  22.040  1.00  0.00            
ATOM     42  C2G POC A   1      79.730  83.640  21.470  1.00  0.00            
ATOM     43  C2H POC A   1      78.990  84.710  22.300  1.00  0.00            
ATOM     44  C2I POC A   1      77.460  84.370  22.390  1.00  0.00            
ATOM     45  C2J POC A   1      76.790  85.740  22.530  1.00  0.00            
ATOM     46  C2K POC A   1      77.110  86.530  21.300  1.00  0.00            
ATOM     47  C2L POC A   1      77.910  87.800  21.630  1.00  0.00            
ATOM     48  C2M POC A   1      76.890  88.900  21.300  1.00  0.00            
ATOM     49  C2N POC A   1      77.490  90.120  20.630  1.00  0.00            
ATOM     50  C2T POC A   1      76.490  90.810  19.690  1.00  0.00            
ATOM     51  C1N POC A   1      92.200  80.700  21.380  1.00  0.00            
ATOM     52  C1T POC A   1      93.360  81.510  20.760  1.00  0.00            
ATOM     53  DU1 POC A   1      82.935  72.220  14.485  1.00  0.00
ATOM     54  DU2 POC A   1      84.630  73.920  16.920  1.00  0.00
ATOM     55  DU3 POC A   1      86.090  77.170  17.790  1.00  0.00
ATOM     56  DU4 POC A   1      90.115  77.080  20.420  1.00  0.00
ATOM     57  DU5 POC A   1      92.185  79.980  21.095  1.00  0.00
ATOM     58  DU6 POC A   1      79.655  78.365  20.340  1.00  0.00
ATOM     59  DU7 POC A   1      79.735  81.600  21.785  1.00  0.00
ATOM     60  DU8 POC A   1      77.125  85.055  22.460  1.00  0.00
ATOM     61  DU9 POC A   1      77.190  89.510  20.965  1.00  0.00
