# Supplementary material for: Structure and Dynamics of the Membrane-Bound Cytochrome P450 2C9
Source: PLoS Comput Biol. 2011 Aug 11;7(8):e1002152. doi: 10.1371/journal.pcbi.1002152 (PMC3154944; doi:10.1371/journal.pcbi.1002152)
Supplement: Protocol S2 — Procedure to convert coarse-grained to atomic resolution POPC molecules. Protocol_S2.tar.bz2 contains the files necessary for carrying out this procedure: (i) a full atomic-resolution library of POPC lipids containing 1454 different conformations, (ii) the force field parameters to be used together with the library (with permission from Martinek T. and Jojart B.), (iii) the conversion program written in tcl for use with the VMD program, (iv) a bash script that uses the AMBER software to perform the final minimization step and assembles the converted membrane. (BZ2) [file pcbi.1002152.s015.bz2 › popc_cg2aa/popc_lib_aa/popc_aa.475.pdb]

ATOM      1  C1  POC A   1      76.780  14.120  47.460  1.00  0.00            
ATOM      2  C2  POC A   1      75.670  12.030  47.210  1.00  0.00            
ATOM      3  C3  POC A   1      74.540  14.140  46.780  1.00  0.00            
ATOM      4  N   POC A   1      75.820  13.350  46.620  1.00  0.00            
ATOM      5  C4  POC A   1      76.220  13.350  45.190  1.00  0.00            
ATOM      6  C5  POC A   1      77.720  13.080  44.990  1.00  0.00            
ATOM      7  O1P POC A   1      78.130  13.340  43.600  1.00  0.00            
ATOM      8  P   POC A   1      79.720  13.050  43.710  1.00  0.00            
ATOM      9  O2P POC A   1      80.160  14.030  44.730  1.00  0.00            
ATOM     10  O3P POC A   1      79.760  11.660  44.020  1.00  0.00            
ATOM     11  O4P POC A   1      79.410  13.460  42.170  1.00  0.00            
ATOM     12  C6  POC A   1      79.110  12.240  41.470  1.00  0.00            
ATOM     13  C7  POC A   1      78.600  12.450  40.000  1.00  0.00            
ATOM     14  O71 POC A   1      77.530  13.500  39.910  1.00  0.00            
ATOM     15  C81 POC A   1      77.300  14.380  38.940  1.00  0.00            
ATOM     16  O81 POC A   1      76.930  15.540  39.210  1.00  0.00            
ATOM     17  C1A POC A   1      78.180  14.210  37.590  1.00  0.00            
ATOM     18  C1B POC A   1      77.220  14.440  36.370  1.00  0.00            
ATOM     19  C1C POC A   1      77.860  14.260  35.010  1.00  0.00            
ATOM     20  C1D POC A   1      76.750  14.850  34.030  1.00  0.00            
ATOM     21  C1E POC A   1      76.980  14.670  32.510  1.00  0.00            
ATOM     22  C1F POC A   1      76.200  15.780  31.750  1.00  0.00            
ATOM     23  C1G POC A   1      76.400  16.080  30.240  1.00  0.00            
ATOM     24  CZ1 POC A   1      77.760  16.720  30.160  1.00  0.00            
ATOM     25  CZ2 POC A   1      78.570  16.820  29.150  1.00  0.00            
ATOM     26  C1H POC A   1      78.500  16.220  27.740  1.00  0.00            
ATOM     27  C1I POC A   1      79.700  16.860  26.940  1.00  0.00            
ATOM     28  C1J POC A   1      79.920  16.090  25.650  1.00  0.00            
ATOM     29  C1K POC A   1      81.330  16.510  25.240  1.00  0.00            
ATOM     30  C1L POC A   1      81.800  15.790  24.020  1.00  0.00            
ATOM     31  C1M POC A   1      83.240  16.020  23.600  1.00  0.00            
ATOM     32  C72 POC A   1      78.210  11.020  39.540  1.00  0.00            
ATOM     33  O72 POC A   1      78.110  10.820  38.160  1.00  0.00            
ATOM     34  C82 POC A   1      77.560   9.680  37.700  1.00  0.00            
ATOM     35  O82 POC A   1      76.870   9.030  38.500  1.00  0.00            
ATOM     36  C2A POC A   1      77.480   9.490  36.190  1.00  0.00            
ATOM     37  C2B POC A   1      76.330  10.340  35.560  1.00  0.00            
ATOM     38  C2C POC A   1      76.350  10.580  34.050  1.00  0.00            
ATOM     39  C2D POC A   1      76.470   9.240  33.330  1.00  0.00            
ATOM     40  C2E POC A   1      75.660   9.370  32.020  1.00  0.00            
ATOM     41  C2F POC A   1      75.950   8.130  31.120  1.00  0.00            
ATOM     42  C2G POC A   1      75.340   8.280  29.740  1.00  0.00            
ATOM     43  C2H POC A   1      74.700   7.150  29.030  1.00  0.00            
ATOM     44  C2I POC A   1      75.900   6.280  28.490  1.00  0.00            
ATOM     45  C2J POC A   1      75.350   5.400  27.360  1.00  0.00            
ATOM     46  C2K POC A   1      76.170   4.130  27.420  1.00  0.00            
ATOM     47  C2L POC A   1      75.600   2.940  26.750  1.00  0.00            
ATOM     48  C2M POC A   1      76.260   1.580  27.060  1.00  0.00            
ATOM     49  C2N POC A   1      76.010   0.650  25.870  1.00  0.00            
ATOM     50  C2T POC A   1      76.640  -0.750  26.080  1.00  0.00            
ATOM     51  C1N POC A   1      83.450  15.310  22.300  1.00  0.00            
ATOM     52  C1T POC A   1      84.840  15.720  21.760  1.00  0.00            
ATOM     53  DU1 POC A   1      77.540  14.350  35.690  1.00  0.00
ATOM     54  DU2 POC A   1      76.590  15.225  32.130  1.00  0.00
ATOM     55  DU3 POC A   1      78.165  16.770  29.655  1.00  0.00
ATOM     56  DU4 POC A   1      80.625  16.300  25.445  1.00  0.00
ATOM     57  DU5 POC A   1      83.345  15.665  22.950  1.00  0.00
ATOM     58  DU6 POC A   1      76.340  10.460  34.805  1.00  0.00
ATOM     59  DU7 POC A   1      75.805   8.750  31.570  1.00  0.00
ATOM     60  DU8 POC A   1      75.625   5.840  27.925  1.00  0.00
ATOM     61  DU9 POC A   1      76.135   1.115  26.465  1.00  0.00
