# Supplementary material for: Structure and Dynamics of the Membrane-Bound Cytochrome P450 2C9
Source: PLoS Comput Biol. 2011 Aug 11;7(8):e1002152. doi: 10.1371/journal.pcbi.1002152 (PMC3154944; doi:10.1371/journal.pcbi.1002152)
Supplement: Protocol S2 — Procedure to convert coarse-grained to atomic resolution POPC molecules. Protocol_S2.tar.bz2 contains the files necessary for carrying out this procedure: (i) a full atomic-resolution library of POPC lipids containing 1454 different conformations, (ii) the force field parameters to be used together with the library (with permission from Martinek T. and Jojart B.), (iii) the conversion program written in tcl for use with the VMD program, (iv) a bash script that uses the AMBER software to perform the final minimization step and assembles the converted membrane. (BZ2) [file pcbi.1002152.s015.bz2 › popc_cg2aa/popc_lib_aa/popc_aa.988.pdb]

ATOM      1  C1  POC A   1      23.860 101.800  50.790  1.00  0.00            
ATOM      2  C2  POC A   1      21.990 100.210  50.630  1.00  0.00            
ATOM      3  C3  POC A   1      21.580 102.430  51.360  1.00  0.00            
ATOM      4  N   POC A   1      22.370 101.630  50.410  1.00  0.00            
ATOM      5  C4  POC A   1      22.150 102.010  49.010  1.00  0.00            
ATOM      6  C5  POC A   1      23.060 103.060  48.330  1.00  0.00            
ATOM      7  O1P POC A   1      22.750 103.300  46.950  1.00  0.00            
ATOM      8  P   POC A   1      23.550 104.350  46.150  1.00  0.00            
ATOM      9  O2P POC A   1      23.590 105.720  46.600  1.00  0.00            
ATOM     10  O3P POC A   1      24.700 103.680  45.580  1.00  0.00            
ATOM     11  O4P POC A   1      22.480 104.460  44.920  1.00  0.00            
ATOM     12  C6  POC A   1      23.100 104.150  43.730  1.00  0.00            
ATOM     13  C7  POC A   1      22.180 104.250  42.420  1.00  0.00            
ATOM     14  O71 POC A   1      22.780 103.400  41.350  1.00  0.00            
ATOM     15  C81 POC A   1      22.170 102.190  41.170  1.00  0.00            
ATOM     16  O81 POC A   1      21.190 101.940  41.870  1.00  0.00            
ATOM     17  C1A POC A   1      22.790 101.280  40.130  1.00  0.00            
ATOM     18  C1B POC A   1      22.780 101.980  38.770  1.00  0.00            
ATOM     19  C1C POC A   1      23.480 101.240  37.610  1.00  0.00            
ATOM     20  C1D POC A   1      23.700 102.240  36.460  1.00  0.00            
ATOM     21  C1E POC A   1      24.600 101.700  35.300  1.00  0.00            
ATOM     22  C1F POC A   1      24.440 102.480  33.950  1.00  0.00            
ATOM     23  C1G POC A   1      22.930 102.460  33.660  1.00  0.00            
ATOM     24  CZ1 POC A   1      22.500 101.580  32.500  1.00  0.00            
ATOM     25  CZ2 POC A   1      21.220 101.490  32.160  1.00  0.00            
ATOM     26  C1H POC A   1      20.120 102.000  33.050  1.00  0.00            
ATOM     27  C1I POC A   1      18.720 101.620  32.550  1.00  0.00            
ATOM     28  C1J POC A   1      17.920 102.930  32.500  1.00  0.00            
ATOM     29  C1K POC A   1      17.800 103.280  33.970  1.00  0.00            
ATOM     30  C1L POC A   1      16.750 104.350  34.270  1.00  0.00            
ATOM     31  C1M POC A   1      15.340 103.920  33.700  1.00  0.00            
ATOM     32  C72 POC A   1      22.090 105.660  41.980  1.00  0.00            
ATOM     33  O72 POC A   1      20.840 106.150  41.550  1.00  0.00            
ATOM     34  C82 POC A   1      20.850 107.440  41.200  1.00  0.00            
ATOM     35  O82 POC A   1      21.550 108.230  41.880  1.00  0.00            
ATOM     36  C2A POC A   1      19.500 107.920  40.650  1.00  0.00            
ATOM     37  C2B POC A   1      19.770 108.370  39.160  1.00  0.00            
ATOM     38  C2C POC A   1      18.470 108.650  38.510  1.00  0.00            
ATOM     39  C2D POC A   1      18.670 108.850  37.010  1.00  0.00            
ATOM     40  C2E POC A   1      17.440 109.270  36.210  1.00  0.00            
ATOM     41  C2F POC A   1      17.610 108.920  34.690  1.00  0.00            
ATOM     42  C2G POC A   1      16.370 109.250  33.890  1.00  0.00            
ATOM     43  C2H POC A   1      16.300 110.770  34.030  1.00  0.00            
ATOM     44  C2I POC A   1      15.120 111.240  33.200  1.00  0.00            
ATOM     45  C2J POC A   1      14.710 112.700  33.440  1.00  0.00            
ATOM     46  C2K POC A   1      13.520 113.190  32.600  1.00  0.00            
ATOM     47  C2L POC A   1      13.490 113.030  31.090  1.00  0.00            
ATOM     48  C2M POC A   1      12.300 113.850  30.550  1.00  0.00            
ATOM     49  C2N POC A   1      12.780 115.310  30.330  1.00  0.00            
ATOM     50  C2T POC A   1      11.860 116.240  31.060  1.00  0.00            
ATOM     51  C1N POC A   1      14.240 104.950  34.060  1.00  0.00            
ATOM     52  C1T POC A   1      13.040 104.330  34.780  1.00  0.00            
ATOM     53  DU1 POC A   1      23.130 101.610  38.190  1.00  0.00
ATOM     54  DU2 POC A   1      24.520 102.090  34.625  1.00  0.00
ATOM     55  DU3 POC A   1      21.860 101.535  32.330  1.00  0.00
ATOM     56  DU4 POC A   1      17.860 103.105  33.235  1.00  0.00
ATOM     57  DU5 POC A   1      14.790 104.435  33.880  1.00  0.00
ATOM     58  DU6 POC A   1      19.120 108.510  38.835  1.00  0.00
ATOM     59  DU7 POC A   1      17.525 109.095  35.450  1.00  0.00
ATOM     60  DU8 POC A   1      14.915 111.970  33.320  1.00  0.00
ATOM     61  DU9 POC A   1      12.540 114.580  30.440  1.00  0.00
