# Supplementary material for: Structure and Dynamics of the Membrane-Bound Cytochrome P450 2C9
Source: PLoS Comput Biol. 2011 Aug 11;7(8):e1002152. doi: 10.1371/journal.pcbi.1002152 (PMC3154944; doi:10.1371/journal.pcbi.1002152)
Supplement: Protocol S2 — Procedure to convert coarse-grained to atomic resolution POPC molecules. Protocol_S2.tar.bz2 contains the files necessary for carrying out this procedure: (i) a full atomic-resolution library of POPC lipids containing 1454 different conformations, (ii) the force field parameters to be used together with the library (with permission from Martinek T. and Jojart B.), (iii) the conversion program written in tcl for use with the VMD program, (iv) a bash script that uses the AMBER software to perform the final minimization step and assembles the converted membrane. (BZ2) [file pcbi.1002152.s015.bz2 › popc_cg2aa/popc_lib_aa/popc_aa.459.pdb]

ATOM      1  C1  POC A   1      77.470  74.500  43.720  1.00  0.00            
ATOM      2  C2  POC A   1      79.320  73.820  42.330  1.00  0.00            
ATOM      3  C3  POC A   1      79.340  75.780  43.530  1.00  0.00            
ATOM      4  N   POC A   1      78.940  74.410  43.600  1.00  0.00            
ATOM      5  C4  POC A   1      79.360  73.720  44.810  1.00  0.00            
ATOM      6  C5  POC A   1      80.920  73.590  45.140  1.00  0.00            
ATOM      7  O1P POC A   1      81.640  74.860  45.470  1.00  0.00            
ATOM      8  P   POC A   1      83.160  74.780  45.740  1.00  0.00            
ATOM      9  O2P POC A   1      83.610  76.010  46.370  1.00  0.00            
ATOM     10  O3P POC A   1      83.400  73.500  46.380  1.00  0.00            
ATOM     11  O4P POC A   1      83.520  74.660  44.240  1.00  0.00            
ATOM     12  C6  POC A   1      83.470  75.920  43.540  1.00  0.00            
ATOM     13  C7  POC A   1      83.120  75.900  42.100  1.00  0.00            
ATOM     14  O71 POC A   1      84.020  75.020  41.340  1.00  0.00            
ATOM     15  C81 POC A   1      83.340  74.030  40.650  1.00  0.00            
ATOM     16  O81 POC A   1      82.360  73.390  41.110  1.00  0.00            
ATOM     17  C1A POC A   1      84.290  73.280  39.630  1.00  0.00            
ATOM     18  C1B POC A   1      84.790  74.200  38.430  1.00  0.00            
ATOM     19  C1C POC A   1      85.720  75.360  38.700  1.00  0.00            
ATOM     20  C1D POC A   1      86.220  75.840  37.360  1.00  0.00            
ATOM     21  C1E POC A   1      87.040  74.890  36.540  1.00  0.00            
ATOM     22  C1F POC A   1      87.520  75.690  35.360  1.00  0.00            
ATOM     23  C1G POC A   1      88.630  75.060  34.490  1.00  0.00            
ATOM     24  CZ1 POC A   1      89.090  75.840  33.270  1.00  0.00            
ATOM     25  CZ2 POC A   1      90.310  75.730  32.710  1.00  0.00            
ATOM     26  C1H POC A   1      91.190  74.680  33.430  1.00  0.00            
ATOM     27  C1I POC A   1      91.790  73.820  32.370  1.00  0.00            
ATOM     28  C1J POC A   1      93.000  74.490  31.840  1.00  0.00            
ATOM     29  C1K POC A   1      93.630  73.690  30.700  1.00  0.00            
ATOM     30  C1L POC A   1      95.010  74.270  30.570  1.00  0.00            
ATOM     31  C1M POC A   1      95.700  73.720  29.310  1.00  0.00            
ATOM     32  C72 POC A   1      83.130  77.310  41.570  1.00  0.00            
ATOM     33  O72 POC A   1      82.540  77.550  40.300  1.00  0.00            
ATOM     34  C82 POC A   1      81.180  77.280  40.200  1.00  0.00            
ATOM     35  O82 POC A   1      80.480  77.340  41.160  1.00  0.00            
ATOM     36  C2A POC A   1      80.770  77.230  38.770  1.00  0.00            
ATOM     37  C2B POC A   1      81.460  76.070  38.030  1.00  0.00            
ATOM     38  C2C POC A   1      81.210  76.160  36.500  1.00  0.00            
ATOM     39  C2D POC A   1      79.780  76.200  36.110  1.00  0.00            
ATOM     40  C2E POC A   1      79.460  75.910  34.640  1.00  0.00            
ATOM     41  C2F POC A   1      80.070  76.590  33.440  1.00  0.00            
ATOM     42  C2G POC A   1      79.120  76.490  32.270  1.00  0.00            
ATOM     43  C2H POC A   1      78.930  77.820  31.470  1.00  0.00            
ATOM     44  C2I POC A   1      77.720  78.750  31.540  1.00  0.00            
ATOM     45  C2J POC A   1      77.910  79.820  30.420  1.00  0.00            
ATOM     46  C2K POC A   1      76.860  80.970  30.460  1.00  0.00            
ATOM     47  C2L POC A   1      76.990  82.070  29.390  1.00  0.00            
ATOM     48  C2M POC A   1      77.310  81.470  28.040  1.00  0.00            
ATOM     49  C2N POC A   1      77.240  82.490  26.940  1.00  0.00            
ATOM     50  C2T POC A   1      78.470  82.460  25.990  1.00  0.00            
ATOM     51  C1N POC A   1      96.110  72.220  29.290  1.00  0.00            
ATOM     52  C1T POC A   1      96.900  71.710  28.070  1.00  0.00            
ATOM     53  DU1 POC A   1      85.255  74.780  38.565  1.00  0.00
ATOM     54  DU2 POC A   1      87.280  75.290  35.950  1.00  0.00
ATOM     55  DU3 POC A   1      89.700  75.785  32.990  1.00  0.00
ATOM     56  DU4 POC A   1      93.315  74.090  31.270  1.00  0.00
ATOM     57  DU5 POC A   1      95.905  72.970  29.300  1.00  0.00
ATOM     58  DU6 POC A   1      81.335  76.115  37.265  1.00  0.00
ATOM     59  DU7 POC A   1      79.765  76.250  34.040  1.00  0.00
ATOM     60  DU8 POC A   1      77.815  79.285  30.980  1.00  0.00
ATOM     61  DU9 POC A   1      77.275  81.980  27.490  1.00  0.00
