# Supplementary material for: Structure and Dynamics of the Membrane-Bound Cytochrome P450 2C9
Source: PLoS Comput Biol. 2011 Aug 11;7(8):e1002152. doi: 10.1371/journal.pcbi.1002152 (PMC3154944; doi:10.1371/journal.pcbi.1002152)
Supplement: Protocol S2 — Procedure to convert coarse-grained to atomic resolution POPC molecules. Protocol_S2.tar.bz2 contains the files necessary for carrying out this procedure: (i) a full atomic-resolution library of POPC lipids containing 1454 different conformations, (ii) the force field parameters to be used together with the library (with permission from Martinek T. and Jojart B.), (iii) the conversion program written in tcl for use with the VMD program, (iv) a bash script that uses the AMBER software to perform the final minimization step and assembles the converted membrane. (BZ2) [file pcbi.1002152.s015.bz2 › popc_cg2aa/popc_lib_aa/popc_aa.1133.pdb]

ATOM      1  C1  POC A   1      88.990 112.320  48.570  1.00  0.00            
ATOM      2  C2  POC A   1      90.360 111.960  46.670  1.00  0.00            
ATOM      3  C3  POC A   1      88.120 111.720  46.470  1.00  0.00            
ATOM      4  N   POC A   1      89.090 112.570  47.150  1.00  0.00            
ATOM      5  C4  POC A   1      89.030 113.980  46.870  1.00  0.00            
ATOM      6  C5  POC A   1      88.050 114.830  47.620  1.00  0.00            
ATOM      7  O1P POC A   1      86.680 114.320  47.400  1.00  0.00            
ATOM      8  P   POC A   1      85.820 115.390  48.270  1.00  0.00            
ATOM      9  O2P POC A   1      84.430 114.970  48.320  1.00  0.00            
ATOM     10  O3P POC A   1      86.580 115.900  49.460  1.00  0.00            
ATOM     11  O4P POC A   1      86.060 116.570  47.240  1.00  0.00            
ATOM     12  C6  POC A   1      85.190 116.530  46.130  1.00  0.00            
ATOM     13  C7  POC A   1      83.810 117.160  46.420  1.00  0.00            
ATOM     14  O71 POC A   1      82.780 116.680  45.440  1.00  0.00            
ATOM     15  C81 POC A   1      81.460 116.730  45.600  1.00  0.00            
ATOM     16  O81 POC A   1      81.080 117.390  46.600  1.00  0.00            
ATOM     17  C1A POC A   1      80.760 116.750  44.230  1.00  0.00            
ATOM     18  C1B POC A   1      79.250 116.640  44.340  1.00  0.00            
ATOM     19  C1C POC A   1      78.630 116.440  42.940  1.00  0.00            
ATOM     20  C1D POC A   1      79.030 115.200  42.110  1.00  0.00            
ATOM     21  C1E POC A   1      78.560 115.230  40.680  1.00  0.00            
ATOM     22  C1F POC A   1      79.890 115.320  40.010  1.00  0.00            
ATOM     23  C1G POC A   1      79.590 115.310  38.510  1.00  0.00            
ATOM     24  CZ1 POC A   1      80.970 115.360  37.770  1.00  0.00            
ATOM     25  CZ2 POC A   1      81.370 116.560  37.330  1.00  0.00            
ATOM     26  C1H POC A   1      80.440 117.760  37.370  1.00  0.00            
ATOM     27  C1I POC A   1      81.290 118.980  37.160  1.00  0.00            
ATOM     28  C1J POC A   1      82.110 119.280  38.440  1.00  0.00            
ATOM     29  C1K POC A   1      81.180 119.220  39.600  1.00  0.00            
ATOM     30  C1L POC A   1      80.350 120.440  39.850  1.00  0.00            
ATOM     31  C1M POC A   1      79.200 120.300  40.910  1.00  0.00            
ATOM     32  C72 POC A   1      84.020 118.730  46.420  1.00  0.00            
ATOM     33  O72 POC A   1      84.540 119.370  45.280  1.00  0.00            
ATOM     34  C82 POC A   1      83.780 119.570  44.190  1.00  0.00            
ATOM     35  O82 POC A   1      82.570 119.500  44.240  1.00  0.00            
ATOM     36  C2A POC A   1      84.460 119.860  42.880  1.00  0.00            
ATOM     37  C2B POC A   1      84.820 118.650  41.990  1.00  0.00            
ATOM     38  C2C POC A   1      85.760 117.630  42.660  1.00  0.00            
ATOM     39  C2D POC A   1      86.240 116.780  41.510  1.00  0.00            
ATOM     40  C2E POC A   1      87.110 115.620  42.020  1.00  0.00            
ATOM     41  C2F POC A   1      86.430 114.270  41.920  1.00  0.00            
ATOM     42  C2G POC A   1      85.990 114.150  40.490  1.00  0.00            
ATOM     43  C2H POC A   1      84.910 113.070  40.340  1.00  0.00            
ATOM     44  C2I POC A   1      84.870 112.750  38.810  1.00  0.00            
ATOM     45  C2J POC A   1      84.100 111.440  38.640  1.00  0.00            
ATOM     46  C2K POC A   1      84.010 111.130  37.160  1.00  0.00            
ATOM     47  C2L POC A   1      83.150 112.190  36.370  1.00  0.00            
ATOM     48  C2M POC A   1      83.000 111.490  35.030  1.00  0.00            
ATOM     49  C2N POC A   1      82.170 112.300  34.040  1.00  0.00            
ATOM     50  C2T POC A   1      82.960 113.550  33.690  1.00  0.00            
ATOM     51  C1N POC A   1      78.050 121.290  40.850  1.00  0.00            
ATOM     52  C1T POC A   1      77.290 121.010  42.140  1.00  0.00            
ATOM     53  DU1 POC A   1      78.940 116.540  43.640  1.00  0.00
ATOM     54  DU2 POC A   1      79.225 115.275  40.345  1.00  0.00
ATOM     55  DU3 POC A   1      81.170 115.960  37.550  1.00  0.00
ATOM     56  DU4 POC A   1      81.645 119.250  39.020  1.00  0.00
ATOM     57  DU5 POC A   1      78.625 120.795  40.880  1.00  0.00
ATOM     58  DU6 POC A   1      85.290 118.140  42.325  1.00  0.00
ATOM     59  DU7 POC A   1      86.770 114.945  41.970  1.00  0.00
ATOM     60  DU8 POC A   1      84.485 112.095  38.725  1.00  0.00
ATOM     61  DU9 POC A   1      82.585 111.895  34.535  1.00  0.00
