# Supplementary material for: Structure and Dynamics of the Membrane-Bound Cytochrome P450 2C9
Source: PLoS Comput Biol. 2011 Aug 11;7(8):e1002152. doi: 10.1371/journal.pcbi.1002152 (PMC3154944; doi:10.1371/journal.pcbi.1002152)
Supplement: Protocol S2 — Procedure to convert coarse-grained to atomic resolution POPC molecules. Protocol_S2.tar.bz2 contains the files necessary for carrying out this procedure: (i) a full atomic-resolution library of POPC lipids containing 1454 different conformations, (ii) the force field parameters to be used together with the library (with permission from Martinek T. and Jojart B.), (iii) the conversion program written in tcl for use with the VMD program, (iv) a bash script that uses the AMBER software to perform the final minimization step and assembles the converted membrane. (BZ2) [file pcbi.1002152.s015.bz2 › popc_cg2aa/popc_lib_aa/popc_aa.725.pdb]

ATOM      1  C1  POC A   1      33.140  76.260  48.380  1.00  0.00            
ATOM      2  C2  POC A   1      33.210  75.150  46.210  1.00  0.00            
ATOM      3  C3  POC A   1      32.680  73.950  48.170  1.00  0.00            
ATOM      4  N   POC A   1      32.520  75.250  47.510  1.00  0.00            
ATOM      5  C4  POC A   1      31.080  75.410  47.230  1.00  0.00            
ATOM      6  C5  POC A   1      30.540  76.800  46.900  1.00  0.00            
ATOM      7  O1P POC A   1      30.860  77.120  45.540  1.00  0.00            
ATOM      8  P   POC A   1      30.040  78.450  45.150  1.00  0.00            
ATOM      9  O2P POC A   1      29.330  78.820  46.400  1.00  0.00            
ATOM     10  O3P POC A   1      30.960  79.360  44.430  1.00  0.00            
ATOM     11  O4P POC A   1      28.950  77.930  44.090  1.00  0.00            
ATOM     12  C6  POC A   1      29.640  77.390  42.950  1.00  0.00            
ATOM     13  C7  POC A   1      28.690  77.080  41.800  1.00  0.00            
ATOM     14  O71 POC A   1      29.450  76.720  40.640  1.00  0.00            
ATOM     15  C81 POC A   1      29.690  75.430  40.270  1.00  0.00            
ATOM     16  O81 POC A   1      29.420  74.520  41.050  1.00  0.00            
ATOM     17  C1A POC A   1      30.160  75.100  38.850  1.00  0.00            
ATOM     18  C1B POC A   1      29.110  74.390  37.990  1.00  0.00            
ATOM     19  C1C POC A   1      29.620  74.170  36.570  1.00  0.00            
ATOM     20  C1D POC A   1      28.870  73.030  35.870  1.00  0.00            
ATOM     21  C1E POC A   1      29.050  73.200  34.360  1.00  0.00            
ATOM     22  C1F POC A   1      27.860  74.060  33.930  1.00  0.00            
ATOM     23  C1G POC A   1      28.090  74.450  32.470  1.00  0.00            
ATOM     24  CZ1 POC A   1      26.810  74.880  31.740  1.00  0.00            
ATOM     25  CZ2 POC A   1      26.970  75.360  30.500  1.00  0.00            
ATOM     26  C1H POC A   1      28.350  75.600  29.880  1.00  0.00            
ATOM     27  C1I POC A   1      28.220  76.040  28.430  1.00  0.00            
ATOM     28  C1J POC A   1      29.380  76.220  27.440  1.00  0.00            
ATOM     29  C1K POC A   1      28.700  76.830  26.210  1.00  0.00            
ATOM     30  C1L POC A   1      29.740  77.330  25.200  1.00  0.00            
ATOM     31  C1M POC A   1      30.800  78.210  25.870  1.00  0.00            
ATOM     32  C72 POC A   1      27.750  78.280  41.630  1.00  0.00            
ATOM     33  O72 POC A   1      26.510  77.930  41.000  1.00  0.00            
ATOM     34  C82 POC A   1      25.530  78.860  40.820  1.00  0.00            
ATOM     35  O82 POC A   1      25.470  79.680  41.730  1.00  0.00            
ATOM     36  C2A POC A   1      24.400  78.320  39.940  1.00  0.00            
ATOM     37  C2B POC A   1      24.840  77.470  38.750  1.00  0.00            
ATOM     38  C2C POC A   1      25.270  78.440  37.640  1.00  0.00            
ATOM     39  C2D POC A   1      25.200  77.780  36.270  1.00  0.00            
ATOM     40  C2E POC A   1      25.830  78.740  35.250  1.00  0.00            
ATOM     41  C2F POC A   1      25.620  78.300  33.790  1.00  0.00            
ATOM     42  C2G POC A   1      26.660  79.100  33.000  1.00  0.00            
ATOM     43  C2H POC A   1      28.040  78.430  32.910  1.00  0.00            
ATOM     44  C2I POC A   1      28.990  79.260  32.040  1.00  0.00            
ATOM     45  C2J POC A   1      28.460  79.350  30.610  1.00  0.00            
ATOM     46  C2K POC A   1      29.690  79.680  29.760  1.00  0.00            
ATOM     47  C2L POC A   1      30.350  81.030  30.020  1.00  0.00            
ATOM     48  C2M POC A   1      31.290  81.200  28.820  1.00  0.00            
ATOM     49  C2N POC A   1      32.020  82.540  28.920  1.00  0.00            
ATOM     50  C2T POC A   1      31.020  83.700  28.900  1.00  0.00            
ATOM     51  C1N POC A   1      31.630  79.000  24.860  1.00  0.00            
ATOM     52  C1T POC A   1      32.900  79.510  25.530  1.00  0.00            
ATOM     53  DU1 POC A   1      29.365  74.280  37.280  1.00  0.00
ATOM     54  DU2 POC A   1      28.455  73.630  34.145  1.00  0.00
ATOM     55  DU3 POC A   1      26.890  75.120  31.120  1.00  0.00
ATOM     56  DU4 POC A   1      29.040  76.525  26.825  1.00  0.00
ATOM     57  DU5 POC A   1      31.215  78.605  25.365  1.00  0.00
ATOM     58  DU6 POC A   1      25.055  77.955  38.195  1.00  0.00
ATOM     59  DU7 POC A   1      25.725  78.520  34.520  1.00  0.00
ATOM     60  DU8 POC A   1      28.725  79.305  31.325  1.00  0.00
ATOM     61  DU9 POC A   1      31.655  81.870  28.870  1.00  0.00
