# Supplementary material for: Structure and Dynamics of the Membrane-Bound Cytochrome P450 2C9
Source: PLoS Comput Biol. 2011 Aug 11;7(8):e1002152. doi: 10.1371/journal.pcbi.1002152 (PMC3154944; doi:10.1371/journal.pcbi.1002152)
Supplement: Protocol S2 — Procedure to convert coarse-grained to atomic resolution POPC molecules. Protocol_S2.tar.bz2 contains the files necessary for carrying out this procedure: (i) a full atomic-resolution library of POPC lipids containing 1454 different conformations, (ii) the force field parameters to be used together with the library (with permission from Martinek T. and Jojart B.), (iii) the conversion program written in tcl for use with the VMD program, (iv) a bash script that uses the AMBER software to perform the final minimization step and assembles the converted membrane. (BZ2) [file pcbi.1002152.s015.bz2 › popc_cg2aa/popc_lib_aa/popc_aa.1355.pdb]

ATOM      1  C1  POC A   1     119.320  22.780  13.830  1.00  0.00            
ATOM      2  C2  POC A   1     119.100  25.150  13.360  1.00  0.00            
ATOM      3  C3  POC A   1     120.590  23.910  12.210  1.00  0.00            
ATOM      4  N   POC A   1     119.260  23.840  12.770  1.00  0.00            
ATOM      5  C4  POC A   1     118.210  23.560  11.770  1.00  0.00            
ATOM      6  C5  POC A   1     116.860  23.180  12.360  1.00  0.00            
ATOM      7  O1P POC A   1     116.200  22.140  11.640  1.00  0.00            
ATOM      8  P   POC A   1     114.710  22.440  11.320  1.00  0.00            
ATOM      9  O2P POC A   1     114.370  23.660  10.560  1.00  0.00            
ATOM     10  O3P POC A   1     114.070  21.150  10.870  1.00  0.00            
ATOM     11  O4P POC A   1     114.310  22.430  12.830  1.00  0.00            
ATOM     12  C6  POC A   1     114.430  21.210  13.550  1.00  0.00            
ATOM     13  C7  POC A   1     114.210  21.210  15.070  1.00  0.00            
ATOM     14  O71 POC A   1     115.100  20.430  15.890  1.00  0.00            
ATOM     15  C81 POC A   1     116.390  20.620  15.910  1.00  0.00            
ATOM     16  O81 POC A   1     116.910  20.780  14.810  1.00  0.00            
ATOM     17  C1A POC A   1     117.210  20.160  17.130  1.00  0.00            
ATOM     18  C1B POC A   1     116.350  20.130  18.410  1.00  0.00            
ATOM     19  C1C POC A   1     117.170  19.710  19.660  1.00  0.00            
ATOM     20  C1D POC A   1     116.580  19.700  21.070  1.00  0.00            
ATOM     21  C1E POC A   1     116.040  21.060  21.420  1.00  0.00            
ATOM     22  C1F POC A   1     115.980  21.190  22.950  1.00  0.00            
ATOM     23  C1G POC A   1     117.070  22.130  23.510  1.00  0.00            
ATOM     24  CZ1 POC A   1     116.890  22.100  25.050  1.00  0.00            
ATOM     25  CZ2 POC A   1     117.740  22.560  25.970  1.00  0.00            
ATOM     26  C1H POC A   1     118.970  23.380  25.600  1.00  0.00            
ATOM     27  C1I POC A   1     119.960  23.580  26.770  1.00  0.00            
ATOM     28  C1J POC A   1     121.120  24.250  26.050  1.00  0.00            
ATOM     29  C1K POC A   1     122.460  24.290  26.740  1.00  0.00            
ATOM     30  C1L POC A   1     123.160  22.950  26.780  1.00  0.00            
ATOM     31  C1M POC A   1     123.320  22.210  25.470  1.00  0.00            
ATOM     32  C72 POC A   1     112.720  20.770  15.340  1.00  0.00            
ATOM     33  O72 POC A   1     111.770  21.690  14.810  1.00  0.00            
ATOM     34  C82 POC A   1     110.480  21.810  15.120  1.00  0.00            
ATOM     35  O82 POC A   1     110.020  22.900  15.060  1.00  0.00            
ATOM     36  C2A POC A   1     109.970  20.720  16.060  1.00  0.00            
ATOM     37  C2B POC A   1     109.540  21.120  17.480  1.00  0.00            
ATOM     38  C2C POC A   1     109.100  19.810  18.130  1.00  0.00            
ATOM     39  C2D POC A   1     108.960  19.900  19.660  1.00  0.00            
ATOM     40  C2E POC A   1     110.300  20.550  19.950  1.00  0.00            
ATOM     41  C2F POC A   1     110.840  20.360  21.400  1.00  0.00            
ATOM     42  C2G POC A   1     111.350  18.970  21.840  1.00  0.00            
ATOM     43  C2H POC A   1     111.970  18.930  23.250  1.00  0.00            
ATOM     44  C2I POC A   1     112.660  17.600  23.520  1.00  0.00            
ATOM     45  C2J POC A   1     112.930  17.570  25.020  1.00  0.00            
ATOM     46  C2K POC A   1     114.040  16.630  25.420  1.00  0.00            
ATOM     47  C2L POC A   1     115.260  17.320  24.770  1.00  0.00            
ATOM     48  C2M POC A   1     116.590  16.710  25.240  1.00  0.00            
ATOM     49  C2N POC A   1     116.420  16.870  26.700  1.00  0.00            
ATOM     50  C2T POC A   1     117.580  16.100  27.400  1.00  0.00            
ATOM     51  C1N POC A   1     124.170  23.040  24.480  1.00  0.00            
ATOM     52  C1T POC A   1     125.550  23.500  25.040  1.00  0.00            
ATOM     53  DU1 POC A   1     116.760  19.920  19.035  1.00  0.00
ATOM     54  DU2 POC A   1     116.010  21.125  22.185  1.00  0.00
ATOM     55  DU3 POC A   1     117.315  22.330  25.510  1.00  0.00
ATOM     56  DU4 POC A   1     121.790  24.270  26.395  1.00  0.00
ATOM     57  DU5 POC A   1     123.745  22.625  24.975  1.00  0.00
ATOM     58  DU6 POC A   1     109.320  20.465  17.805  1.00  0.00
ATOM     59  DU7 POC A   1     110.570  20.455  20.675  1.00  0.00
ATOM     60  DU8 POC A   1     112.795  17.585  24.270  1.00  0.00
ATOM     61  DU9 POC A   1     116.505  16.790  25.970  1.00  0.00
