# Supplementary material for: Structure and Dynamics of the Membrane-Bound Cytochrome P450 2C9
Source: PLoS Comput Biol. 2011 Aug 11;7(8):e1002152. doi: 10.1371/journal.pcbi.1002152 (PMC3154944; doi:10.1371/journal.pcbi.1002152)
Supplement: Protocol S2 — Procedure to convert coarse-grained to atomic resolution POPC molecules. Protocol_S2.tar.bz2 contains the files necessary for carrying out this procedure: (i) a full atomic-resolution library of POPC lipids containing 1454 different conformations, (ii) the force field parameters to be used together with the library (with permission from Martinek T. and Jojart B.), (iii) the conversion program written in tcl for use with the VMD program, (iv) a bash script that uses the AMBER software to perform the final minimization step and assembles the converted membrane. (BZ2) [file pcbi.1002152.s015.bz2 › popc_cg2aa/popc_lib_aa/popc_aa.153.pdb]

ATOM      1  C1  POC A   1     101.650 159.180   3.640  1.00  0.00            
ATOM      2  C2  POC A   1     100.310 160.580   4.730  1.00  0.00            
ATOM      3  C3  POC A   1      99.880 158.300   5.120  1.00  0.00            
ATOM      4  N   POC A   1     100.940 159.310   4.870  1.00  0.00            
ATOM      5  C4  POC A   1     101.990 159.410   5.900  1.00  0.00            
ATOM      6  C5  POC A   1     102.770 158.160   6.420  1.00  0.00            
ATOM      7  O1P POC A   1     101.950 156.960   6.600  1.00  0.00            
ATOM      8  P   POC A   1     102.630 155.640   6.850  1.00  0.00            
ATOM      9  O2P POC A   1     102.040 154.800   5.800  1.00  0.00            
ATOM     10  O3P POC A   1     104.090 155.850   6.920  1.00  0.00            
ATOM     11  O4P POC A   1     102.040 155.280   8.280  1.00  0.00            
ATOM     12  C6  POC A   1     103.100 155.150   9.200  1.00  0.00            
ATOM     13  C7  POC A   1     102.700 155.800  10.580  1.00  0.00            
ATOM     14  O71 POC A   1     102.590 157.240  10.550  1.00  0.00            
ATOM     15  C81 POC A   1     101.670 158.020  11.170  1.00  0.00            
ATOM     16  O81 POC A   1     101.390 159.050  10.530  1.00  0.00            
ATOM     17  C1A POC A   1     101.000 157.550  12.460  1.00  0.00            
ATOM     18  C1B POC A   1     101.230 158.670  13.530  1.00  0.00            
ATOM     19  C1C POC A   1     100.420 158.540  14.850  1.00  0.00            
ATOM     20  C1D POC A   1     100.510 159.730  15.800  1.00  0.00            
ATOM     21  C1E POC A   1      99.790 160.980  15.410  1.00  0.00            
ATOM     22  C1F POC A   1      99.660 162.040  16.550  1.00  0.00            
ATOM     23  C1G POC A   1      98.910 161.380  17.730  1.00  0.00            
ATOM     24  CZ1 POC A   1      97.630 162.120  18.170  1.00  0.00            
ATOM     25  CZ2 POC A   1      97.120 162.020  19.420  1.00  0.00            
ATOM     26  C1H POC A   1      97.730 161.060  20.470  1.00  0.00            
ATOM     27  C1I POC A   1      96.790 160.700  21.620  1.00  0.00            
ATOM     28  C1J POC A   1      97.430 159.510  22.290  1.00  0.00            
ATOM     29  C1K POC A   1      97.540 158.350  21.310  1.00  0.00            
ATOM     30  C1L POC A   1      98.280 157.090  21.810  1.00  0.00            
ATOM     31  C1M POC A   1      98.300 155.970  20.700  1.00  0.00            
ATOM     32  C72 POC A   1     103.850 155.470  11.580  1.00  0.00            
ATOM     33  O72 POC A   1     103.770 154.120  11.880  1.00  0.00            
ATOM     34  C82 POC A   1     102.760 153.520  12.580  1.00  0.00            
ATOM     35  O82 POC A   1     101.910 154.220  13.120  1.00  0.00            
ATOM     36  C2A POC A   1     102.780 152.010  12.630  1.00  0.00            
ATOM     37  C2B POC A   1     103.000 151.280  13.990  1.00  0.00            
ATOM     38  C2C POC A   1     103.790 150.030  13.590  1.00  0.00            
ATOM     39  C2D POC A   1     104.570 149.550  14.840  1.00  0.00            
ATOM     40  C2E POC A   1     105.450 150.750  15.310  1.00  0.00            
ATOM     41  C2F POC A   1     106.370 150.220  16.470  1.00  0.00            
ATOM     42  C2G POC A   1     105.560 149.390  17.440  1.00  0.00            
ATOM     43  C2H POC A   1     106.610 148.990  18.500  1.00  0.00            
ATOM     44  C2I POC A   1     106.150 147.920  19.600  1.00  0.00            
ATOM     45  C2J POC A   1     107.270 147.840  20.700  1.00  0.00            
ATOM     46  C2K POC A   1     107.820 149.170  21.230  1.00  0.00            
ATOM     47  C2L POC A   1     108.710 149.120  22.520  1.00  0.00            
ATOM     48  C2M POC A   1     110.160 149.450  22.150  1.00  0.00            
ATOM     49  C2N POC A   1     111.000 149.400  23.430  1.00  0.00            
ATOM     50  C2T POC A   1     112.200 150.370  23.540  1.00  0.00            
ATOM     51  C1N POC A   1      99.100 154.800  21.230  1.00  0.00            
ATOM     52  C1T POC A   1      98.270 153.960  22.270  1.00  0.00            
ATOM     53  DU1 POC A   1     100.825 158.605  14.190  1.00  0.00
ATOM     54  DU2 POC A   1      99.725 161.510  15.980  1.00  0.00
ATOM     55  DU3 POC A   1      97.375 162.070  18.795  1.00  0.00
ATOM     56  DU4 POC A   1      97.485 158.930  21.800  1.00  0.00
ATOM     57  DU5 POC A   1      98.700 155.385  20.965  1.00  0.00
ATOM     58  DU6 POC A   1     103.395 150.655  13.790  1.00  0.00
ATOM     59  DU7 POC A   1     105.910 150.485  15.890  1.00  0.00
ATOM     60  DU8 POC A   1     106.710 147.880  20.150  1.00  0.00
ATOM     61  DU9 POC A   1     110.580 149.425  22.790  1.00  0.00
