# Supplementary material for: Structure and Dynamics of the Membrane-Bound Cytochrome P450 2C9
Source: PLoS Comput Biol. 2011 Aug 11;7(8):e1002152. doi: 10.1371/journal.pcbi.1002152 (PMC3154944; doi:10.1371/journal.pcbi.1002152)
Supplement: Protocol S2 — Procedure to convert coarse-grained to atomic resolution POPC molecules. Protocol_S2.tar.bz2 contains the files necessary for carrying out this procedure: (i) a full atomic-resolution library of POPC lipids containing 1454 different conformations, (ii) the force field parameters to be used together with the library (with permission from Martinek T. and Jojart B.), (iii) the conversion program written in tcl for use with the VMD program, (iv) a bash script that uses the AMBER software to perform the final minimization step and assembles the converted membrane. (BZ2) [file pcbi.1002152.s015.bz2 › popc_cg2aa/popc_lib_aa/popc_aa.681.pdb]

ATOM      1  C1  POC A   1      39.340  62.510   9.330  1.00  0.00            
ATOM      2  C2  POC A   1      38.430  61.550  11.230  1.00  0.00            
ATOM      3  C3  POC A   1      37.860  60.640   9.110  1.00  0.00            
ATOM      4  N   POC A   1      38.960  61.210   9.900  1.00  0.00            
ATOM      5  C4  POC A   1      40.150  60.370  10.100  1.00  0.00            
ATOM      6  C5  POC A   1      39.990  59.090  10.930  1.00  0.00            
ATOM      7  O1P POC A   1      39.230  58.110  10.230  1.00  0.00            
ATOM      8  P   POC A   1      38.460  57.080  11.210  1.00  0.00            
ATOM      9  O2P POC A   1      37.240  57.900  11.400  1.00  0.00            
ATOM     10  O3P POC A   1      38.480  55.860  10.370  1.00  0.00            
ATOM     11  O4P POC A   1      39.530  56.880  12.390  1.00  0.00            
ATOM     12  C6  POC A   1      40.260  55.670  12.150  1.00  0.00            
ATOM     13  C7  POC A   1      41.270  55.310  13.240  1.00  0.00            
ATOM     14  O71 POC A   1      40.580  54.800  14.390  1.00  0.00            
ATOM     15  C81 POC A   1      40.430  53.490  14.720  1.00  0.00            
ATOM     16  O81 POC A   1      40.970  52.650  14.000  1.00  0.00            
ATOM     17  C1A POC A   1      39.700  53.050  15.990  1.00  0.00            
ATOM     18  C1B POC A   1      40.280  53.990  17.060  1.00  0.00            
ATOM     19  C1C POC A   1      39.370  53.880  18.280  1.00  0.00            
ATOM     20  C1D POC A   1      39.830  54.550  19.580  1.00  0.00            
ATOM     21  C1E POC A   1      38.890  54.540  20.790  1.00  0.00            
ATOM     22  C1F POC A   1      39.620  54.910  22.080  1.00  0.00            
ATOM     23  C1G POC A   1      40.020  56.390  22.020  1.00  0.00            
ATOM     24  CZ1 POC A   1      40.900  56.610  23.250  1.00  0.00            
ATOM     25  CZ2 POC A   1      41.390  57.840  23.450  1.00  0.00            
ATOM     26  C1H POC A   1      41.160  59.030  22.510  1.00  0.00            
ATOM     27  C1I POC A   1      41.900  60.240  23.100  1.00  0.00            
ATOM     28  C1J POC A   1      41.180  60.730  24.350  1.00  0.00            
ATOM     29  C1K POC A   1      41.730  61.970  25.060  1.00  0.00            
ATOM     30  C1L POC A   1      40.980  62.270  26.360  1.00  0.00            
ATOM     31  C1M POC A   1      39.960  63.350  26.000  1.00  0.00            
ATOM     32  C72 POC A   1      42.010  56.580  13.670  1.00  0.00            
ATOM     33  O72 POC A   1      43.080  56.610  14.610  1.00  0.00            
ATOM     34  C82 POC A   1      43.380  57.890  14.960  1.00  0.00            
ATOM     35  O82 POC A   1      42.680  58.830  14.580  1.00  0.00            
ATOM     36  C2A POC A   1      44.560  58.160  15.890  1.00  0.00            
ATOM     37  C2B POC A   1      45.120  57.050  16.780  1.00  0.00            
ATOM     38  C2C POC A   1      44.050  56.540  17.750  1.00  0.00            
ATOM     39  C2D POC A   1      44.300  55.150  18.360  1.00  0.00            
ATOM     40  C2E POC A   1      43.470  54.890  19.610  1.00  0.00            
ATOM     41  C2F POC A   1      43.860  53.620  20.370  1.00  0.00            
ATOM     42  C2G POC A   1      43.260  53.700  21.770  1.00  0.00            
ATOM     43  C2H POC A   1      43.730  52.480  22.560  1.00  0.00            
ATOM     44  C2I POC A   1      43.370  52.730  24.030  1.00  0.00            
ATOM     45  C2J POC A   1      43.840  51.610  24.940  1.00  0.00            
ATOM     46  C2K POC A   1      43.780  51.890  26.450  1.00  0.00            
ATOM     47  C2L POC A   1      44.690  50.940  27.230  1.00  0.00            
ATOM     48  C2M POC A   1      44.690  51.320  28.720  1.00  0.00            
ATOM     49  C2N POC A   1      45.670  50.310  29.310  1.00  0.00            
ATOM     50  C2T POC A   1      45.640  50.410  30.840  1.00  0.00            
ATOM     51  C1N POC A   1      39.100  63.620  27.230  1.00  0.00            
ATOM     52  C1T POC A   1      39.930  63.870  28.490  1.00  0.00            
ATOM     53  DU1 POC A   1      39.825  53.935  17.670  1.00  0.00
ATOM     54  DU2 POC A   1      39.255  54.725  21.435  1.00  0.00
ATOM     55  DU3 POC A   1      41.145  57.225  23.350  1.00  0.00
ATOM     56  DU4 POC A   1      41.455  61.350  24.705  1.00  0.00
ATOM     57  DU5 POC A   1      39.530  63.485  26.615  1.00  0.00
ATOM     58  DU6 POC A   1      44.585  56.795  17.265  1.00  0.00
ATOM     59  DU7 POC A   1      43.665  54.255  19.990  1.00  0.00
ATOM     60  DU8 POC A   1      43.605  52.170  24.485  1.00  0.00
ATOM     61  DU9 POC A   1      45.180  50.815  29.015  1.00  0.00
