# Supplementary material for: Structure and Dynamics of the Membrane-Bound Cytochrome P450 2C9
Source: PLoS Comput Biol. 2011 Aug 11;7(8):e1002152. doi: 10.1371/journal.pcbi.1002152 (PMC3154944; doi:10.1371/journal.pcbi.1002152)
Supplement: Protocol S2 — Procedure to convert coarse-grained to atomic resolution POPC molecules. Protocol_S2.tar.bz2 contains the files necessary for carrying out this procedure: (i) a full atomic-resolution library of POPC lipids containing 1454 different conformations, (ii) the force field parameters to be used together with the library (with permission from Martinek T. and Jojart B.), (iii) the conversion program written in tcl for use with the VMD program, (iv) a bash script that uses the AMBER software to perform the final minimization step and assembles the converted membrane. (BZ2) [file pcbi.1002152.s015.bz2 › popc_cg2aa/popc_lib_aa/popc_aa.132.pdb]

ATOM      1  C1  POC A   1      60.210 136.970  45.020  1.00  0.00            
ATOM      2  C2  POC A   1      58.880 135.530  46.490  1.00  0.00            
ATOM      3  C3  POC A   1      61.190 135.090  45.990  1.00  0.00            
ATOM      4  N   POC A   1      60.190 136.140  46.240  1.00  0.00            
ATOM      5  C4  POC A   1      60.600 136.770  47.500  1.00  0.00            
ATOM      6  C5  POC A   1      61.910 137.540  47.710  1.00  0.00            
ATOM      7  O1P POC A   1      62.150 138.530  46.710  1.00  0.00            
ATOM      8  P   POC A   1      63.560 139.300  46.850  1.00  0.00            
ATOM      9  O2P POC A   1      63.730 139.660  48.280  1.00  0.00            
ATOM     10  O3P POC A   1      64.600 138.490  46.190  1.00  0.00            
ATOM     11  O4P POC A   1      63.340 140.580  45.910  1.00  0.00            
ATOM     12  C6  POC A   1      62.890 139.940  44.710  1.00  0.00            
ATOM     13  C7  POC A   1      62.480 140.820  43.530  1.00  0.00            
ATOM     14  O71 POC A   1      61.660 140.340  42.460  1.00  0.00            
ATOM     15  C81 POC A   1      60.390 140.820  42.470  1.00  0.00            
ATOM     16  O81 POC A   1      60.040 141.680  43.280  1.00  0.00            
ATOM     17  C1A POC A   1      59.410 140.110  41.530  1.00  0.00            
ATOM     18  C1B POC A   1      58.870 141.060  40.470  1.00  0.00            
ATOM     19  C1C POC A   1      59.230 140.660  39.040  1.00  0.00            
ATOM     20  C1D POC A   1      58.490 141.570  38.050  1.00  0.00            
ATOM     21  C1E POC A   1      56.980 141.500  38.320  1.00  0.00            
ATOM     22  C1F POC A   1      56.430 142.560  37.380  1.00  0.00            
ATOM     23  C1G POC A   1      54.980 142.240  37.000  1.00  0.00            
ATOM     24  CZ1 POC A   1      54.220 143.360  36.300  1.00  0.00            
ATOM     25  CZ2 POC A   1      53.030 143.070  35.750  1.00  0.00            
ATOM     26  C1H POC A   1      52.460 141.670  35.990  1.00  0.00            
ATOM     27  C1I POC A   1      51.230 141.520  35.090  1.00  0.00            
ATOM     28  C1J POC A   1      51.780 141.400  33.670  1.00  0.00            
ATOM     29  C1K POC A   1      50.510 141.320  32.810  1.00  0.00            
ATOM     30  C1L POC A   1      50.680 141.330  31.290  1.00  0.00            
ATOM     31  C1M POC A   1      49.370 141.300  30.500  1.00  0.00            
ATOM     32  C72 POC A   1      63.820 141.490  43.190  1.00  0.00            
ATOM     33  O72 POC A   1      63.720 142.490  42.180  1.00  0.00            
ATOM     34  C82 POC A   1      64.910 143.030  41.770  1.00  0.00            
ATOM     35  O82 POC A   1      65.960 142.790  42.350  1.00  0.00            
ATOM     36  C2A POC A   1      64.690 144.040  40.640  1.00  0.00            
ATOM     37  C2B POC A   1      64.180 143.470  39.310  1.00  0.00            
ATOM     38  C2C POC A   1      63.550 144.530  38.400  1.00  0.00            
ATOM     39  C2D POC A   1      62.900 143.900  37.170  1.00  0.00            
ATOM     40  C2E POC A   1      62.490 145.100  36.320  1.00  0.00            
ATOM     41  C2F POC A   1      61.480 144.700  35.240  1.00  0.00            
ATOM     42  C2G POC A   1      62.210 144.130  34.010  1.00  0.00            
ATOM     43  C2H POC A   1      61.370 144.200  32.740  1.00  0.00            
ATOM     44  C2I POC A   1      60.860 145.580  32.310  1.00  0.00            
ATOM     45  C2J POC A   1      60.280 145.740  30.900  1.00  0.00            
ATOM     46  C2K POC A   1      59.960 147.230  30.820  1.00  0.00            
ATOM     47  C2L POC A   1      58.650 147.580  31.540  1.00  0.00            
ATOM     48  C2M POC A   1      58.430 149.090  31.420  1.00  0.00            
ATOM     49  C2N POC A   1      58.660 149.500  29.970  1.00  0.00            
ATOM     50  C2T POC A   1      59.390 150.840  29.840  1.00  0.00            
ATOM     51  C1N POC A   1      49.540 141.740  29.040  1.00  0.00            
ATOM     52  C1T POC A   1      48.170 141.840  28.360  1.00  0.00            
ATOM     53  DU1 POC A   1      59.050 140.860  39.755  1.00  0.00
ATOM     54  DU2 POC A   1      56.705 142.030  37.850  1.00  0.00
ATOM     55  DU3 POC A   1      53.625 143.215  36.025  1.00  0.00
ATOM     56  DU4 POC A   1      51.145 141.360  33.240  1.00  0.00
ATOM     57  DU5 POC A   1      49.455 141.520  29.770  1.00  0.00
ATOM     58  DU6 POC A   1      63.865 144.000  38.855  1.00  0.00
ATOM     59  DU7 POC A   1      61.985 144.900  35.780  1.00  0.00
ATOM     60  DU8 POC A   1      60.570 145.660  31.605  1.00  0.00
ATOM     61  DU9 POC A   1      58.545 149.295  30.695  1.00  0.00
