# Supplementary material for: Structure and Dynamics of the Membrane-Bound Cytochrome P450 2C9
Source: PLoS Comput Biol. 2011 Aug 11;7(8):e1002152. doi: 10.1371/journal.pcbi.1002152 (PMC3154944; doi:10.1371/journal.pcbi.1002152)
Supplement: Protocol S2 — Procedure to convert coarse-grained to atomic resolution POPC molecules. Protocol_S2.tar.bz2 contains the files necessary for carrying out this procedure: (i) a full atomic-resolution library of POPC lipids containing 1454 different conformations, (ii) the force field parameters to be used together with the library (with permission from Martinek T. and Jojart B.), (iii) the conversion program written in tcl for use with the VMD program, (iv) a bash script that uses the AMBER software to perform the final minimization step and assembles the converted membrane. (BZ2) [file pcbi.1002152.s015.bz2 › popc_cg2aa/popc_lib_aa/popc_aa.358.pdb]

ATOM      1  C1  POC A   1      37.700  39.010  49.840  1.00  0.00            
ATOM      2  C2  POC A   1      39.920  40.090  49.670  1.00  0.00            
ATOM      3  C3  POC A   1      38.490  39.780  47.800  1.00  0.00            
ATOM      4  N   POC A   1      38.470  40.130  49.250  1.00  0.00            
ATOM      5  C4  POC A   1      37.870  41.420  49.610  1.00  0.00            
ATOM      6  C5  POC A   1      38.580  42.750  49.160  1.00  0.00            
ATOM      7  O1P POC A   1      38.690  42.660  47.740  1.00  0.00            
ATOM      8  P   POC A   1      39.430  44.020  47.210  1.00  0.00            
ATOM      9  O2P POC A   1      39.750  44.900  48.280  1.00  0.00            
ATOM     10  O3P POC A   1      40.430  43.550  46.280  1.00  0.00            
ATOM     11  O4P POC A   1      38.120  44.480  46.540  1.00  0.00            
ATOM     12  C6  POC A   1      38.170  43.620  45.410  1.00  0.00            
ATOM     13  C7  POC A   1      36.710  43.580  44.830  1.00  0.00            
ATOM     14  O71 POC A   1      36.460  42.600  43.790  1.00  0.00            
ATOM     15  C81 POC A   1      35.570  41.570  44.010  1.00  0.00            
ATOM     16  O81 POC A   1      35.290  41.240  45.130  1.00  0.00            
ATOM     17  C1A POC A   1      35.250  40.700  42.800  1.00  0.00            
ATOM     18  C1B POC A   1      33.920  40.020  43.160  1.00  0.00            
ATOM     19  C1C POC A   1      33.410  39.200  41.990  1.00  0.00            
ATOM     20  C1D POC A   1      33.130  40.130  40.810  1.00  0.00            
ATOM     21  C1E POC A   1      32.360  39.480  39.680  1.00  0.00            
ATOM     22  C1F POC A   1      31.170  38.580  39.850  1.00  0.00            
ATOM     23  C1G POC A   1      30.970  37.960  38.480  1.00  0.00            
ATOM     24  CZ1 POC A   1      29.550  37.450  38.420  1.00  0.00            
ATOM     25  CZ2 POC A   1      28.940  37.180  37.290  1.00  0.00            
ATOM     26  C1H POC A   1      29.820  37.310  36.030  1.00  0.00            
ATOM     27  C1I POC A   1      28.920  37.220  34.820  1.00  0.00            
ATOM     28  C1J POC A   1      28.420  35.810  34.420  1.00  0.00            
ATOM     29  C1K POC A   1      29.510  34.930  33.890  1.00  0.00            
ATOM     30  C1L POC A   1      28.960  33.510  33.620  1.00  0.00            
ATOM     31  C1M POC A   1      28.420  32.890  34.890  1.00  0.00            
ATOM     32  C72 POC A   1      36.460  44.950  44.310  1.00  0.00            
ATOM     33  O72 POC A   1      37.030  45.210  43.090  1.00  0.00            
ATOM     34  C82 POC A   1      36.500  46.250  42.450  1.00  0.00            
ATOM     35  O82 POC A   1      36.030  47.290  42.980  1.00  0.00            
ATOM     36  C2A POC A   1      36.490  46.210  40.950  1.00  0.00            
ATOM     37  C2B POC A   1      35.150  45.730  40.360  1.00  0.00            
ATOM     38  C2C POC A   1      34.800  44.300  40.870  1.00  0.00            
ATOM     39  C2D POC A   1      33.370  43.970  40.530  1.00  0.00            
ATOM     40  C2E POC A   1      33.070  43.880  39.080  1.00  0.00            
ATOM     41  C2F POC A   1      31.700  44.490  38.680  1.00  0.00            
ATOM     42  C2G POC A   1      31.710  44.650  37.190  1.00  0.00            
ATOM     43  C2H POC A   1      30.440  45.030  36.530  1.00  0.00            
ATOM     44  C2I POC A   1      30.730  45.320  35.060  1.00  0.00            
ATOM     45  C2J POC A   1      29.450  45.800  34.420  1.00  0.00            
ATOM     46  C2K POC A   1      29.520  46.730  33.150  1.00  0.00            
ATOM     47  C2L POC A   1      29.910  45.820  31.980  1.00  0.00            
ATOM     48  C2M POC A   1      30.020  46.510  30.630  1.00  0.00            
ATOM     49  C2N POC A   1      29.770  45.530  29.500  1.00  0.00            
ATOM     50  C2T POC A   1      31.120  44.890  29.080  1.00  0.00            
ATOM     51  C1N POC A   1      27.770  31.560  34.390  1.00  0.00            
ATOM     52  C1T POC A   1      26.650  31.130  35.350  1.00  0.00            
ATOM     53  DU1 POC A   1      33.665  39.610  42.575  1.00  0.00
ATOM     54  DU2 POC A   1      31.765  39.030  39.765  1.00  0.00
ATOM     55  DU3 POC A   1      29.245  37.315  37.855  1.00  0.00
ATOM     56  DU4 POC A   1      28.965  35.370  34.155  1.00  0.00
ATOM     57  DU5 POC A   1      28.095  32.225  34.640  1.00  0.00
ATOM     58  DU6 POC A   1      34.975  45.015  40.615  1.00  0.00
ATOM     59  DU7 POC A   1      32.385  44.185  38.880  1.00  0.00
ATOM     60  DU8 POC A   1      30.090  45.560  34.740  1.00  0.00
ATOM     61  DU9 POC A   1      29.895  46.020  30.065  1.00  0.00
