# Supplementary material for: Structure and Dynamics of the Membrane-Bound Cytochrome P450 2C9
Source: PLoS Comput Biol. 2011 Aug 11;7(8):e1002152. doi: 10.1371/journal.pcbi.1002152 (PMC3154944; doi:10.1371/journal.pcbi.1002152)
Supplement: Protocol S2 — Procedure to convert coarse-grained to atomic resolution POPC molecules. Protocol_S2.tar.bz2 contains the files necessary for carrying out this procedure: (i) a full atomic-resolution library of POPC lipids containing 1454 different conformations, (ii) the force field parameters to be used together with the library (with permission from Martinek T. and Jojart B.), (iii) the conversion program written in tcl for use with the VMD program, (iv) a bash script that uses the AMBER software to perform the final minimization step and assembles the converted membrane. (BZ2) [file pcbi.1002152.s015.bz2 › popc_cg2aa/popc_lib_aa/popc_aa.121.pdb]

ATOM      1  C1  POC A   1      62.940   5.240  47.720  1.00  0.00            
ATOM      2  C2  POC A   1      63.580   7.480  47.600  1.00  0.00            
ATOM      3  C3  POC A   1      65.000   5.780  48.440  1.00  0.00            
ATOM      4  N   POC A   1      64.060   6.110  47.350  1.00  0.00            
ATOM      5  C4  POC A   1      64.570   5.760  46.020  1.00  0.00            
ATOM      6  C5  POC A   1      63.640   6.050  44.830  1.00  0.00            
ATOM      7  O1P POC A   1      63.600   7.390  44.330  1.00  0.00            
ATOM      8  P   POC A   1      62.180   7.420  43.570  1.00  0.00            
ATOM      9  O2P POC A   1      61.190   6.650  44.360  1.00  0.00            
ATOM     10  O3P POC A   1      62.050   8.870  43.340  1.00  0.00            
ATOM     11  O4P POC A   1      62.740   6.660  42.260  1.00  0.00            
ATOM     12  C6  POC A   1      62.380   7.360  41.070  1.00  0.00            
ATOM     13  C7  POC A   1      62.020   6.630  39.780  1.00  0.00            
ATOM     14  O71 POC A   1      60.940   5.690  39.800  1.00  0.00            
ATOM     15  C81 POC A   1      59.650   6.050  40.050  1.00  0.00            
ATOM     16  O81 POC A   1      59.320   7.020  40.720  1.00  0.00            
ATOM     17  C1A POC A   1      58.780   4.790  40.000  1.00  0.00            
ATOM     18  C1B POC A   1      58.140   4.830  38.610  1.00  0.00            
ATOM     19  C1C POC A   1      57.140   3.690  38.460  1.00  0.00            
ATOM     20  C1D POC A   1      56.560   3.580  37.050  1.00  0.00            
ATOM     21  C1E POC A   1      55.360   2.640  37.180  1.00  0.00            
ATOM     22  C1F POC A   1      54.700   2.600  35.800  1.00  0.00            
ATOM     23  C1G POC A   1      54.080   3.960  35.500  1.00  0.00            
ATOM     24  CZ1 POC A   1      53.430   3.880  34.120  1.00  0.00            
ATOM     25  CZ2 POC A   1      52.800   4.990  33.710  1.00  0.00            
ATOM     26  C1H POC A   1      52.460   6.010  34.800  1.00  0.00            
ATOM     27  C1I POC A   1      51.170   6.770  34.470  1.00  0.00            
ATOM     28  C1J POC A   1      51.340   7.600  33.200  1.00  0.00            
ATOM     29  C1K POC A   1      49.900   8.040  32.920  1.00  0.00            
ATOM     30  C1L POC A   1      49.800   9.010  31.750  1.00  0.00            
ATOM     31  C1M POC A   1      48.460   9.740  31.790  1.00  0.00            
ATOM     32  C72 POC A   1      63.390   6.110  39.320  1.00  0.00            
ATOM     33  O72 POC A   1      64.440   7.060  39.120  1.00  0.00            
ATOM     34  C82 POC A   1      65.620   6.430  38.880  1.00  0.00            
ATOM     35  O82 POC A   1      65.550   5.390  38.220  1.00  0.00            
ATOM     36  C2A POC A   1      66.940   7.200  38.980  1.00  0.00            
ATOM     37  C2B POC A   1      68.200   6.460  38.550  1.00  0.00            
ATOM     38  C2C POC A   1      68.460   6.450  37.040  1.00  0.00            
ATOM     39  C2D POC A   1      69.620   5.480  36.830  1.00  0.00            
ATOM     40  C2E POC A   1      69.960   5.540  35.330  1.00  0.00            
ATOM     41  C2F POC A   1      68.700   5.090  34.580  1.00  0.00            
ATOM     42  C2G POC A   1      68.220   3.710  35.020  1.00  0.00            
ATOM     43  C2H POC A   1      66.810   3.340  34.560  1.00  0.00            
ATOM     44  C2I POC A   1      65.930   4.410  35.230  1.00  0.00            
ATOM     45  C2J POC A   1      64.480   4.320  34.750  1.00  0.00            
ATOM     46  C2K POC A   1      63.610   5.280  35.580  1.00  0.00            
ATOM     47  C2L POC A   1      62.360   5.800  34.880  1.00  0.00            
ATOM     48  C2M POC A   1      61.460   6.700  35.720  1.00  0.00            
ATOM     49  C2N POC A   1      60.190   6.880  34.890  1.00  0.00            
ATOM     50  C2T POC A   1      60.510   7.760  33.690  1.00  0.00            
ATOM     51  C1N POC A   1      48.200  10.780  30.700  1.00  0.00            
ATOM     52  C1T POC A   1      46.970  11.670  30.890  1.00  0.00            
ATOM     53  DU1 POC A   1      57.640   4.260  38.535  1.00  0.00
ATOM     54  DU2 POC A   1      55.030   2.620  36.490  1.00  0.00
ATOM     55  DU3 POC A   1      53.115   4.435  33.915  1.00  0.00
ATOM     56  DU4 POC A   1      50.620   7.820  33.060  1.00  0.00
ATOM     57  DU5 POC A   1      48.330  10.260  31.245  1.00  0.00
ATOM     58  DU6 POC A   1      68.330   6.455  37.795  1.00  0.00
ATOM     59  DU7 POC A   1      69.330   5.315  34.955  1.00  0.00
ATOM     60  DU8 POC A   1      65.205   4.365  34.990  1.00  0.00
ATOM     61  DU9 POC A   1      60.825   6.790  35.305  1.00  0.00
