# Supplementary material for: Structure and Dynamics of the Membrane-Bound Cytochrome P450 2C9
Source: PLoS Comput Biol. 2011 Aug 11;7(8):e1002152. doi: 10.1371/journal.pcbi.1002152 (PMC3154944; doi:10.1371/journal.pcbi.1002152)
Supplement: Protocol S2 — Procedure to convert coarse-grained to atomic resolution POPC molecules. Protocol_S2.tar.bz2 contains the files necessary for carrying out this procedure: (i) a full atomic-resolution library of POPC lipids containing 1454 different conformations, (ii) the force field parameters to be used together with the library (with permission from Martinek T. and Jojart B.), (iii) the conversion program written in tcl for use with the VMD program, (iv) a bash script that uses the AMBER software to perform the final minimization step and assembles the converted membrane. (BZ2) [file pcbi.1002152.s015.bz2 › popc_cg2aa/popc_lib_aa/popc_aa.1214.pdb]

ATOM      1  C1  POC A   1      28.820  85.720  10.620  1.00  0.00            
ATOM      2  C2  POC A   1      30.880  85.010   9.750  1.00  0.00            
ATOM      3  C3  POC A   1      30.510  87.180   9.910  1.00  0.00            
ATOM      4  N   POC A   1      30.260  86.000  10.640  1.00  0.00            
ATOM      5  C4  POC A   1      30.880  86.130  11.940  1.00  0.00            
ATOM      6  C5  POC A   1      30.250  85.830  13.290  1.00  0.00            
ATOM      7  O1P POC A   1      29.580  84.610  13.430  1.00  0.00            
ATOM      8  P   POC A   1      28.420  84.700  14.550  1.00  0.00            
ATOM      9  O2P POC A   1      29.170  85.380  15.650  1.00  0.00            
ATOM     10  O3P POC A   1      27.210  85.190  13.940  1.00  0.00            
ATOM     11  O4P POC A   1      28.390  83.180  14.730  1.00  0.00            
ATOM     12  C6  POC A   1      29.190  82.730  15.860  1.00  0.00            
ATOM     13  C7  POC A   1      29.340  81.240  16.060  1.00  0.00            
ATOM     14  O71 POC A   1      28.080  80.690  16.490  1.00  0.00            
ATOM     15  C81 POC A   1      27.200  80.290  15.600  1.00  0.00            
ATOM     16  O81 POC A   1      27.580  80.000  14.480  1.00  0.00            
ATOM     17  C1A POC A   1      25.760  80.220  16.080  1.00  0.00            
ATOM     18  C1B POC A   1      25.150  81.620  16.030  1.00  0.00            
ATOM     19  C1C POC A   1      25.840  82.610  16.960  1.00  0.00            
ATOM     20  C1D POC A   1      25.380  82.380  18.370  1.00  0.00            
ATOM     21  C1E POC A   1      26.440  82.900  19.340  1.00  0.00            
ATOM     22  C1F POC A   1      26.890  81.780  20.360  1.00  0.00            
ATOM     23  C1G POC A   1      28.110  82.290  21.170  1.00  0.00            
ATOM     24  CZ1 POC A   1      27.790  82.390  22.640  1.00  0.00            
ATOM     25  CZ2 POC A   1      28.790  82.720  23.520  1.00  0.00            
ATOM     26  C1H POC A   1      30.210  83.090  23.090  1.00  0.00            
ATOM     27  C1I POC A   1      31.240  83.320  24.190  1.00  0.00            
ATOM     28  C1J POC A   1      30.790  84.540  25.020  1.00  0.00            
ATOM     29  C1K POC A   1      32.170  84.950  25.550  1.00  0.00            
ATOM     30  C1L POC A   1      33.110  85.150  24.340  1.00  0.00            
ATOM     31  C1M POC A   1      34.490  85.850  24.490  1.00  0.00            
ATOM     32  C72 POC A   1      30.330  81.010  17.250  1.00  0.00            
ATOM     33  O72 POC A   1      31.720  81.370  17.100  1.00  0.00            
ATOM     34  C82 POC A   1      32.230  80.690  18.160  1.00  0.00            
ATOM     35  O82 POC A   1      31.620  80.850  19.220  1.00  0.00            
ATOM     36  C2A POC A   1      33.660  80.220  18.100  1.00  0.00            
ATOM     37  C2B POC A   1      34.050  78.770  18.470  1.00  0.00            
ATOM     38  C2C POC A   1      35.180  78.700  19.480  1.00  0.00            
ATOM     39  C2D POC A   1      34.620  78.890  20.870  1.00  0.00            
ATOM     40  C2E POC A   1      35.760  78.320  21.690  1.00  0.00            
ATOM     41  C2F POC A   1      37.090  78.910  21.160  1.00  0.00            
ATOM     42  C2G POC A   1      38.340  78.880  22.040  1.00  0.00            
ATOM     43  C2H POC A   1      39.520  79.360  21.130  1.00  0.00            
ATOM     44  C2I POC A   1      39.270  80.690  20.340  1.00  0.00            
ATOM     45  C2J POC A   1      40.250  80.860  19.170  1.00  0.00            
ATOM     46  C2K POC A   1      39.700  82.060  18.310  1.00  0.00            
ATOM     47  C2L POC A   1      39.710  83.310  19.270  1.00  0.00            
ATOM     48  C2M POC A   1      41.200  83.700  19.330  1.00  0.00            
ATOM     49  C2N POC A   1      42.000  83.900  18.050  1.00  0.00            
ATOM     50  C2T POC A   1      43.330  84.420  18.610  1.00  0.00            
ATOM     51  C1N POC A   1      35.320  85.110  25.540  1.00  0.00            
ATOM     52  C1T POC A   1      36.370  85.970  26.190  1.00  0.00            
ATOM     53  DU1 POC A   1      25.495  82.115  16.495  1.00  0.00
ATOM     54  DU2 POC A   1      26.665  82.340  19.850  1.00  0.00
ATOM     55  DU3 POC A   1      28.290  82.555  23.080  1.00  0.00
ATOM     56  DU4 POC A   1      31.480  84.745  25.285  1.00  0.00
ATOM     57  DU5 POC A   1      34.905  85.480  25.015  1.00  0.00
ATOM     58  DU6 POC A   1      34.615  78.735  18.975  1.00  0.00
ATOM     59  DU7 POC A   1      36.425  78.615  21.425  1.00  0.00
ATOM     60  DU8 POC A   1      39.760  80.775  19.755  1.00  0.00
ATOM     61  DU9 POC A   1      41.600  83.800  18.690  1.00  0.00
