# Supplementary material for: Structure and Dynamics of the Membrane-Bound Cytochrome P450 2C9
Source: PLoS Comput Biol. 2011 Aug 11;7(8):e1002152. doi: 10.1371/journal.pcbi.1002152 (PMC3154944; doi:10.1371/journal.pcbi.1002152)
Supplement: Protocol S2 — Procedure to convert coarse-grained to atomic resolution POPC molecules. Protocol_S2.tar.bz2 contains the files necessary for carrying out this procedure: (i) a full atomic-resolution library of POPC lipids containing 1454 different conformations, (ii) the force field parameters to be used together with the library (with permission from Martinek T. and Jojart B.), (iii) the conversion program written in tcl for use with the VMD program, (iv) a bash script that uses the AMBER software to perform the final minimization step and assembles the converted membrane. (BZ2) [file pcbi.1002152.s015.bz2 › popc_cg2aa/popc_lib_aa/popc_aa.606.pdb]

ATOM      1  C1  POC A   1      85.140  93.120  40.740  1.00  0.00            
ATOM      2  C2  POC A   1      84.820  91.430  42.470  1.00  0.00            
ATOM      3  C3  POC A   1      86.530  93.040  42.640  1.00  0.00            
ATOM      4  N   POC A   1      85.150  92.840  42.190  1.00  0.00            
ATOM      5  C4  POC A   1      84.320  93.860  42.840  1.00  0.00            
ATOM      6  C5  POC A   1      82.840  93.970  42.450  1.00  0.00            
ATOM      7  O1P POC A   1      82.130  92.770  42.750  1.00  0.00            
ATOM      8  P   POC A   1      80.520  92.910  42.740  1.00  0.00            
ATOM      9  O2P POC A   1      80.170  92.460  44.100  1.00  0.00            
ATOM     10  O3P POC A   1      80.320  94.300  42.270  1.00  0.00            
ATOM     11  O4P POC A   1      80.230  91.870  41.550  1.00  0.00            
ATOM     12  C6  POC A   1      80.710  92.480  40.350  1.00  0.00            
ATOM     13  C7  POC A   1      80.930  91.480  39.210  1.00  0.00            
ATOM     14  O71 POC A   1      82.220  90.870  39.200  1.00  0.00            
ATOM     15  C81 POC A   1      82.520  89.660  39.750  1.00  0.00            
ATOM     16  O81 POC A   1      83.430  89.550  40.570  1.00  0.00            
ATOM     17  C1A POC A   1      81.610  88.430  39.700  1.00  0.00            
ATOM     18  C1B POC A   1      82.300  87.340  38.870  1.00  0.00            
ATOM     19  C1C POC A   1      82.410  87.710  37.390  1.00  0.00            
ATOM     20  C1D POC A   1      83.110  86.540  36.700  1.00  0.00            
ATOM     21  C1E POC A   1      82.830  86.780  35.220  1.00  0.00            
ATOM     22  C1F POC A   1      83.480  85.620  34.460  1.00  0.00            
ATOM     23  C1G POC A   1      84.990  85.700  34.640  1.00  0.00            
ATOM     24  CZ1 POC A   1      85.550  86.770  33.700  1.00  0.00            
ATOM     25  CZ2 POC A   1      86.820  87.050  34.010  1.00  0.00            
ATOM     26  C1H POC A   1      87.470  86.170  35.080  1.00  0.00            
ATOM     27  C1I POC A   1      88.940  86.040  34.680  1.00  0.00            
ATOM     28  C1J POC A   1      89.630  84.970  35.530  1.00  0.00            
ATOM     29  C1K POC A   1      90.730  84.310  34.690  1.00  0.00            
ATOM     30  C1L POC A   1      90.360  83.880  33.270  1.00  0.00            
ATOM     31  C1M POC A   1      91.610  83.580  32.440  1.00  0.00            
ATOM     32  C72 POC A   1      80.820  92.190  37.850  1.00  0.00            
ATOM     33  O72 POC A   1      79.700  93.070  37.700  1.00  0.00            
ATOM     34  C82 POC A   1      79.630  93.710  36.500  1.00  0.00            
ATOM     35  O82 POC A   1      80.470  93.570  35.620  1.00  0.00            
ATOM     36  C2A POC A   1      78.760  94.970  36.430  1.00  0.00            
ATOM     37  C2B POC A   1      77.860  94.750  35.210  1.00  0.00            
ATOM     38  C2C POC A   1      77.090  96.040  34.920  1.00  0.00            
ATOM     39  C2D POC A   1      77.380  96.660  33.550  1.00  0.00            
ATOM     40  C2E POC A   1      76.560  97.910  33.250  1.00  0.00            
ATOM     41  C2F POC A   1      77.120  98.460  31.940  1.00  0.00            
ATOM     42  C2G POC A   1      76.110  99.470  31.390  1.00  0.00            
ATOM     43  C2H POC A   1      76.720 100.380  30.310  1.00  0.00            
ATOM     44  C2I POC A   1      75.690 101.380  29.780  1.00  0.00            
ATOM     45  C2J POC A   1      74.840 100.810  28.640  1.00  0.00            
ATOM     46  C2K POC A   1      73.670 101.770  28.380  1.00  0.00            
ATOM     47  C2L POC A   1      73.090 101.190  27.080  1.00  0.00            
ATOM     48  C2M POC A   1      72.510  99.820  27.430  1.00  0.00            
ATOM     49  C2N POC A   1      71.760  99.270  26.220  1.00  0.00            
ATOM     50  C2T POC A   1      71.290  97.830  26.410  1.00  0.00            
ATOM     51  C1N POC A   1      91.190  83.120  31.050  1.00  0.00            
ATOM     52  C1T POC A   1      92.280  83.210  29.980  1.00  0.00            
ATOM     53  DU1 POC A   1      82.355  87.525  38.130  1.00  0.00
ATOM     54  DU2 POC A   1      83.155  86.200  34.840  1.00  0.00
ATOM     55  DU3 POC A   1      86.185  86.910  33.855  1.00  0.00
ATOM     56  DU4 POC A   1      90.180  84.640  35.110  1.00  0.00
ATOM     57  DU5 POC A   1      91.400  83.350  31.745  1.00  0.00
ATOM     58  DU6 POC A   1      77.475  95.395  35.065  1.00  0.00
ATOM     59  DU7 POC A   1      76.840  98.185  32.595  1.00  0.00
ATOM     60  DU8 POC A   1      75.265 101.095  29.210  1.00  0.00
ATOM     61  DU9 POC A   1      72.135  99.545  26.825  1.00  0.00
