# Supplementary material for: Structure and Dynamics of the Membrane-Bound Cytochrome P450 2C9
Source: PLoS Comput Biol. 2011 Aug 11;7(8):e1002152. doi: 10.1371/journal.pcbi.1002152 (PMC3154944; doi:10.1371/journal.pcbi.1002152)
Supplement: Protocol S2 — Procedure to convert coarse-grained to atomic resolution POPC molecules. Protocol_S2.tar.bz2 contains the files necessary for carrying out this procedure: (i) a full atomic-resolution library of POPC lipids containing 1454 different conformations, (ii) the force field parameters to be used together with the library (with permission from Martinek T. and Jojart B.), (iii) the conversion program written in tcl for use with the VMD program, (iv) a bash script that uses the AMBER software to perform the final minimization step and assembles the converted membrane. (BZ2) [file pcbi.1002152.s015.bz2 › popc_cg2aa/popc_lib_aa/popc_aa.1431.pdb]

ATOM      1  C1  POC A   1      96.230  20.650  46.460  1.00  0.00            
ATOM      2  C2  POC A   1      94.470  22.150  45.760  1.00  0.00            
ATOM      3  C3  POC A   1      96.760  22.910  45.960  1.00  0.00            
ATOM      4  N   POC A   1      95.900  21.800  45.620  1.00  0.00            
ATOM      5  C4  POC A   1      96.150  21.200  44.270  1.00  0.00            
ATOM      6  C5  POC A   1      97.500  20.800  43.580  1.00  0.00            
ATOM      7  O1P POC A   1      98.180  19.570  44.090  1.00  0.00            
ATOM      8  P   POC A   1      99.660  19.910  44.180  1.00  0.00            
ATOM      9  O2P POC A   1      99.770  21.050  45.000  1.00  0.00            
ATOM     10  O3P POC A   1     100.450  18.660  44.410  1.00  0.00            
ATOM     11  O4P POC A   1      99.910  20.360  42.730  1.00  0.00            
ATOM     12  C6  POC A   1     101.200  20.100  42.260  1.00  0.00            
ATOM     13  C7  POC A   1     101.540  20.300  40.800  1.00  0.00            
ATOM     14  O71 POC A   1     101.280  21.680  40.380  1.00  0.00            
ATOM     15  C81 POC A   1     102.330  22.520  40.460  1.00  0.00            
ATOM     16  O81 POC A   1     103.310  22.250  41.190  1.00  0.00            
ATOM     17  C1A POC A   1     102.190  23.910  39.840  1.00  0.00            
ATOM     18  C1B POC A   1     102.210  23.820  38.340  1.00  0.00            
ATOM     19  C1C POC A   1     103.610  23.740  37.650  1.00  0.00            
ATOM     20  C1D POC A   1     103.110  24.010  36.280  1.00  0.00            
ATOM     21  C1E POC A   1     104.140  24.210  35.220  1.00  0.00            
ATOM     22  C1F POC A   1     105.160  25.310  35.620  1.00  0.00            
ATOM     23  C1G POC A   1     106.240  25.350  34.470  1.00  0.00            
ATOM     24  CZ1 POC A   1     107.010  24.030  34.580  1.00  0.00            
ATOM     25  CZ2 POC A   1     107.880  23.790  33.690  1.00  0.00            
ATOM     26  C1H POC A   1     108.200  24.600  32.410  1.00  0.00            
ATOM     27  C1I POC A   1     109.250  23.830  31.700  1.00  0.00            
ATOM     28  C1J POC A   1     110.090  24.370  30.510  1.00  0.00            
ATOM     29  C1K POC A   1     111.170  25.310  31.020  1.00  0.00            
ATOM     30  C1L POC A   1     112.000  25.790  29.830  1.00  0.00            
ATOM     31  C1M POC A   1     113.430  25.220  29.700  1.00  0.00            
ATOM     32  C72 POC A   1     100.760  19.140  40.080  1.00  0.00            
ATOM     33  O72 POC A   1     101.520  18.470  39.050  1.00  0.00            
ATOM     34  C82 POC A   1     101.170  17.200  38.790  1.00  0.00            
ATOM     35  O82 POC A   1     100.110  16.820  39.270  1.00  0.00            
ATOM     36  C2A POC A   1     101.810  16.360  37.730  1.00  0.00            
ATOM     37  C2B POC A   1     101.970  17.110  36.390  1.00  0.00            
ATOM     38  C2C POC A   1     102.830  16.390  35.320  1.00  0.00            
ATOM     39  C2D POC A   1     102.890  17.100  33.980  1.00  0.00            
ATOM     40  C2E POC A   1     102.960  16.100  32.820  1.00  0.00            
ATOM     41  C2F POC A   1     103.470  16.710  31.490  1.00  0.00            
ATOM     42  C2G POC A   1     102.420  16.290  30.460  1.00  0.00            
ATOM     43  C2H POC A   1     102.570  16.530  28.930  1.00  0.00            
ATOM     44  C2I POC A   1     103.350  15.480  28.140  1.00  0.00            
ATOM     45  C2J POC A   1     102.760  14.090  28.420  1.00  0.00            
ATOM     46  C2K POC A   1     102.820  13.050  27.310  1.00  0.00            
ATOM     47  C2L POC A   1     101.730  12.040  27.480  1.00  0.00            
ATOM     48  C2M POC A   1     101.760  10.960  26.370  1.00  0.00            
ATOM     49  C2N POC A   1     101.460  11.390  24.920  1.00  0.00            
ATOM     50  C2T POC A   1     100.050  11.770  25.050  1.00  0.00            
ATOM     51  C1N POC A   1     113.570  24.430  28.420  1.00  0.00            
ATOM     52  C1T POC A   1     115.010  23.950  28.210  1.00  0.00            
ATOM     53  DU1 POC A   1     102.910  23.780  37.995  1.00  0.00
ATOM     54  DU2 POC A   1     104.650  24.760  35.420  1.00  0.00
ATOM     55  DU3 POC A   1     107.445  23.910  34.135  1.00  0.00
ATOM     56  DU4 POC A   1     110.630  24.840  30.765  1.00  0.00
ATOM     57  DU5 POC A   1     113.500  24.825  29.060  1.00  0.00
ATOM     58  DU6 POC A   1     102.400  16.750  35.855  1.00  0.00
ATOM     59  DU7 POC A   1     103.215  16.405  32.155  1.00  0.00
ATOM     60  DU8 POC A   1     103.055  14.785  28.280  1.00  0.00
ATOM     61  DU9 POC A   1     101.610  11.175  25.645  1.00  0.00
