# Supplementary material for: Structure and Dynamics of the Membrane-Bound Cytochrome P450 2C9
Source: PLoS Comput Biol. 2011 Aug 11;7(8):e1002152. doi: 10.1371/journal.pcbi.1002152 (PMC3154944; doi:10.1371/journal.pcbi.1002152)
Supplement: Protocol S2 — Procedure to convert coarse-grained to atomic resolution POPC molecules. Protocol_S2.tar.bz2 contains the files necessary for carrying out this procedure: (i) a full atomic-resolution library of POPC lipids containing 1454 different conformations, (ii) the force field parameters to be used together with the library (with permission from Martinek T. and Jojart B.), (iii) the conversion program written in tcl for use with the VMD program, (iv) a bash script that uses the AMBER software to perform the final minimization step and assembles the converted membrane. (BZ2) [file pcbi.1002152.s015.bz2 › popc_cg2aa/popc_lib_aa/popc_aa.718.pdb]

ATOM      1  C1  POC A   1      15.560  29.160  41.510  1.00  0.00            
ATOM      2  C2  POC A   1      15.160  27.050  42.750  1.00  0.00            
ATOM      3  C3  POC A   1      17.320  27.720  42.140  1.00  0.00            
ATOM      4  N   POC A   1      16.000  28.230  42.560  1.00  0.00            
ATOM      5  C4  POC A   1      16.130  29.180  43.680  1.00  0.00            
ATOM      6  C5  POC A   1      15.060  29.200  44.770  1.00  0.00            
ATOM      7  O1P POC A   1      13.810  29.520  44.140  1.00  0.00            
ATOM      8  P   POC A   1      12.610  29.760  45.180  1.00  0.00            
ATOM      9  O2P POC A   1      13.140  29.620  46.560  1.00  0.00            
ATOM     10  O3P POC A   1      11.930  31.020  44.840  1.00  0.00            
ATOM     11  O4P POC A   1      11.810  28.440  44.740  1.00  0.00            
ATOM     12  C6  POC A   1      11.390  28.540  43.380  1.00  0.00            
ATOM     13  C7  POC A   1      10.230  27.620  42.980  1.00  0.00            
ATOM     14  O71 POC A   1      10.330  26.810  41.800  1.00  0.00            
ATOM     15  C81 POC A   1      11.300  25.880  41.600  1.00  0.00            
ATOM     16  O81 POC A   1      12.090  25.480  42.450  1.00  0.00            
ATOM     17  C1A POC A   1      11.270  25.160  40.250  1.00  0.00            
ATOM     18  C1B POC A   1      11.560  25.990  38.990  1.00  0.00            
ATOM     19  C1C POC A   1      13.070  26.180  38.850  1.00  0.00            
ATOM     20  C1D POC A   1      13.250  27.080  37.620  1.00  0.00            
ATOM     21  C1E POC A   1      14.720  27.400  37.340  1.00  0.00            
ATOM     22  C1F POC A   1      14.840  27.840  35.880  1.00  0.00            
ATOM     23  C1G POC A   1      14.610  26.710  34.870  1.00  0.00            
ATOM     24  CZ1 POC A   1      14.830  27.090  33.410  1.00  0.00            
ATOM     25  CZ2 POC A   1      14.680  26.160  32.450  1.00  0.00            
ATOM     26  C1H POC A   1      14.450  24.750  33.010  1.00  0.00            
ATOM     27  C1I POC A   1      13.410  23.980  32.200  1.00  0.00            
ATOM     28  C1J POC A   1      13.320  22.540  32.710  1.00  0.00            
ATOM     29  C1K POC A   1      14.560  21.640  32.650  1.00  0.00            
ATOM     30  C1L POC A   1      14.260  20.320  33.370  1.00  0.00            
ATOM     31  C1M POC A   1      15.220  19.220  32.910  1.00  0.00            
ATOM     32  C72 POC A   1       8.970  28.490  43.030  1.00  0.00            
ATOM     33  O72 POC A   1       8.980  29.770  42.400  1.00  0.00            
ATOM     34  C82 POC A   1       8.180  30.810  42.740  1.00  0.00            
ATOM     35  O82 POC A   1       7.460  30.710  43.740  1.00  0.00            
ATOM     36  C2A POC A   1       7.980  31.900  41.690  1.00  0.00            
ATOM     37  C2B POC A   1       7.000  31.600  40.550  1.00  0.00            
ATOM     38  C2C POC A   1       7.510  30.470  39.650  1.00  0.00            
ATOM     39  C2D POC A   1       6.340  30.130  38.720  1.00  0.00            
ATOM     40  C2E POC A   1       7.020  29.420  37.550  1.00  0.00            
ATOM     41  C2F POC A   1       8.290  30.010  36.930  1.00  0.00            
ATOM     42  C2G POC A   1       8.880  28.880  36.080  1.00  0.00            
ATOM     43  C2H POC A   1      10.270  29.220  35.540  1.00  0.00            
ATOM     44  C2I POC A   1      10.670  28.240  34.440  1.00  0.00            
ATOM     45  C2J POC A   1      10.590  28.880  33.050  1.00  0.00            
ATOM     46  C2K POC A   1      11.040  27.770  32.100  1.00  0.00            
ATOM     47  C2L POC A   1      10.860  28.050  30.610  1.00  0.00            
ATOM     48  C2M POC A   1      11.620  27.020  29.770  1.00  0.00            
ATOM     49  C2N POC A   1      10.990  25.630  29.670  1.00  0.00            
ATOM     50  C2T POC A   1      12.040  24.680  29.080  1.00  0.00            
ATOM     51  C1N POC A   1      14.700  18.630  31.600  1.00  0.00            
ATOM     52  C1T POC A   1      15.660  17.570  31.060  1.00  0.00            
ATOM     53  DU1 POC A   1      12.315  26.085  38.920  1.00  0.00
ATOM     54  DU2 POC A   1      14.780  27.620  36.610  1.00  0.00
ATOM     55  DU3 POC A   1      14.755  26.625  32.930  1.00  0.00
ATOM     56  DU4 POC A   1      13.940  22.090  32.680  1.00  0.00
ATOM     57  DU5 POC A   1      14.960  18.925  32.255  1.00  0.00
ATOM     58  DU6 POC A   1       7.255  31.035  40.100  1.00  0.00
ATOM     59  DU7 POC A   1       7.655  29.715  37.240  1.00  0.00
ATOM     60  DU8 POC A   1      10.630  28.560  33.745  1.00  0.00
ATOM     61  DU9 POC A   1      11.305  26.325  29.720  1.00  0.00
