# Supplementary material for: Structure and Dynamics of the Membrane-Bound Cytochrome P450 2C9
Source: PLoS Comput Biol. 2011 Aug 11;7(8):e1002152. doi: 10.1371/journal.pcbi.1002152 (PMC3154944; doi:10.1371/journal.pcbi.1002152)
Supplement: Protocol S2 — Procedure to convert coarse-grained to atomic resolution POPC molecules. Protocol_S2.tar.bz2 contains the files necessary for carrying out this procedure: (i) a full atomic-resolution library of POPC lipids containing 1454 different conformations, (ii) the force field parameters to be used together with the library (with permission from Martinek T. and Jojart B.), (iii) the conversion program written in tcl for use with the VMD program, (iv) a bash script that uses the AMBER software to perform the final minimization step and assembles the converted membrane. (BZ2) [file pcbi.1002152.s015.bz2 › popc_cg2aa/popc_lib_aa/popc_aa.550.pdb]

ATOM      1  C1  POC A   1     109.000 100.550   8.960  1.00  0.00            
ATOM      2  C2  POC A   1     110.070 101.640   7.150  1.00  0.00            
ATOM      3  C3  POC A   1     108.760  99.720   6.810  1.00  0.00            
ATOM      4  N   POC A   1     108.820 100.980   7.560  1.00  0.00            
ATOM      5  C4  POC A   1     107.550 101.700   7.490  1.00  0.00            
ATOM      6  C5  POC A   1     107.310 102.740   6.390  1.00  0.00            
ATOM      7  O1P POC A   1     106.090 103.450   6.590  1.00  0.00            
ATOM      8  P   POC A   1     106.030 104.660   5.530  1.00  0.00            
ATOM      9  O2P POC A   1     106.960 104.500   4.380  1.00  0.00            
ATOM     10  O3P POC A   1     104.680 105.270   5.560  1.00  0.00            
ATOM     11  O4P POC A   1     106.760 105.770   6.430  1.00  0.00            
ATOM     12  C6  POC A   1     106.200 105.880   7.740  1.00  0.00            
ATOM     13  C7  POC A   1     106.840 106.900   8.690  1.00  0.00            
ATOM     14  O71 POC A   1     106.180 108.170   8.710  1.00  0.00            
ATOM     15  C81 POC A   1     104.880 108.390   9.030  1.00  0.00            
ATOM     16  O81 POC A   1     104.030 107.500   9.030  1.00  0.00            
ATOM     17  C1A POC A   1     104.540 109.870   9.180  1.00  0.00            
ATOM     18  C1B POC A   1     105.200 110.270  10.500  1.00  0.00            
ATOM     19  C1C POC A   1     104.790 109.580  11.800  1.00  0.00            
ATOM     20  C1D POC A   1     105.880 109.770  12.850  1.00  0.00            
ATOM     21  C1E POC A   1     107.180 109.270  12.210  1.00  0.00            
ATOM     22  C1F POC A   1     108.320 109.360  13.230  1.00  0.00            
ATOM     23  C1G POC A   1     107.960 108.550  14.470  1.00  0.00            
ATOM     24  CZ1 POC A   1     109.060 108.460  15.540  1.00  0.00            
ATOM     25  CZ2 POC A   1     108.720 108.070  16.770  1.00  0.00            
ATOM     26  C1H POC A   1     107.320 107.550  17.070  1.00  0.00            
ATOM     27  C1I POC A   1     107.020 107.400  18.570  1.00  0.00            
ATOM     28  C1J POC A   1     105.910 106.430  18.980  1.00  0.00            
ATOM     29  C1K POC A   1     105.880 106.210  20.500  1.00  0.00            
ATOM     30  C1L POC A   1     107.350 106.070  20.890  1.00  0.00            
ATOM     31  C1M POC A   1     107.560 105.570  22.330  1.00  0.00            
ATOM     32  C72 POC A   1     108.330 106.690   8.390  1.00  0.00            
ATOM     33  O72 POC A   1     108.840 105.430   8.840  1.00  0.00            
ATOM     34  C82 POC A   1     110.170 105.200   9.010  1.00  0.00            
ATOM     35  O82 POC A   1     110.400 104.000   9.130  1.00  0.00            
ATOM     36  C2A POC A   1     111.100 106.400   8.920  1.00  0.00            
ATOM     37  C2B POC A   1     111.990 106.630  10.140  1.00  0.00            
ATOM     38  C2C POC A   1     111.220 106.870  11.440  1.00  0.00            
ATOM     39  C2D POC A   1     112.140 106.830  12.670  1.00  0.00            
ATOM     40  C2E POC A   1     112.780 105.460  12.930  1.00  0.00            
ATOM     41  C2F POC A   1     111.680 104.400  13.100  1.00  0.00            
ATOM     42  C2G POC A   1     112.340 103.040  13.290  1.00  0.00            
ATOM     43  C2H POC A   1     111.280 101.960  13.490  1.00  0.00            
ATOM     44  C2I POC A   1     110.410 101.620  12.270  1.00  0.00            
ATOM     45  C2J POC A   1     109.690 100.340  12.720  1.00  0.00            
ATOM     46  C2K POC A   1     108.460 100.640  13.590  1.00  0.00            
ATOM     47  C2L POC A   1     107.870  99.360  14.180  1.00  0.00            
ATOM     48  C2M POC A   1     108.720  98.810  15.330  1.00  0.00            
ATOM     49  C2N POC A   1     108.370  97.390  15.780  1.00  0.00            
ATOM     50  C2T POC A   1     108.330  96.480  14.550  1.00  0.00            
ATOM     51  C1N POC A   1     109.070 105.570  22.580  1.00  0.00            
ATOM     52  C1T POC A   1     109.340 105.170  24.030  1.00  0.00            
ATOM     53  DU1 POC A   1     104.995 109.925  11.150  1.00  0.00
ATOM     54  DU2 POC A   1     107.750 109.315  12.720  1.00  0.00
ATOM     55  DU3 POC A   1     108.890 108.265  16.155  1.00  0.00
ATOM     56  DU4 POC A   1     105.895 106.320  19.740  1.00  0.00
ATOM     57  DU5 POC A   1     108.315 105.570  22.455  1.00  0.00
ATOM     58  DU6 POC A   1     111.605 106.750  10.790  1.00  0.00
ATOM     59  DU7 POC A   1     112.230 104.930  13.015  1.00  0.00
ATOM     60  DU8 POC A   1     110.050 100.980  12.495  1.00  0.00
ATOM     61  DU9 POC A   1     108.545  98.100  15.555  1.00  0.00
