# Supplementary material for: Structure and Dynamics of the Membrane-Bound Cytochrome P450 2C9
Source: PLoS Comput Biol. 2011 Aug 11;7(8):e1002152. doi: 10.1371/journal.pcbi.1002152 (PMC3154944; doi:10.1371/journal.pcbi.1002152)
Supplement: Protocol S2 — Procedure to convert coarse-grained to atomic resolution POPC molecules. Protocol_S2.tar.bz2 contains the files necessary for carrying out this procedure: (i) a full atomic-resolution library of POPC lipids containing 1454 different conformations, (ii) the force field parameters to be used together with the library (with permission from Martinek T. and Jojart B.), (iii) the conversion program written in tcl for use with the VMD program, (iv) a bash script that uses the AMBER software to perform the final minimization step and assembles the converted membrane. (BZ2) [file pcbi.1002152.s015.bz2 › popc_cg2aa/popc_lib_aa/popc_aa.203.pdb]

ATOM      1  C1  POC A   1      77.020 142.050  51.720  1.00  0.00            
ATOM      2  C2  POC A   1      75.730 143.430  50.350  1.00  0.00            
ATOM      3  C3  POC A   1      76.650 144.180  52.370  1.00  0.00            
ATOM      4  N   POC A   1      76.920 143.390  51.170  1.00  0.00            
ATOM      5  C4  POC A   1      78.230 143.830  50.520  1.00  0.00            
ATOM      6  C5  POC A   1      78.740 143.040  49.250  1.00  0.00            
ATOM      7  O1P POC A   1      80.050 143.310  48.720  1.00  0.00            
ATOM      8  P   POC A   1      80.700 141.970  48.620  1.00  0.00            
ATOM      9  O2P POC A   1      81.640 142.080  49.700  1.00  0.00            
ATOM     10  O3P POC A   1      79.720 140.900  48.560  1.00  0.00            
ATOM     11  O4P POC A   1      81.310 142.210  47.240  1.00  0.00            
ATOM     12  C6  POC A   1      82.680 142.290  47.370  1.00  0.00            
ATOM     13  C7  POC A   1      83.360 140.980  46.940  1.00  0.00            
ATOM     14  O71 POC A   1      83.030 139.860  47.870  1.00  0.00            
ATOM     15  C81 POC A   1      82.910 138.600  47.390  1.00  0.00            
ATOM     16  O81 POC A   1      82.960 137.660  48.190  1.00  0.00            
ATOM     17  C1A POC A   1      83.510 138.450  45.940  1.00  0.00            
ATOM     18  C1B POC A   1      82.620 137.450  45.170  1.00  0.00            
ATOM     19  C1C POC A   1      83.590 137.250  43.910  1.00  0.00            
ATOM     20  C1D POC A   1      83.330 135.830  43.350  1.00  0.00            
ATOM     21  C1E POC A   1      84.060 135.540  42.020  1.00  0.00            
ATOM     22  C1F POC A   1      83.940 136.540  40.880  1.00  0.00            
ATOM     23  C1G POC A   1      84.880 136.010  39.780  1.00  0.00            
ATOM     24  CZ1 POC A   1      84.730 136.990  38.610  1.00  0.00            
ATOM     25  CZ2 POC A   1      85.050 136.670  37.370  1.00  0.00            
ATOM     26  C1H POC A   1      85.540 135.240  37.070  1.00  0.00            
ATOM     27  C1I POC A   1      84.890 134.730  35.780  1.00  0.00            
ATOM     28  C1J POC A   1      85.280 133.310  35.410  1.00  0.00            
ATOM     29  C1K POC A   1      86.740 133.280  35.030  1.00  0.00            
ATOM     30  C1L POC A   1      87.070 132.900  33.560  1.00  0.00            
ATOM     31  C1M POC A   1      86.360 133.760  32.430  1.00  0.00            
ATOM     32  C72 POC A   1      84.870 141.380  46.900  1.00  0.00            
ATOM     33  O72 POC A   1      85.350 141.800  45.540  1.00  0.00            
ATOM     34  C82 POC A   1      86.580 142.270  45.510  1.00  0.00            
ATOM     35  O82 POC A   1      87.130 142.790  46.490  1.00  0.00            
ATOM     36  C2A POC A   1      87.250 142.420  44.170  1.00  0.00            
ATOM     37  C2B POC A   1      86.540 143.400  43.210  1.00  0.00            
ATOM     38  C2C POC A   1      87.250 143.200  41.820  1.00  0.00            
ATOM     39  C2D POC A   1      86.550 144.140  40.800  1.00  0.00            
ATOM     40  C2E POC A   1      87.210 144.200  39.470  1.00  0.00            
ATOM     41  C2F POC A   1      86.930 142.820  38.830  1.00  0.00            
ATOM     42  C2G POC A   1      87.010 143.060  37.360  1.00  0.00            
ATOM     43  C2H POC A   1      87.010 141.760  36.590  1.00  0.00            
ATOM     44  C2I POC A   1      86.830 142.230  35.190  1.00  0.00            
ATOM     45  C2J POC A   1      86.340 141.010  34.380  1.00  0.00            
ATOM     46  C2K POC A   1      85.970 141.370  32.970  1.00  0.00            
ATOM     47  C2L POC A   1      86.090 139.990  32.370  1.00  0.00            
ATOM     48  C2M POC A   1      84.850 139.160  32.700  1.00  0.00            
ATOM     49  C2N POC A   1      84.010 139.250  31.390  1.00  0.00            
ATOM     50  C2T POC A   1      84.930 138.820  30.270  1.00  0.00            
ATOM     51  C1N POC A   1      86.790 133.090  31.100  1.00  0.00            
ATOM     52  C1T POC A   1      86.260 133.990  29.940  1.00  0.00            
ATOM     53  DU1 POC A   1      83.105 137.350  44.540  1.00  0.00
ATOM     54  DU2 POC A   1      84.000 136.040  41.450  1.00  0.00
ATOM     55  DU3 POC A   1      84.890 136.830  37.990  1.00  0.00
ATOM     56  DU4 POC A   1      86.010 133.295  35.220  1.00  0.00
ATOM     57  DU5 POC A   1      86.575 133.425  31.765  1.00  0.00
ATOM     58  DU6 POC A   1      86.895 143.300  42.515  1.00  0.00
ATOM     59  DU7 POC A   1      87.070 143.510  39.150  1.00  0.00
ATOM     60  DU8 POC A   1      86.585 141.620  34.785  1.00  0.00
ATOM     61  DU9 POC A   1      84.430 139.205  32.045  1.00  0.00
