# Supplementary material for: Structure and Dynamics of the Membrane-Bound Cytochrome P450 2C9
Source: PLoS Comput Biol. 2011 Aug 11;7(8):e1002152. doi: 10.1371/journal.pcbi.1002152 (PMC3154944; doi:10.1371/journal.pcbi.1002152)
Supplement: Protocol S2 — Procedure to convert coarse-grained to atomic resolution POPC molecules. Protocol_S2.tar.bz2 contains the files necessary for carrying out this procedure: (i) a full atomic-resolution library of POPC lipids containing 1454 different conformations, (ii) the force field parameters to be used together with the library (with permission from Martinek T. and Jojart B.), (iii) the conversion program written in tcl for use with the VMD program, (iv) a bash script that uses the AMBER software to perform the final minimization step and assembles the converted membrane. (BZ2) [file pcbi.1002152.s015.bz2 › popc_cg2aa/popc_lib_aa/popc_aa.1158.pdb]

ATOM      1  C1  POC A   1     120.720   7.310  47.030  1.00  0.00            
ATOM      2  C2  POC A   1     118.800   8.060  48.570  1.00  0.00            
ATOM      3  C3  POC A   1     118.940   9.040  46.430  1.00  0.00            
ATOM      4  N   POC A   1     119.300   7.810  47.170  1.00  0.00            
ATOM      5  C4  POC A   1     118.530   6.730  46.550  1.00  0.00            
ATOM      6  C5  POC A   1     118.350   5.440  47.340  1.00  0.00            
ATOM      7  O1P POC A   1     117.870   4.600  46.410  1.00  0.00            
ATOM      8  P   POC A   1     117.670   3.200  46.980  1.00  0.00            
ATOM      9  O2P POC A   1     118.830   2.440  47.220  1.00  0.00            
ATOM     10  O3P POC A   1     116.810   3.520  48.080  1.00  0.00            
ATOM     11  O4P POC A   1     116.800   2.590  45.790  1.00  0.00            
ATOM     12  C6  POC A   1     117.750   2.650  44.720  1.00  0.00            
ATOM     13  C7  POC A   1     117.380   1.760  43.530  1.00  0.00            
ATOM     14  O71 POC A   1     116.170   2.280  42.860  1.00  0.00            
ATOM     15  C81 POC A   1     116.100   1.950  41.520  1.00  0.00            
ATOM     16  O81 POC A   1     116.900   1.190  40.990  1.00  0.00            
ATOM     17  C1A POC A   1     114.620   2.040  41.020  1.00  0.00            
ATOM     18  C1B POC A   1     114.410   3.480  40.510  1.00  0.00            
ATOM     19  C1C POC A   1     113.710   3.670  39.150  1.00  0.00            
ATOM     20  C1D POC A   1     113.610   5.170  38.840  1.00  0.00            
ATOM     21  C1E POC A   1     112.860   5.310  37.530  1.00  0.00            
ATOM     22  C1F POC A   1     112.350   6.710  37.280  1.00  0.00            
ATOM     23  C1G POC A   1     111.220   6.550  36.220  1.00  0.00            
ATOM     24  CZ1 POC A   1     111.710   5.660  35.090  1.00  0.00            
ATOM     25  CZ2 POC A   1     111.000   5.800  33.950  1.00  0.00            
ATOM     26  C1H POC A   1     109.640   6.500  33.840  1.00  0.00            
ATOM     27  C1I POC A   1     109.090   6.340  32.420  1.00  0.00            
ATOM     28  C1J POC A   1     108.310   5.040  32.320  1.00  0.00            
ATOM     29  C1K POC A   1     107.620   4.980  30.970  1.00  0.00            
ATOM     30  C1L POC A   1     107.240   3.630  30.360  1.00  0.00            
ATOM     31  C1M POC A   1     106.340   3.870  29.110  1.00  0.00            
ATOM     32  C72 POC A   1     117.210   0.360  44.230  1.00  0.00            
ATOM     33  O72 POC A   1     117.130  -0.850  43.450  1.00  0.00            
ATOM     34  C82 POC A   1     115.910  -1.340  43.270  1.00  0.00            
ATOM     35  O82 POC A   1     114.960  -0.970  43.880  1.00  0.00            
ATOM     36  C2A POC A   1     115.740  -2.470  42.240  1.00  0.00            
ATOM     37  C2B POC A   1     116.080  -1.910  40.860  1.00  0.00            
ATOM     38  C2C POC A   1     116.310  -2.990  39.770  1.00  0.00            
ATOM     39  C2D POC A   1     116.980  -2.330  38.630  1.00  0.00            
ATOM     40  C2E POC A   1     116.890  -3.140  37.360  1.00  0.00            
ATOM     41  C2F POC A   1     117.950  -2.580  36.430  1.00  0.00            
ATOM     42  C2G POC A   1     117.870  -3.040  34.970  1.00  0.00            
ATOM     43  C2H POC A   1     118.860  -2.290  34.080  1.00  0.00            
ATOM     44  C2I POC A   1     118.630  -2.660  32.590  1.00  0.00            
ATOM     45  C2J POC A   1     119.260  -3.910  31.950  1.00  0.00            
ATOM     46  C2K POC A   1     118.540  -3.980  30.580  1.00  0.00            
ATOM     47  C2L POC A   1     118.400  -5.340  29.850  1.00  0.00            
ATOM     48  C2M POC A   1     117.280  -5.320  28.770  1.00  0.00            
ATOM     49  C2N POC A   1     117.520  -4.400  27.550  1.00  0.00            
ATOM     50  C2T POC A   1     116.740  -4.730  26.260  1.00  0.00            
ATOM     51  C1N POC A   1     106.920   4.750  27.970  1.00  0.00            
ATOM     52  C1T POC A   1     105.930   4.770  26.780  1.00  0.00            
ATOM     53  DU1 POC A   1     114.060   3.575  39.830  1.00  0.00
ATOM     54  DU2 POC A   1     112.605   6.010  37.405  1.00  0.00
ATOM     55  DU3 POC A   1     111.355   5.730  34.520  1.00  0.00
ATOM     56  DU4 POC A   1     107.965   5.010  31.645  1.00  0.00
ATOM     57  DU5 POC A   1     106.630   4.310  28.540  1.00  0.00
ATOM     58  DU6 POC A   1     116.195  -2.450  40.315  1.00  0.00
ATOM     59  DU7 POC A   1     117.420  -2.860  36.895  1.00  0.00
ATOM     60  DU8 POC A   1     118.945  -3.285  32.270  1.00  0.00
ATOM     61  DU9 POC A   1     117.400  -4.860  28.160  1.00  0.00
