# Supplementary material for: Structure and Dynamics of the Membrane-Bound Cytochrome P450 2C9
Source: PLoS Comput Biol. 2011 Aug 11;7(8):e1002152. doi: 10.1371/journal.pcbi.1002152 (PMC3154944; doi:10.1371/journal.pcbi.1002152)
Supplement: Protocol S2 — Procedure to convert coarse-grained to atomic resolution POPC molecules. Protocol_S2.tar.bz2 contains the files necessary for carrying out this procedure: (i) a full atomic-resolution library of POPC lipids containing 1454 different conformations, (ii) the force field parameters to be used together with the library (with permission from Martinek T. and Jojart B.), (iii) the conversion program written in tcl for use with the VMD program, (iv) a bash script that uses the AMBER software to perform the final minimization step and assembles the converted membrane. (BZ2) [file pcbi.1002152.s015.bz2 › popc_cg2aa/popc_lib_aa/popc_aa.1153.pdb]

ATOM      1  C1  POC A   1      88.980  98.990  40.700  1.00  0.00            
ATOM      2  C2  POC A   1      89.830  98.050  42.630  1.00  0.00            
ATOM      3  C3  POC A   1      90.700  97.360  40.590  1.00  0.00            
ATOM      4  N   POC A   1      90.230  98.550  41.310  1.00  0.00            
ATOM      5  C4  POC A   1      91.130  99.700  41.430  1.00  0.00            
ATOM      6  C5  POC A   1      92.580  99.530  41.990  1.00  0.00            
ATOM      7  O1P POC A   1      93.510  98.610  41.440  1.00  0.00            
ATOM      8  P   POC A   1      94.720  98.670  42.340  1.00  0.00            
ATOM      9  O2P POC A   1      94.360  98.890  43.740  1.00  0.00            
ATOM     10  O3P POC A   1      95.540  97.600  41.890  1.00  0.00            
ATOM     11  O4P POC A   1      95.400 100.000  41.900  1.00  0.00            
ATOM     12  C6  POC A   1      96.110  99.770  40.670  1.00  0.00            
ATOM     13  C7  POC A   1      97.640  99.990  40.510  1.00  0.00            
ATOM     14  O71 POC A   1      97.990 101.420  40.550  1.00  0.00            
ATOM     15  C81 POC A   1      98.550 101.840  41.700  1.00  0.00            
ATOM     16  O81 POC A   1      98.450 101.130  42.680  1.00  0.00            
ATOM     17  C1A POC A   1      99.430 103.100  41.550  1.00  0.00            
ATOM     18  C1B POC A   1     100.800 102.920  40.840  1.00  0.00            
ATOM     19  C1C POC A   1     100.550 102.540  39.410  1.00  0.00            
ATOM     20  C1D POC A   1     101.970 102.120  39.140  1.00  0.00            
ATOM     21  C1E POC A   1     102.130 101.590  37.720  1.00  0.00            
ATOM     22  C1F POC A   1     103.590 101.310  37.410  1.00  0.00            
ATOM     23  C1G POC A   1     103.930 101.010  35.960  1.00  0.00            
ATOM     24  CZ1 POC A   1     103.070 101.840  34.980  1.00  0.00            
ATOM     25  CZ2 POC A   1     103.390 102.080  33.680  1.00  0.00            
ATOM     26  C1H POC A   1     104.770 101.520  33.250  1.00  0.00            
ATOM     27  C1I POC A   1     105.280 102.020  31.900  1.00  0.00            
ATOM     28  C1J POC A   1     106.690 101.450  31.480  1.00  0.00            
ATOM     29  C1K POC A   1     107.040 101.880  30.030  1.00  0.00            
ATOM     30  C1L POC A   1     108.300 101.140  29.710  1.00  0.00            
ATOM     31  C1M POC A   1     109.060 102.090  28.740  1.00  0.00            
ATOM     32  C72 POC A   1      98.170  99.470  39.120  1.00  0.00            
ATOM     33  O72 POC A   1      98.210  98.050  38.980  1.00  0.00            
ATOM     34  C82 POC A   1      97.790  97.670  37.720  1.00  0.00            
ATOM     35  O82 POC A   1      97.230  98.490  37.040  1.00  0.00            
ATOM     36  C2A POC A   1      97.900  96.300  37.100  1.00  0.00            
ATOM     37  C2B POC A   1      98.410  96.440  35.690  1.00  0.00            
ATOM     38  C2C POC A   1      99.920  96.300  35.670  1.00  0.00            
ATOM     39  C2D POC A   1     100.770  96.600  34.410  1.00  0.00            
ATOM     40  C2E POC A   1     102.240  96.660  34.820  1.00  0.00            
ATOM     41  C2F POC A   1     102.880  97.120  33.590  1.00  0.00            
ATOM     42  C2G POC A   1     104.390  96.900  33.690  1.00  0.00            
ATOM     43  C2H POC A   1     104.580  96.690  32.160  1.00  0.00            
ATOM     44  C2I POC A   1     105.980  96.520  31.630  1.00  0.00            
ATOM     45  C2J POC A   1     106.130  96.200  30.090  1.00  0.00            
ATOM     46  C2K POC A   1     107.600  96.450  29.660  1.00  0.00            
ATOM     47  C2L POC A   1     107.710  96.300  28.120  1.00  0.00            
ATOM     48  C2M POC A   1     109.210  96.290  27.620  1.00  0.00            
ATOM     49  C2N POC A   1     109.360  95.610  26.250  1.00  0.00            
ATOM     50  C2T POC A   1     109.050  94.200  26.670  1.00  0.00            
ATOM     51  C1N POC A   1     108.350 102.330  27.440  1.00  0.00            
ATOM     52  C1T POC A   1     109.330 103.320  26.860  1.00  0.00            
ATOM     53  DU1 POC A   1     100.675 102.730  40.125  1.00  0.00
ATOM     54  DU2 POC A   1     102.860 101.450  37.565  1.00  0.00
ATOM     55  DU3 POC A   1     103.230 101.960  34.330  1.00  0.00
ATOM     56  DU4 POC A   1     106.865 101.665  30.755  1.00  0.00
ATOM     57  DU5 POC A   1     108.705 102.210  28.090  1.00  0.00
ATOM     58  DU6 POC A   1      99.165  96.370  35.680  1.00  0.00
ATOM     59  DU7 POC A   1     102.560  96.890  34.205  1.00  0.00
ATOM     60  DU8 POC A   1     106.055  96.360  30.860  1.00  0.00
ATOM     61  DU9 POC A   1     109.285  95.950  26.935  1.00  0.00
