# Supplementary material for: Structure and Dynamics of the Membrane-Bound Cytochrome P450 2C9
Source: PLoS Comput Biol. 2011 Aug 11;7(8):e1002152. doi: 10.1371/journal.pcbi.1002152 (PMC3154944; doi:10.1371/journal.pcbi.1002152)
Supplement: Protocol S2 — Procedure to convert coarse-grained to atomic resolution POPC molecules. Protocol_S2.tar.bz2 contains the files necessary for carrying out this procedure: (i) a full atomic-resolution library of POPC lipids containing 1454 different conformations, (ii) the force field parameters to be used together with the library (with permission from Martinek T. and Jojart B.), (iii) the conversion program written in tcl for use with the VMD program, (iv) a bash script that uses the AMBER software to perform the final minimization step and assembles the converted membrane. (BZ2) [file pcbi.1002152.s015.bz2 › popc_cg2aa/popc_lib_aa/popc_aa.819.pdb]

ATOM      1  C1  POC A   1      96.220  38.890   8.970  1.00  0.00            
ATOM      2  C2  POC A   1      96.590  38.330  11.220  1.00  0.00            
ATOM      3  C3  POC A   1      94.370  38.840  10.240  1.00  0.00            
ATOM      4  N   POC A   1      95.660  38.140  10.100  1.00  0.00            
ATOM      5  C4  POC A   1      95.550  36.670  10.030  1.00  0.00            
ATOM      6  C5  POC A   1      94.880  36.060   8.800  1.00  0.00            
ATOM      7  O1P POC A   1      94.840  34.630   8.800  1.00  0.00            
ATOM      8  P   POC A   1      96.110  34.000   8.040  1.00  0.00            
ATOM      9  O2P POC A   1      95.760  32.690   7.460  1.00  0.00            
ATOM     10  O3P POC A   1      96.610  35.150   7.260  1.00  0.00            
ATOM     11  O4P POC A   1      96.990  33.940   9.380  1.00  0.00            
ATOM     12  C6  POC A   1      96.500  33.010  10.360  1.00  0.00            
ATOM     13  C7  POC A   1      96.930  33.310  11.800  1.00  0.00            
ATOM     14  O71 POC A   1      96.040  34.040  12.660  1.00  0.00            
ATOM     15  C81 POC A   1      95.200  33.300  13.420  1.00  0.00            
ATOM     16  O81 POC A   1      95.330  32.080  13.370  1.00  0.00            
ATOM     17  C1A POC A   1      94.110  33.980  14.250  1.00  0.00            
ATOM     18  C1B POC A   1      92.860  33.710  13.420  1.00  0.00            
ATOM     19  C1C POC A   1      91.570  34.050  14.180  1.00  0.00            
ATOM     20  C1D POC A   1      90.440  34.030  13.150  1.00  0.00            
ATOM     21  C1E POC A   1      89.120  34.360  13.850  1.00  0.00            
ATOM     22  C1F POC A   1      88.020  34.230  12.790  1.00  0.00            
ATOM     23  C1G POC A   1      86.620  34.560  13.300  1.00  0.00            
ATOM     24  CZ1 POC A   1      85.690  34.260  12.130  1.00  0.00            
ATOM     25  CZ2 POC A   1      84.950  35.230  11.550  1.00  0.00            
ATOM     26  C1H POC A   1      85.130  36.670  12.030  1.00  0.00            
ATOM     27  C1I POC A   1      84.190  37.600  11.250  1.00  0.00            
ATOM     28  C1J POC A   1      84.070  39.010  11.810  1.00  0.00            
ATOM     29  C1K POC A   1      82.910  39.750  11.130  1.00  0.00            
ATOM     30  C1L POC A   1      81.620  39.080  11.600  1.00  0.00            
ATOM     31  C1M POC A   1      80.470  39.940  11.070  1.00  0.00            
ATOM     32  C72 POC A   1      98.400  33.700  11.680  1.00  0.00            
ATOM     33  O72 POC A   1      99.150  33.780  12.900  1.00  0.00            
ATOM     34  C82 POC A   1      99.490  32.660  13.600  1.00  0.00            
ATOM     35  O82 POC A   1      99.310  31.590  13.020  1.00  0.00            
ATOM     36  C2A POC A   1     100.050  32.780  15.020  1.00  0.00            
ATOM     37  C2B POC A   1      99.430  31.770  15.980  1.00  0.00            
ATOM     38  C2C POC A   1      99.320  32.400  17.380  1.00  0.00            
ATOM     39  C2D POC A   1      98.320  33.550  17.450  1.00  0.00            
ATOM     40  C2E POC A   1      98.320  34.320  18.770  1.00  0.00            
ATOM     41  C2F POC A   1      97.160  35.330  18.740  1.00  0.00            
ATOM     42  C2G POC A   1      97.040  35.970  20.130  1.00  0.00            
ATOM     43  C2H POC A   1      96.240  37.270  20.010  1.00  0.00            
ATOM     44  C2I POC A   1      97.040  38.320  19.240  1.00  0.00            
ATOM     45  C2J POC A   1      95.990  39.360  18.840  1.00  0.00            
ATOM     46  C2K POC A   1      96.730  40.410  18.010  1.00  0.00            
ATOM     47  C2L POC A   1      97.140  39.680  16.740  1.00  0.00            
ATOM     48  C2M POC A   1      98.080  40.480  15.830  1.00  0.00            
ATOM     49  C2N POC A   1      98.730  39.730  14.670  1.00  0.00            
ATOM     50  C2T POC A   1     100.020  40.330  14.100  1.00  0.00            
ATOM     51  C1N POC A   1      79.140  39.800  11.810  1.00  0.00            
ATOM     52  C1T POC A   1      78.560  38.400  12.060  1.00  0.00            
ATOM     53  DU1 POC A   1      92.215  33.880  13.800  1.00  0.00
ATOM     54  DU2 POC A   1      88.570  34.295  13.320  1.00  0.00
ATOM     55  DU3 POC A   1      85.320  34.745  11.840  1.00  0.00
ATOM     56  DU4 POC A   1      83.490  39.380  11.470  1.00  0.00
ATOM     57  DU5 POC A   1      79.805  39.870  11.440  1.00  0.00
ATOM     58  DU6 POC A   1      99.375  32.085  16.680  1.00  0.00
ATOM     59  DU7 POC A   1      97.740  34.825  18.755  1.00  0.00
ATOM     60  DU8 POC A   1      96.515  38.840  19.040  1.00  0.00
ATOM     61  DU9 POC A   1      98.405  40.105  15.250  1.00  0.00
