# Supplementary material for: Structure and Dynamics of the Membrane-Bound Cytochrome P450 2C9
Source: PLoS Comput Biol. 2011 Aug 11;7(8):e1002152. doi: 10.1371/journal.pcbi.1002152 (PMC3154944; doi:10.1371/journal.pcbi.1002152)
Supplement: Protocol S2 — Procedure to convert coarse-grained to atomic resolution POPC molecules. Protocol_S2.tar.bz2 contains the files necessary for carrying out this procedure: (i) a full atomic-resolution library of POPC lipids containing 1454 different conformations, (ii) the force field parameters to be used together with the library (with permission from Martinek T. and Jojart B.), (iii) the conversion program written in tcl for use with the VMD program, (iv) a bash script that uses the AMBER software to perform the final minimization step and assembles the converted membrane. (BZ2) [file pcbi.1002152.s015.bz2 › popc_cg2aa/popc_lib_aa/popc_aa.1281.pdb]

ATOM      1  C1  POC A   1      31.200  59.960  41.330  1.00  0.00            
ATOM      2  C2  POC A   1      30.920  58.770  39.270  1.00  0.00            
ATOM      3  C3  POC A   1      33.090  59.110  40.090  1.00  0.00            
ATOM      4  N   POC A   1      31.690  58.790  40.530  1.00  0.00            
ATOM      5  C4  POC A   1      31.420  57.480  41.160  1.00  0.00            
ATOM      6  C5  POC A   1      32.470  56.980  42.190  1.00  0.00            
ATOM      7  O1P POC A   1      32.120  55.690  42.670  1.00  0.00            
ATOM      8  P   POC A   1      33.130  54.970  43.800  1.00  0.00            
ATOM      9  O2P POC A   1      33.230  55.950  44.840  1.00  0.00            
ATOM     10  O3P POC A   1      33.310  53.540  43.910  1.00  0.00            
ATOM     11  O4P POC A   1      34.580  55.210  43.310  1.00  0.00            
ATOM     12  C6  POC A   1      35.060  54.180  42.450  1.00  0.00            
ATOM     13  C7  POC A   1      36.330  54.490  41.610  1.00  0.00            
ATOM     14  O71 POC A   1      36.210  55.460  40.470  1.00  0.00            
ATOM     15  C81 POC A   1      37.400  56.000  40.010  1.00  0.00            
ATOM     16  O81 POC A   1      38.290  56.420  40.770  1.00  0.00            
ATOM     17  C1A POC A   1      37.480  56.390  38.500  1.00  0.00            
ATOM     18  C1B POC A   1      36.800  57.760  38.050  1.00  0.00            
ATOM     19  C1C POC A   1      37.130  58.160  36.570  1.00  0.00            
ATOM     20  C1D POC A   1      36.400  57.200  35.590  1.00  0.00            
ATOM     21  C1E POC A   1      36.520  57.680  34.150  1.00  0.00            
ATOM     22  C1F POC A   1      36.340  59.200  34.070  1.00  0.00            
ATOM     23  C1G POC A   1      36.210  59.350  32.590  1.00  0.00            
ATOM     24  CZ1 POC A   1      35.840  60.790  32.260  1.00  0.00            
ATOM     25  CZ2 POC A   1      35.880  61.140  30.970  1.00  0.00            
ATOM     26  C1H POC A   1      36.290  60.150  29.860  1.00  0.00            
ATOM     27  C1I POC A   1      35.810  60.830  28.590  1.00  0.00            
ATOM     28  C1J POC A   1      36.410  60.190  27.410  1.00  0.00            
ATOM     29  C1K POC A   1      36.130  61.020  26.180  1.00  0.00            
ATOM     30  C1L POC A   1      36.650  60.530  24.830  1.00  0.00            
ATOM     31  C1M POC A   1      36.340  61.530  23.740  1.00  0.00            
ATOM     32  C72 POC A   1      36.830  53.080  41.220  1.00  0.00            
ATOM     33  O72 POC A   1      36.000  52.560  40.140  1.00  0.00            
ATOM     34  C82 POC A   1      36.570  51.890  39.100  1.00  0.00            
ATOM     35  O82 POC A   1      37.670  51.430  39.300  1.00  0.00            
ATOM     36  C2A POC A   1      35.610  51.380  38.010  1.00  0.00            
ATOM     37  C2B POC A   1      36.260  51.410  36.640  1.00  0.00            
ATOM     38  C2C POC A   1      35.560  50.710  35.520  1.00  0.00            
ATOM     39  C2D POC A   1      36.430  50.740  34.260  1.00  0.00            
ATOM     40  C2E POC A   1      36.610  52.150  33.680  1.00  0.00            
ATOM     41  C2F POC A   1      35.200  52.730  33.400  1.00  0.00            
ATOM     42  C2G POC A   1      35.250  54.080  32.680  1.00  0.00            
ATOM     43  C2H POC A   1      33.820  54.670  32.550  1.00  0.00            
ATOM     44  C2I POC A   1      33.780  55.690  31.400  1.00  0.00            
ATOM     45  C2J POC A   1      32.440  56.350  31.370  1.00  0.00            
ATOM     46  C2K POC A   1      31.410  55.220  31.190  1.00  0.00            
ATOM     47  C2L POC A   1      31.660  54.490  29.860  1.00  0.00            
ATOM     48  C2M POC A   1      30.700  53.400  29.460  1.00  0.00            
ATOM     49  C2N POC A   1      30.990  52.780  28.070  1.00  0.00            
ATOM     50  C2T POC A   1      32.320  52.080  28.100  1.00  0.00            
ATOM     51  C1N POC A   1      37.460  61.690  22.700  1.00  0.00            
ATOM     52  C1T POC A   1      37.160  62.750  21.630  1.00  0.00            
ATOM     53  DU1 POC A   1      36.965  57.960  37.310  1.00  0.00
ATOM     54  DU2 POC A   1      36.430  58.440  34.110  1.00  0.00
ATOM     55  DU3 POC A   1      35.860  60.965  31.615  1.00  0.00
ATOM     56  DU4 POC A   1      36.270  60.605  26.795  1.00  0.00
ATOM     57  DU5 POC A   1      36.900  61.610  23.220  1.00  0.00
ATOM     58  DU6 POC A   1      35.910  51.060  36.080  1.00  0.00
ATOM     59  DU7 POC A   1      35.905  52.440  33.540  1.00  0.00
ATOM     60  DU8 POC A   1      33.110  56.020  31.385  1.00  0.00
ATOM     61  DU9 POC A   1      30.845  53.090  28.765  1.00  0.00
