# Supplementary material for: Structure and Dynamics of the Membrane-Bound Cytochrome P450 2C9
Source: PLoS Comput Biol. 2011 Aug 11;7(8):e1002152. doi: 10.1371/journal.pcbi.1002152 (PMC3154944; doi:10.1371/journal.pcbi.1002152)
Supplement: Protocol S2 — Procedure to convert coarse-grained to atomic resolution POPC molecules. Protocol_S2.tar.bz2 contains the files necessary for carrying out this procedure: (i) a full atomic-resolution library of POPC lipids containing 1454 different conformations, (ii) the force field parameters to be used together with the library (with permission from Martinek T. and Jojart B.), (iii) the conversion program written in tcl for use with the VMD program, (iv) a bash script that uses the AMBER software to perform the final minimization step and assembles the converted membrane. (BZ2) [file pcbi.1002152.s015.bz2 › popc_cg2aa/popc_lib_aa/popc_aa.411.pdb]

ATOM      1  C1  POC A   1      75.790  79.030  12.080  1.00  0.00            
ATOM      2  C2  POC A   1      78.170  78.860  12.210  1.00  0.00            
ATOM      3  C3  POC A   1      76.690  79.440  14.130  1.00  0.00            
ATOM      4  N   POC A   1      76.900  78.660  12.910  1.00  0.00            
ATOM      5  C4  POC A   1      76.650  77.230  13.350  1.00  0.00            
ATOM      6  C5  POC A   1      76.880  76.050  12.380  1.00  0.00            
ATOM      7  O1P POC A   1      78.130  75.410  12.780  1.00  0.00            
ATOM      8  P   POC A   1      79.000  74.940  11.530  1.00  0.00            
ATOM      9  O2P POC A   1      78.660  73.600  11.320  1.00  0.00            
ATOM     10  O3P POC A   1      78.800  76.040  10.540  1.00  0.00            
ATOM     11  O4P POC A   1      80.410  74.910  12.200  1.00  0.00            
ATOM     12  C6  POC A   1      80.270  74.180  13.430  1.00  0.00            
ATOM     13  C7  POC A   1      81.220  74.380  14.530  1.00  0.00            
ATOM     14  O71 POC A   1      81.510  73.170  15.260  1.00  0.00            
ATOM     15  C81 POC A   1      82.520  72.310  14.830  1.00  0.00            
ATOM     16  O81 POC A   1      83.240  72.440  13.850  1.00  0.00            
ATOM     17  C1A POC A   1      82.800  71.110  15.700  1.00  0.00            
ATOM     18  C1B POC A   1      84.310  71.030  16.100  1.00  0.00            
ATOM     19  C1C POC A   1      84.720  71.930  17.270  1.00  0.00            
ATOM     20  C1D POC A   1      86.000  72.680  16.750  1.00  0.00            
ATOM     21  C1E POC A   1      86.600  73.590  17.770  1.00  0.00            
ATOM     22  C1F POC A   1      87.550  74.600  17.250  1.00  0.00            
ATOM     23  C1G POC A   1      88.160  75.620  18.310  1.00  0.00            
ATOM     24  CZ1 POC A   1      89.430  76.090  17.650  1.00  0.00            
ATOM     25  CZ2 POC A   1      90.020  77.190  18.090  1.00  0.00            
ATOM     26  C1H POC A   1      89.340  78.240  18.940  1.00  0.00            
ATOM     27  C1I POC A   1      90.360  79.280  19.560  1.00  0.00            
ATOM     28  C1J POC A   1      89.840  80.380  20.490  1.00  0.00            
ATOM     29  C1K POC A   1      90.790  81.580  20.580  1.00  0.00            
ATOM     30  C1L POC A   1      91.290  82.170  19.230  1.00  0.00            
ATOM     31  C1M POC A   1      92.070  83.420  19.660  1.00  0.00            
ATOM     32  C72 POC A   1      80.520  75.570  15.150  1.00  0.00            
ATOM     33  O72 POC A   1      81.180  76.400  16.150  1.00  0.00            
ATOM     34  C82 POC A   1      80.600  77.570  16.330  1.00  0.00            
ATOM     35  O82 POC A   1      79.570  77.970  15.840  1.00  0.00            
ATOM     36  C2A POC A   1      81.290  78.260  17.490  1.00  0.00            
ATOM     37  C2B POC A   1      80.820  79.690  17.630  1.00  0.00            
ATOM     38  C2C POC A   1      81.160  80.750  16.550  1.00  0.00            
ATOM     39  C2D POC A   1      80.750  82.130  17.080  1.00  0.00            
ATOM     40  C2E POC A   1      81.910  82.540  18.010  1.00  0.00            
ATOM     41  C2F POC A   1      81.380  83.260  19.260  1.00  0.00            
ATOM     42  C2G POC A   1      80.970  84.690  18.940  1.00  0.00            
ATOM     43  C2H POC A   1      80.210  85.420  20.120  1.00  0.00            
ATOM     44  C2I POC A   1      79.970  86.910  19.780  1.00  0.00            
ATOM     45  C2J POC A   1      80.840  87.710  20.840  1.00  0.00            
ATOM     46  C2K POC A   1      80.560  87.250  22.240  1.00  0.00            
ATOM     47  C2L POC A   1      80.130  88.420  23.070  1.00  0.00            
ATOM     48  C2M POC A   1      78.790  88.870  22.530  1.00  0.00            
ATOM     49  C2N POC A   1      78.590  90.260  22.950  1.00  0.00            
ATOM     50  C2T POC A   1      77.220  90.760  22.520  1.00  0.00            
ATOM     51  C1N POC A   1      93.410  83.110  20.320  1.00  0.00            
ATOM     52  C1T POC A   1      94.050  84.360  20.910  1.00  0.00            
ATOM     53  DU1 POC A   1      84.515  71.480  16.685  1.00  0.00
ATOM     54  DU2 POC A   1      87.075  74.095  17.510  1.00  0.00
ATOM     55  DU3 POC A   1      89.725  76.640  17.870  1.00  0.00
ATOM     56  DU4 POC A   1      90.315  80.980  20.535  1.00  0.00
ATOM     57  DU5 POC A   1      92.740  83.265  19.990  1.00  0.00
ATOM     58  DU6 POC A   1      80.990  80.220  17.090  1.00  0.00
ATOM     59  DU7 POC A   1      81.645  82.900  18.635  1.00  0.00
ATOM     60  DU8 POC A   1      80.405  87.310  20.310  1.00  0.00
ATOM     61  DU9 POC A   1      78.690  89.565  22.740  1.00  0.00
