# Supplementary material for: Structure and Dynamics of the Membrane-Bound Cytochrome P450 2C9
Source: PLoS Comput Biol. 2011 Aug 11;7(8):e1002152. doi: 10.1371/journal.pcbi.1002152 (PMC3154944; doi:10.1371/journal.pcbi.1002152)
Supplement: Protocol S2 — Procedure to convert coarse-grained to atomic resolution POPC molecules. Protocol_S2.tar.bz2 contains the files necessary for carrying out this procedure: (i) a full atomic-resolution library of POPC lipids containing 1454 different conformations, (ii) the force field parameters to be used together with the library (with permission from Martinek T. and Jojart B.), (iii) the conversion program written in tcl for use with the VMD program, (iv) a bash script that uses the AMBER software to perform the final minimization step and assembles the converted membrane. (BZ2) [file pcbi.1002152.s015.bz2 › popc_cg2aa/popc_lib_aa/popc_aa.1052.pdb]

ATOM      1  C1  POC A   1      79.030 136.410   8.460  1.00  0.00            
ATOM      2  C2  POC A   1      78.960 138.090  10.280  1.00  0.00            
ATOM      3  C3  POC A   1      77.030 137.680   8.840  1.00  0.00            
ATOM      4  N   POC A   1      78.210 137.030   9.550  1.00  0.00            
ATOM      5  C4  POC A   1      77.920 135.960  10.510  1.00  0.00            
ATOM      6  C5  POC A   1      76.810 135.890  11.560  1.00  0.00            
ATOM      7  O1P POC A   1      76.530 137.130  12.140  1.00  0.00            
ATOM      8  P   POC A   1      76.550 137.090  13.710  1.00  0.00            
ATOM      9  O2P POC A   1      75.310 136.390  13.970  1.00  0.00            
ATOM     10  O3P POC A   1      77.860 136.500  13.990  1.00  0.00            
ATOM     11  O4P POC A   1      76.340 138.610  14.080  1.00  0.00            
ATOM     12  C6  POC A   1      77.470 139.400  13.810  1.00  0.00            
ATOM     13  C7  POC A   1      77.290 140.770  14.480  1.00  0.00            
ATOM     14  O71 POC A   1      78.510 141.470  14.890  1.00  0.00            
ATOM     15  C81 POC A   1      79.430 141.870  13.930  1.00  0.00            
ATOM     16  O81 POC A   1      79.190 141.890  12.690  1.00  0.00            
ATOM     17  C1A POC A   1      80.790 142.220  14.540  1.00  0.00            
ATOM     18  C1B POC A   1      81.760 141.040  14.340  1.00  0.00            
ATOM     19  C1C POC A   1      81.310 139.960  15.360  1.00  0.00            
ATOM     20  C1D POC A   1      82.580 139.220  15.810  1.00  0.00            
ATOM     21  C1E POC A   1      82.500 138.340  17.070  1.00  0.00            
ATOM     22  C1F POC A   1      81.440 137.250  16.830  1.00  0.00            
ATOM     23  C1G POC A   1      81.240 136.200  17.910  1.00  0.00            
ATOM     24  CZ1 POC A   1      80.380 135.050  17.270  1.00  0.00            
ATOM     25  CZ2 POC A   1      80.220 133.890  17.930  1.00  0.00            
ATOM     26  C1H POC A   1      80.950 133.710  19.240  1.00  0.00            
ATOM     27  C1I POC A   1      80.970 132.220  19.600  1.00  0.00            
ATOM     28  C1J POC A   1      79.680 131.520  20.210  1.00  0.00            
ATOM     29  C1K POC A   1      79.350 132.040  21.590  1.00  0.00            
ATOM     30  C1L POC A   1      78.180 131.360  22.250  1.00  0.00            
ATOM     31  C1M POC A   1      78.460 131.310  23.770  1.00  0.00            
ATOM     32  C72 POC A   1      76.290 140.520  15.620  1.00  0.00            
ATOM     33  O72 POC A   1      76.010 141.570  16.570  1.00  0.00            
ATOM     34  C82 POC A   1      74.820 141.350  17.170  1.00  0.00            
ATOM     35  O82 POC A   1      74.190 140.340  16.820  1.00  0.00            
ATOM     36  C2A POC A   1      74.310 142.300  18.260  1.00  0.00            
ATOM     37  C2B POC A   1      75.320 142.460  19.390  1.00  0.00            
ATOM     38  C2C POC A   1      74.920 143.680  20.220  1.00  0.00            
ATOM     39  C2D POC A   1      75.620 143.540  21.580  1.00  0.00            
ATOM     40  C2E POC A   1      75.320 142.280  22.380  1.00  0.00            
ATOM     41  C2F POC A   1      75.750 142.420  23.830  1.00  0.00            
ATOM     42  C2G POC A   1      77.250 142.750  23.850  1.00  0.00            
ATOM     43  C2H POC A   1      77.580 143.040  25.280  1.00  0.00            
ATOM     44  C2I POC A   1      78.910 143.680  25.510  1.00  0.00            
ATOM     45  C2J POC A   1      78.990 143.760  27.030  1.00  0.00            
ATOM     46  C2K POC A   1      80.190 144.580  27.450  1.00  0.00            
ATOM     47  C2L POC A   1      81.430 144.020  26.750  1.00  0.00            
ATOM     48  C2M POC A   1      82.540 145.060  26.580  1.00  0.00            
ATOM     49  C2N POC A   1      83.800 144.360  26.080  1.00  0.00            
ATOM     50  C2T POC A   1      84.170 144.840  24.670  1.00  0.00            
ATOM     51  C1N POC A   1      77.440 130.490  24.560  1.00  0.00            
ATOM     52  C1T POC A   1      77.910 130.390  25.990  1.00  0.00            
ATOM     53  DU1 POC A   1      81.535 140.500  14.850  1.00  0.00
ATOM     54  DU2 POC A   1      81.970 137.795  16.950  1.00  0.00
ATOM     55  DU3 POC A   1      80.300 134.470  17.600  1.00  0.00
ATOM     56  DU4 POC A   1      79.515 131.780  20.900  1.00  0.00
ATOM     57  DU5 POC A   1      77.950 130.900  24.165  1.00  0.00
ATOM     58  DU6 POC A   1      75.120 143.070  19.805  1.00  0.00
ATOM     59  DU7 POC A   1      75.535 142.350  23.105  1.00  0.00
ATOM     60  DU8 POC A   1      78.950 143.720  26.270  1.00  0.00
ATOM     61  DU9 POC A   1      83.170 144.710  26.330  1.00  0.00
