# Supplementary material for: Structure and Dynamics of the Membrane-Bound Cytochrome P450 2C9
Source: PLoS Comput Biol. 2011 Aug 11;7(8):e1002152. doi: 10.1371/journal.pcbi.1002152 (PMC3154944; doi:10.1371/journal.pcbi.1002152)
Supplement: Protocol S2 — Procedure to convert coarse-grained to atomic resolution POPC molecules. Protocol_S2.tar.bz2 contains the files necessary for carrying out this procedure: (i) a full atomic-resolution library of POPC lipids containing 1454 different conformations, (ii) the force field parameters to be used together with the library (with permission from Martinek T. and Jojart B.), (iii) the conversion program written in tcl for use with the VMD program, (iv) a bash script that uses the AMBER software to perform the final minimization step and assembles the converted membrane. (BZ2) [file pcbi.1002152.s015.bz2 › popc_cg2aa/popc_lib_aa/popc_aa.635.pdb]

ATOM      1  C1  POC A   1     110.800  95.210  48.150  1.00  0.00            
ATOM      2  C2  POC A   1     109.030  96.590  48.640  1.00  0.00            
ATOM      3  C3  POC A   1     109.480  96.210  46.430  1.00  0.00            
ATOM      4  N   POC A   1     109.420  95.510  47.730  1.00  0.00            
ATOM      5  C4  POC A   1     108.470  94.390  47.650  1.00  0.00            
ATOM      6  C5  POC A   1     109.000  93.030  47.190  1.00  0.00            
ATOM      7  O1P POC A   1     109.620  93.010  45.900  1.00  0.00            
ATOM      8  P   POC A   1     110.180  91.550  45.500  1.00  0.00            
ATOM      9  O2P POC A   1     111.550  91.340  46.000  1.00  0.00            
ATOM     10  O3P POC A   1     109.060  90.700  45.940  1.00  0.00            
ATOM     11  O4P POC A   1     109.970  91.780  43.920  1.00  0.00            
ATOM     12  C6  POC A   1     108.590  91.870  43.550  1.00  0.00            
ATOM     13  C7  POC A   1     108.350  92.230  42.090  1.00  0.00            
ATOM     14  O71 POC A   1     108.260  91.160  41.140  1.00  0.00            
ATOM     15  C81 POC A   1     107.020  90.640  40.980  1.00  0.00            
ATOM     16  O81 POC A   1     106.170  90.790  41.870  1.00  0.00            
ATOM     17  C1A POC A   1     106.840  89.520  39.960  1.00  0.00            
ATOM     18  C1B POC A   1     105.590  89.770  39.120  1.00  0.00            
ATOM     19  C1C POC A   1     105.670  89.170  37.710  1.00  0.00            
ATOM     20  C1D POC A   1     106.960  89.580  36.990  1.00  0.00            
ATOM     21  C1E POC A   1     107.150  88.950  35.610  1.00  0.00            
ATOM     22  C1F POC A   1     108.500  89.530  35.200  1.00  0.00            
ATOM     23  C1G POC A   1     108.860  89.240  33.740  1.00  0.00            
ATOM     24  CZ1 POC A   1     110.290  89.720  33.500  1.00  0.00            
ATOM     25  CZ2 POC A   1     110.640  89.830  32.210  1.00  0.00            
ATOM     26  C1H POC A   1     109.640  89.510  31.100  1.00  0.00            
ATOM     27  C1I POC A   1     110.140  89.760  29.680  1.00  0.00            
ATOM     28  C1J POC A   1     109.020  89.630  28.640  1.00  0.00            
ATOM     29  C1K POC A   1     109.690  89.400  27.290  1.00  0.00            
ATOM     30  C1L POC A   1     108.610  89.150  26.240  1.00  0.00            
ATOM     31  C1M POC A   1     109.090  88.500  24.930  1.00  0.00            
ATOM     32  C72 POC A   1     109.380  93.290  41.700  1.00  0.00            
ATOM     33  O72 POC A   1     108.920  94.230  40.730  1.00  0.00            
ATOM     34  C82 POC A   1     109.820  95.250  40.680  1.00  0.00            
ATOM     35  O82 POC A   1     110.780  95.300  41.450  1.00  0.00            
ATOM     36  C2A POC A   1     109.730  96.340  39.600  1.00  0.00            
ATOM     37  C2B POC A   1     110.670  95.930  38.470  1.00  0.00            
ATOM     38  C2C POC A   1     110.250  96.640  37.170  1.00  0.00            
ATOM     39  C2D POC A   1     110.990  96.080  35.950  1.00  0.00            
ATOM     40  C2E POC A   1     110.360  96.670  34.680  1.00  0.00            
ATOM     41  C2F POC A   1     111.230  96.170  33.520  1.00  0.00            
ATOM     42  C2G POC A   1     112.570  96.920  33.520  1.00  0.00            
ATOM     43  C2H POC A   1     113.350  96.510  32.280  1.00  0.00            
ATOM     44  C2I POC A   1     113.770  95.050  32.480  1.00  0.00            
ATOM     45  C2J POC A   1     114.610  94.490  31.330  1.00  0.00            
ATOM     46  C2K POC A   1     113.880  94.570  29.990  1.00  0.00            
ATOM     47  C2L POC A   1     114.420  93.620  28.930  1.00  0.00            
ATOM     48  C2M POC A   1     115.810  93.990  28.430  1.00  0.00            
ATOM     49  C2N POC A   1     116.620  92.790  27.930  1.00  0.00            
ATOM     50  C2T POC A   1     117.880  93.300  27.240  1.00  0.00            
ATOM     51  C1N POC A   1     110.320  89.180  24.320  1.00  0.00            
ATOM     52  C1T POC A   1     110.730  88.660  22.940  1.00  0.00            
ATOM     53  DU1 POC A   1     105.630  89.470  38.415  1.00  0.00
ATOM     54  DU2 POC A   1     107.825  89.240  35.405  1.00  0.00
ATOM     55  DU3 POC A   1     110.465  89.775  32.855  1.00  0.00
ATOM     56  DU4 POC A   1     109.355  89.515  27.965  1.00  0.00
ATOM     57  DU5 POC A   1     109.705  88.840  24.625  1.00  0.00
ATOM     58  DU6 POC A   1     110.460  96.285  37.820  1.00  0.00
ATOM     59  DU7 POC A   1     110.795  96.420  34.100  1.00  0.00
ATOM     60  DU8 POC A   1     114.190  94.770  31.905  1.00  0.00
ATOM     61  DU9 POC A   1     116.215  93.390  28.180  1.00  0.00
