# Supplementary material for: Structure and Dynamics of the Membrane-Bound Cytochrome P450 2C9
Source: PLoS Comput Biol. 2011 Aug 11;7(8):e1002152. doi: 10.1371/journal.pcbi.1002152 (PMC3154944; doi:10.1371/journal.pcbi.1002152)
Supplement: Protocol S2 — Procedure to convert coarse-grained to atomic resolution POPC molecules. Protocol_S2.tar.bz2 contains the files necessary for carrying out this procedure: (i) a full atomic-resolution library of POPC lipids containing 1454 different conformations, (ii) the force field parameters to be used together with the library (with permission from Martinek T. and Jojart B.), (iii) the conversion program written in tcl for use with the VMD program, (iv) a bash script that uses the AMBER software to perform the final minimization step and assembles the converted membrane. (BZ2) [file pcbi.1002152.s015.bz2 › popc_cg2aa/popc_lib_aa/popc_aa.3.pdb]

ATOM      1  C1  POC A   1      58.000   9.320  43.510  1.00  0.00            
ATOM      2  C2  POC A   1      56.780   7.530  42.880  1.00  0.00            
ATOM      3  C3  POC A   1      57.750   7.500  44.990  1.00  0.00            
ATOM      4  N   POC A   1      57.020   8.370  44.060  1.00  0.00            
ATOM      5  C4  POC A   1      55.870   9.070  44.670  1.00  0.00            
ATOM      6  C5  POC A   1      55.030   8.320  45.700  1.00  0.00            
ATOM      7  O1P POC A   1      54.430   7.150  45.150  1.00  0.00            
ATOM      8  P   POC A   1      54.250   5.970  46.230  1.00  0.00            
ATOM      9  O2P POC A   1      55.640   5.510  46.440  1.00  0.00            
ATOM     10  O3P POC A   1      53.430   6.560  47.320  1.00  0.00            
ATOM     11  O4P POC A   1      53.390   5.050  45.230  1.00  0.00            
ATOM     12  C6  POC A   1      54.390   4.530  44.350  1.00  0.00            
ATOM     13  C7  POC A   1      53.850   3.650  43.220  1.00  0.00            
ATOM     14  O71 POC A   1      53.310   4.320  42.080  1.00  0.00            
ATOM     15  C81 POC A   1      54.210   4.970  41.290  1.00  0.00            
ATOM     16  O81 POC A   1      55.410   4.860  41.550  1.00  0.00            
ATOM     17  C1A POC A   1      53.720   5.750  40.070  1.00  0.00            
ATOM     18  C1B POC A   1      52.270   6.230  40.170  1.00  0.00            
ATOM     19  C1C POC A   1      51.630   6.730  38.880  1.00  0.00            
ATOM     20  C1D POC A   1      50.130   7.020  39.050  1.00  0.00            
ATOM     21  C1E POC A   1      49.470   7.450  37.740  1.00  0.00            
ATOM     22  C1F POC A   1      48.020   7.870  37.960  1.00  0.00            
ATOM     23  C1G POC A   1      47.420   8.440  36.670  1.00  0.00            
ATOM     24  CZ1 POC A   1      45.970   8.810  37.000  1.00  0.00            
ATOM     25  CZ2 POC A   1      45.230   9.530  36.150  1.00  0.00            
ATOM     26  C1H POC A   1      45.910  10.040  34.880  1.00  0.00            
ATOM     27  C1I POC A   1      44.870  10.290  33.790  1.00  0.00            
ATOM     28  C1J POC A   1      44.350   8.910  33.380  1.00  0.00            
ATOM     29  C1K POC A   1      43.540   8.750  32.090  1.00  0.00            
ATOM     30  C1L POC A   1      42.780   7.430  32.230  1.00  0.00            
ATOM     31  C1M POC A   1      41.790   7.780  33.340  1.00  0.00            
ATOM     32  C72 POC A   1      52.870   2.680  43.890  1.00  0.00            
ATOM     33  O72 POC A   1      52.490   1.610  43.020  1.00  0.00            
ATOM     34  C82 POC A   1      51.560   1.870  42.060  1.00  0.00            
ATOM     35  O82 POC A   1      50.580   2.500  42.460  1.00  0.00            
ATOM     36  C2A POC A   1      51.550   0.850  40.920  1.00  0.00            
ATOM     37  C2B POC A   1      51.060   1.380  39.570  1.00  0.00            
ATOM     38  C2C POC A   1      51.070   0.140  38.660  1.00  0.00            
ATOM     39  C2D POC A   1      52.490  -0.410  38.450  1.00  0.00            
ATOM     40  C2E POC A   1      52.460  -1.410  37.290  1.00  0.00            
ATOM     41  C2F POC A   1      51.690  -0.770  36.130  1.00  0.00            
ATOM     42  C2G POC A   1      51.800  -1.620  34.860  1.00  0.00            
ATOM     43  C2H POC A   1      50.950  -0.980  33.760  1.00  0.00            
ATOM     44  C2I POC A   1      51.000  -1.720  32.420  1.00  0.00            
ATOM     45  C2J POC A   1      50.160  -0.970  31.380  1.00  0.00            
ATOM     46  C2K POC A   1      50.240  -1.670  30.020  1.00  0.00            
ATOM     47  C2L POC A   1      49.150  -1.030  29.150  1.00  0.00            
ATOM     48  C2M POC A   1      49.150  -1.590  27.730  1.00  0.00            
ATOM     49  C2N POC A   1      48.450  -0.590  26.810  1.00  0.00            
ATOM     50  C2T POC A   1      48.040  -1.270  25.510  1.00  0.00            
ATOM     51  C1N POC A   1      40.970   6.530  33.660  1.00  0.00            
ATOM     52  C1T POC A   1      40.140   6.560  34.940  1.00  0.00            
ATOM     53  DU1 POC A   1      51.950   6.480  39.525  1.00  0.00
ATOM     54  DU2 POC A   1      48.745   7.660  37.850  1.00  0.00
ATOM     55  DU3 POC A   1      45.600   9.170  36.575  1.00  0.00
ATOM     56  DU4 POC A   1      43.945   8.830  32.735  1.00  0.00
ATOM     57  DU5 POC A   1      41.380   7.155  33.500  1.00  0.00
ATOM     58  DU6 POC A   1      51.065   0.760  39.115  1.00  0.00
ATOM     59  DU7 POC A   1      52.075  -1.090  36.710  1.00  0.00
ATOM     60  DU8 POC A   1      50.580  -1.345  31.900  1.00  0.00
ATOM     61  DU9 POC A   1      48.800  -1.090  27.270  1.00  0.00
