# Supplementary material for: Structure and Dynamics of the Membrane-Bound Cytochrome P450 2C9
Source: PLoS Comput Biol. 2011 Aug 11;7(8):e1002152. doi: 10.1371/journal.pcbi.1002152 (PMC3154944; doi:10.1371/journal.pcbi.1002152)
Supplement: Protocol S2 — Procedure to convert coarse-grained to atomic resolution POPC molecules. Protocol_S2.tar.bz2 contains the files necessary for carrying out this procedure: (i) a full atomic-resolution library of POPC lipids containing 1454 different conformations, (ii) the force field parameters to be used together with the library (with permission from Martinek T. and Jojart B.), (iii) the conversion program written in tcl for use with the VMD program, (iv) a bash script that uses the AMBER software to perform the final minimization step and assembles the converted membrane. (BZ2) [file pcbi.1002152.s015.bz2 › popc_cg2aa/popc_lib_aa/popc_aa.1421.pdb]

ATOM      1  C1  POC A   1     105.690  43.090  45.420  1.00  0.00            
ATOM      2  C2  POC A   1     104.650  41.250  44.470  1.00  0.00            
ATOM      3  C3  POC A   1     103.270  42.690  45.730  1.00  0.00            
ATOM      4  N   POC A   1     104.410  42.660  44.810  1.00  0.00            
ATOM      5  C4  POC A   1     104.140  43.420  43.570  1.00  0.00            
ATOM      6  C5  POC A   1     104.150  44.990  43.660  1.00  0.00            
ATOM      7  O1P POC A   1     104.170  45.510  42.360  1.00  0.00            
ATOM      8  P   POC A   1     104.330  47.080  42.550  1.00  0.00            
ATOM      9  O2P POC A   1     103.280  47.650  43.500  1.00  0.00            
ATOM     10  O3P POC A   1     105.850  47.030  42.950  1.00  0.00            
ATOM     11  O4P POC A   1     104.130  47.750  41.120  1.00  0.00            
ATOM     12  C6  POC A   1     102.750  47.460  40.790  1.00  0.00            
ATOM     13  C7  POC A   1     102.100  47.820  39.440  1.00  0.00            
ATOM     14  O71 POC A   1     101.750  46.800  38.460  1.00  0.00            
ATOM     15  C81 POC A   1     100.930  45.740  38.730  1.00  0.00            
ATOM     16  O81 POC A   1     100.890  45.330  39.890  1.00  0.00            
ATOM     17  C1A POC A   1     100.210  45.040  37.550  1.00  0.00            
ATOM     18  C1B POC A   1     101.300  44.590  36.510  1.00  0.00            
ATOM     19  C1C POC A   1     100.720  43.940  35.230  1.00  0.00            
ATOM     20  C1D POC A   1      99.570  44.830  34.660  1.00  0.00            
ATOM     21  C1E POC A   1      98.990  44.200  33.380  1.00  0.00            
ATOM     22  C1F POC A   1      98.330  42.840  33.690  1.00  0.00            
ATOM     23  C1G POC A   1      98.390  41.840  32.530  1.00  0.00            
ATOM     24  CZ1 POC A   1      97.940  40.370  32.790  1.00  0.00            
ATOM     25  CZ2 POC A   1      98.110  39.270  32.020  1.00  0.00            
ATOM     26  C1H POC A   1      98.950  39.430  30.760  1.00  0.00            
ATOM     27  C1I POC A   1      99.860  38.200  30.520  1.00  0.00            
ATOM     28  C1J POC A   1     100.320  38.400  29.080  1.00  0.00            
ATOM     29  C1K POC A   1     100.060  37.160  28.220  1.00  0.00            
ATOM     30  C1L POC A   1     100.770  35.880  28.750  1.00  0.00            
ATOM     31  C1M POC A   1     100.280  34.670  27.940  1.00  0.00            
ATOM     32  C72 POC A   1     103.210  48.790  39.010  1.00  0.00            
ATOM     33  O72 POC A   1     102.850  49.930  38.250  1.00  0.00            
ATOM     34  C82 POC A   1     102.530  49.880  36.940  1.00  0.00            
ATOM     35  O82 POC A   1     101.650  50.590  36.530  1.00  0.00            
ATOM     36  C2A POC A   1     103.270  48.950  36.030  1.00  0.00            
ATOM     37  C2B POC A   1     102.420  48.710  34.720  1.00  0.00            
ATOM     38  C2C POC A   1     103.180  48.180  33.530  1.00  0.00            
ATOM     39  C2D POC A   1     102.230  47.780  32.380  1.00  0.00            
ATOM     40  C2E POC A   1     102.980  47.200  31.180  1.00  0.00            
ATOM     41  C2F POC A   1     102.130  46.680  29.980  1.00  0.00            
ATOM     42  C2G POC A   1     101.340  45.380  30.290  1.00  0.00            
ATOM     43  C2H POC A   1     100.770  44.890  28.950  1.00  0.00            
ATOM     44  C2I POC A   1     101.740  44.360  27.870  1.00  0.00            
ATOM     45  C2J POC A   1     101.000  43.500  26.810  1.00  0.00            
ATOM     46  C2K POC A   1     101.950  42.910  25.810  1.00  0.00            
ATOM     47  C2L POC A   1     101.000  42.610  24.650  1.00  0.00            
ATOM     48  C2M POC A   1      99.990  41.470  24.680  1.00  0.00            
ATOM     49  C2N POC A   1      98.890  41.720  23.660  1.00  0.00            
ATOM     50  C2T POC A   1      99.410  41.230  22.300  1.00  0.00            
ATOM     51  C1N POC A   1     100.880  33.440  28.580  1.00  0.00            
ATOM     52  C1T POC A   1     100.630  33.410  30.100  1.00  0.00            
ATOM     53  DU1 POC A   1     101.010  44.265  35.870  1.00  0.00
ATOM     54  DU2 POC A   1      98.660  43.520  33.535  1.00  0.00
ATOM     55  DU3 POC A   1      98.025  39.820  32.405  1.00  0.00
ATOM     56  DU4 POC A   1     100.190  37.780  28.650  1.00  0.00
ATOM     57  DU5 POC A   1     100.580  34.055  28.260  1.00  0.00
ATOM     58  DU6 POC A   1     102.800  48.445  34.125  1.00  0.00
ATOM     59  DU7 POC A   1     102.555  46.940  30.580  1.00  0.00
ATOM     60  DU8 POC A   1     101.370  43.930  27.340  1.00  0.00
ATOM     61  DU9 POC A   1      99.440  41.595  24.170  1.00  0.00
