# Supplementary material for: Structure and Dynamics of the Membrane-Bound Cytochrome P450 2C9
Source: PLoS Comput Biol. 2011 Aug 11;7(8):e1002152. doi: 10.1371/journal.pcbi.1002152 (PMC3154944; doi:10.1371/journal.pcbi.1002152)
Supplement: Protocol S2 — Procedure to convert coarse-grained to atomic resolution POPC molecules. Protocol_S2.tar.bz2 contains the files necessary for carrying out this procedure: (i) a full atomic-resolution library of POPC lipids containing 1454 different conformations, (ii) the force field parameters to be used together with the library (with permission from Martinek T. and Jojart B.), (iii) the conversion program written in tcl for use with the VMD program, (iv) a bash script that uses the AMBER software to perform the final minimization step and assembles the converted membrane. (BZ2) [file pcbi.1002152.s015.bz2 › popc_cg2aa/popc_lib_aa/popc_aa.122.pdb]

ATOM      1  C1  POC A   1      78.820 104.240  10.700  1.00  0.00            
ATOM      2  C2  POC A   1      78.380 104.780  13.030  1.00  0.00            
ATOM      3  C3  POC A   1      78.210 106.320  11.440  1.00  0.00            
ATOM      4  N   POC A   1      77.850 104.890  11.640  1.00  0.00            
ATOM      5  C4  POC A   1      76.410 104.530  11.430  1.00  0.00            
ATOM      6  C5  POC A   1      75.980 103.040  11.400  1.00  0.00            
ATOM      7  O1P POC A   1      74.620 102.720  11.150  1.00  0.00            
ATOM      8  P   POC A   1      74.490 101.240  10.620  1.00  0.00            
ATOM      9  O2P POC A   1      73.170 100.870  10.050  1.00  0.00            
ATOM     10  O3P POC A   1      75.700 101.110   9.690  1.00  0.00            
ATOM     11  O4P POC A   1      74.750 100.390  11.960  1.00  0.00            
ATOM     12  C6  POC A   1      73.680  99.430  12.250  1.00  0.00            
ATOM     13  C7  POC A   1      74.040  98.680  13.530  1.00  0.00            
ATOM     14  O71 POC A   1      73.650  99.420  14.750  1.00  0.00            
ATOM     15  C81 POC A   1      72.340  99.280  15.060  1.00  0.00            
ATOM     16  O81 POC A   1      71.510  98.720  14.390  1.00  0.00            
ATOM     17  C1A POC A   1      71.880 100.220  16.190  1.00  0.00            
ATOM     18  C1B POC A   1      72.620 100.010  17.520  1.00  0.00            
ATOM     19  C1C POC A   1      71.840 100.260  18.780  1.00  0.00            
ATOM     20  C1D POC A   1      72.650  99.730  19.970  1.00  0.00            
ATOM     21  C1E POC A   1      72.050  99.950  21.330  1.00  0.00            
ATOM     22  C1F POC A   1      72.770  99.270  22.450  1.00  0.00            
ATOM     23  C1G POC A   1      74.090  99.990  22.640  1.00  0.00            
ATOM     24  CZ1 POC A   1      75.090  99.860  23.860  1.00  0.00            
ATOM     25  CZ2 POC A   1      76.370 100.250  23.790  1.00  0.00            
ATOM     26  C1H POC A   1      77.130 100.850  22.630  1.00  0.00            
ATOM     27  C1I POC A   1      78.250 101.650  23.270  1.00  0.00            
ATOM     28  C1J POC A   1      79.220 102.280  22.270  1.00  0.00            
ATOM     29  C1K POC A   1      80.280 103.140  22.930  1.00  0.00            
ATOM     30  C1L POC A   1      80.490 104.370  22.020  1.00  0.00            
ATOM     31  C1M POC A   1      81.700 105.140  22.460  1.00  0.00            
ATOM     32  C72 POC A   1      75.500  98.310  13.340  1.00  0.00            
ATOM     33  O72 POC A   1      75.680  96.890  13.200  1.00  0.00            
ATOM     34  C82 POC A   1      76.850  96.410  12.970  1.00  0.00            
ATOM     35  O82 POC A   1      77.830  97.170  12.850  1.00  0.00            
ATOM     36  C2A POC A   1      77.140  94.980  13.120  1.00  0.00            
ATOM     37  C2B POC A   1      76.610  94.300  14.450  1.00  0.00            
ATOM     38  C2C POC A   1      77.070  92.860  14.540  1.00  0.00            
ATOM     39  C2D POC A   1      76.770  92.150  15.840  1.00  0.00            
ATOM     40  C2E POC A   1      76.960  90.670  15.860  1.00  0.00            
ATOM     41  C2F POC A   1      76.660  90.310  17.350  1.00  0.00            
ATOM     42  C2G POC A   1      75.380  90.980  17.980  1.00  0.00            
ATOM     43  C2H POC A   1      74.760  90.110  19.100  1.00  0.00            
ATOM     44  C2I POC A   1      73.550  90.750  19.830  1.00  0.00            
ATOM     45  C2J POC A   1      72.320  90.770  18.950  1.00  0.00            
ATOM     46  C2K POC A   1      71.280  91.760  19.450  1.00  0.00            
ATOM     47  C2L POC A   1      70.130  92.040  18.520  1.00  0.00            
ATOM     48  C2M POC A   1      69.120  92.660  19.440  1.00  0.00            
ATOM     49  C2N POC A   1      67.760  92.730  18.770  1.00  0.00            
ATOM     50  C2T POC A   1      66.610  92.830  19.790  1.00  0.00            
ATOM     51  C1N POC A   1      81.820 106.580  21.770  1.00  0.00            
ATOM     52  C1T POC A   1      82.630 107.630  22.660  1.00  0.00            
ATOM     53  DU1 POC A   1      72.230 100.135  18.150  1.00  0.00
ATOM     54  DU2 POC A   1      72.410  99.610  21.890  1.00  0.00
ATOM     55  DU3 POC A   1      75.730 100.055  23.825  1.00  0.00
ATOM     56  DU4 POC A   1      79.750 102.710  22.600  1.00  0.00
ATOM     57  DU5 POC A   1      81.760 105.860  22.115  1.00  0.00
ATOM     58  DU6 POC A   1      76.840  93.580  14.495  1.00  0.00
ATOM     59  DU7 POC A   1      76.810  90.490  16.605  1.00  0.00
ATOM     60  DU8 POC A   1      72.935  90.760  19.390  1.00  0.00
ATOM     61  DU9 POC A   1      68.440  92.695  19.105  1.00  0.00
