# Supplementary material for: Structure and Dynamics of the Membrane-Bound Cytochrome P450 2C9
Source: PLoS Comput Biol. 2011 Aug 11;7(8):e1002152. doi: 10.1371/journal.pcbi.1002152 (PMC3154944; doi:10.1371/journal.pcbi.1002152)
Supplement: Protocol S2 — Procedure to convert coarse-grained to atomic resolution POPC molecules. Protocol_S2.tar.bz2 contains the files necessary for carrying out this procedure: (i) a full atomic-resolution library of POPC lipids containing 1454 different conformations, (ii) the force field parameters to be used together with the library (with permission from Martinek T. and Jojart B.), (iii) the conversion program written in tcl for use with the VMD program, (iv) a bash script that uses the AMBER software to perform the final minimization step and assembles the converted membrane. (BZ2) [file pcbi.1002152.s015.bz2 › popc_cg2aa/popc_lib_aa/popc_aa.895.pdb]

ATOM      1  C1  POC A   1      97.740  37.070  41.850  1.00  0.00            
ATOM      2  C2  POC A   1      98.530  36.100  39.890  1.00  0.00            
ATOM      3  C3  POC A   1      99.110  38.390  40.460  1.00  0.00            
ATOM      4  N   POC A   1      98.910  37.020  40.970  1.00  0.00            
ATOM      5  C4  POC A   1     100.130  36.610  41.690  1.00  0.00            
ATOM      6  C5  POC A   1     101.440  36.440  40.920  1.00  0.00            
ATOM      7  O1P POC A   1     101.690  35.080  40.540  1.00  0.00            
ATOM      8  P   POC A   1     103.240  34.890  40.180  1.00  0.00            
ATOM      9  O2P POC A   1     103.920  35.250  41.440  1.00  0.00            
ATOM     10  O3P POC A   1     103.430  33.570  39.520  1.00  0.00            
ATOM     11  O4P POC A   1     103.510  36.060  39.110  1.00  0.00            
ATOM     12  C6  POC A   1     102.990  35.820  37.800  1.00  0.00            
ATOM     13  C7  POC A   1     103.340  36.830  36.710  1.00  0.00            
ATOM     14  O71 POC A   1     102.560  36.630  35.520  1.00  0.00            
ATOM     15  C81 POC A   1     102.130  37.670  34.760  1.00  0.00            
ATOM     16  O81 POC A   1     102.420  38.830  35.040  1.00  0.00            
ATOM     17  C1A POC A   1     101.460  37.250  33.450  1.00  0.00            
ATOM     18  C1B POC A   1     102.290  36.190  32.720  1.00  0.00            
ATOM     19  C1C POC A   1     101.980  36.010  31.230  1.00  0.00            
ATOM     20  C1D POC A   1     103.200  35.370  30.580  1.00  0.00            
ATOM     21  C1E POC A   1     102.970  35.260  29.080  1.00  0.00            
ATOM     22  C1F POC A   1     104.280  34.840  28.400  1.00  0.00            
ATOM     23  C1G POC A   1     104.180  34.840  26.870  1.00  0.00            
ATOM     24  CZ1 POC A   1     105.550  34.360  26.400  1.00  0.00            
ATOM     25  CZ2 POC A   1     105.720  33.870  25.160  1.00  0.00            
ATOM     26  C1H POC A   1     104.460  33.630  24.330  1.00  0.00            
ATOM     27  C1I POC A   1     104.650  32.640  23.180  1.00  0.00            
ATOM     28  C1J POC A   1     103.400  32.550  22.290  1.00  0.00            
ATOM     29  C1K POC A   1     103.480  31.330  21.370  1.00  0.00            
ATOM     30  C1L POC A   1     102.350  31.170  20.350  1.00  0.00            
ATOM     31  C1M POC A   1     102.670  30.250  19.160  1.00  0.00            
ATOM     32  C72 POC A   1     104.860  36.810  36.540  1.00  0.00            
ATOM     33  O72 POC A   1     105.240  35.440  36.380  1.00  0.00            
ATOM     34  C82 POC A   1     106.550  35.060  36.390  1.00  0.00            
ATOM     35  O82 POC A   1     107.380  35.780  36.950  1.00  0.00            
ATOM     36  C2A POC A   1     106.950  33.640  35.990  1.00  0.00            
ATOM     37  C2B POC A   1     107.040  33.190  34.530  1.00  0.00            
ATOM     38  C2C POC A   1     105.630  33.050  33.970  1.00  0.00            
ATOM     39  C2D POC A   1     105.540  32.310  32.630  1.00  0.00            
ATOM     40  C2E POC A   1     104.080  32.080  32.260  1.00  0.00            
ATOM     41  C2F POC A   1     104.220  31.240  30.990  1.00  0.00            
ATOM     42  C2G POC A   1     102.830  30.710  30.620  1.00  0.00            
ATOM     43  C2H POC A   1     103.010  29.620  29.560  1.00  0.00            
ATOM     44  C2I POC A   1     103.550  30.060  28.200  1.00  0.00            
ATOM     45  C2J POC A   1     104.100  28.950  27.310  1.00  0.00            
ATOM     46  C2K POC A   1     104.660  29.680  26.090  1.00  0.00            
ATOM     47  C2L POC A   1     105.340  28.510  25.370  1.00  0.00            
ATOM     48  C2M POC A   1     105.940  28.870  24.010  1.00  0.00            
ATOM     49  C2N POC A   1     106.500  27.570  23.410  1.00  0.00            
ATOM     50  C2T POC A   1     106.510  27.820  21.900  1.00  0.00            
ATOM     51  C1N POC A   1     103.870  30.740  18.350  1.00  0.00            
ATOM     52  C1T POC A   1     104.470  29.690  17.410  1.00  0.00            
ATOM     53  DU1 POC A   1     102.135  36.100  31.975  1.00  0.00
ATOM     54  DU2 POC A   1     103.625  35.050  28.740  1.00  0.00
ATOM     55  DU3 POC A   1     105.635  34.115  25.780  1.00  0.00
ATOM     56  DU4 POC A   1     103.440  31.940  21.830  1.00  0.00
ATOM     57  DU5 POC A   1     103.270  30.495  18.755  1.00  0.00
ATOM     58  DU6 POC A   1     106.335  33.120  34.250  1.00  0.00
ATOM     59  DU7 POC A   1     104.150  31.660  31.625  1.00  0.00
ATOM     60  DU8 POC A   1     103.825  29.505  27.755  1.00  0.00
ATOM     61  DU9 POC A   1     106.220  28.220  23.710  1.00  0.00
