# Supplementary material for: Structure and Dynamics of the Membrane-Bound Cytochrome P450 2C9
Source: PLoS Comput Biol. 2011 Aug 11;7(8):e1002152. doi: 10.1371/journal.pcbi.1002152 (PMC3154944; doi:10.1371/journal.pcbi.1002152)
Supplement: Protocol S2 — Procedure to convert coarse-grained to atomic resolution POPC molecules. Protocol_S2.tar.bz2 contains the files necessary for carrying out this procedure: (i) a full atomic-resolution library of POPC lipids containing 1454 different conformations, (ii) the force field parameters to be used together with the library (with permission from Martinek T. and Jojart B.), (iii) the conversion program written in tcl for use with the VMD program, (iv) a bash script that uses the AMBER software to perform the final minimization step and assembles the converted membrane. (BZ2) [file pcbi.1002152.s015.bz2 › popc_cg2aa/popc_lib_aa/popc_aa.1060.pdb]

ATOM      1  C1  POC A   1      90.110 121.760  13.390  1.00  0.00            
ATOM      2  C2  POC A   1      89.950 119.510  12.420  1.00  0.00            
ATOM      3  C3  POC A   1      87.970 120.570  12.910  1.00  0.00            
ATOM      4  N   POC A   1      89.380 120.860  12.420  1.00  0.00            
ATOM      5  C4  POC A   1      89.410 121.690  11.130  1.00  0.00            
ATOM      6  C5  POC A   1      90.830 122.090  10.570  1.00  0.00            
ATOM      7  O1P POC A   1      91.290 123.400  10.960  1.00  0.00            
ATOM      8  P   POC A   1      92.760 123.420  10.450  1.00  0.00            
ATOM      9  O2P POC A   1      92.990 122.560   9.260  1.00  0.00            
ATOM     10  O3P POC A   1      93.360 124.660  10.780  1.00  0.00            
ATOM     11  O4P POC A   1      93.350 122.420  11.490  1.00  0.00            
ATOM     12  C6  POC A   1      93.660 123.090  12.670  1.00  0.00            
ATOM     13  C7  POC A   1      94.440 122.170  13.650  1.00  0.00            
ATOM     14  O71 POC A   1      93.430 121.440  14.400  1.00  0.00            
ATOM     15  C81 POC A   1      93.710 120.160  14.900  1.00  0.00            
ATOM     16  O81 POC A   1      94.340 119.270  14.280  1.00  0.00            
ATOM     17  C1A POC A   1      92.800 119.750  16.050  1.00  0.00            
ATOM     18  C1B POC A   1      91.870 118.600  15.690  1.00  0.00            
ATOM     19  C1C POC A   1      90.980 118.150  16.860  1.00  0.00            
ATOM     20  C1D POC A   1      90.290 116.850  16.460  1.00  0.00            
ATOM     21  C1E POC A   1      89.050 116.680  17.390  1.00  0.00            
ATOM     22  C1F POC A   1      89.540 116.450  18.830  1.00  0.00            
ATOM     23  C1G POC A   1      88.310 116.460  19.690  1.00  0.00            
ATOM     24  CZ1 POC A   1      87.770 115.050  19.840  1.00  0.00            
ATOM     25  CZ2 POC A   1      86.550 114.780  20.240  1.00  0.00            
ATOM     26  C1H POC A   1      85.640 115.910  20.580  1.00  0.00            
ATOM     27  C1I POC A   1      84.390 115.450  21.330  1.00  0.00            
ATOM     28  C1J POC A   1      83.180 116.400  21.420  1.00  0.00            
ATOM     29  C1K POC A   1      83.500 117.710  22.120  1.00  0.00            
ATOM     30  C1L POC A   1      82.590 117.920  23.350  1.00  0.00            
ATOM     31  C1M POC A   1      81.080 118.210  23.250  1.00  0.00            
ATOM     32  C72 POC A   1      95.240 123.160  14.600  1.00  0.00            
ATOM     33  O72 POC A   1      94.310 124.040  15.290  1.00  0.00            
ATOM     34  C82 POC A   1      94.030 123.670  16.560  1.00  0.00            
ATOM     35  O82 POC A   1      94.690 122.780  17.070  1.00  0.00            
ATOM     36  C2A POC A   1      93.080 124.470  17.430  1.00  0.00            
ATOM     37  C2B POC A   1      92.150 123.600  18.250  1.00  0.00            
ATOM     38  C2C POC A   1      91.110 122.870  17.390  1.00  0.00            
ATOM     39  C2D POC A   1      90.090 122.350  18.420  1.00  0.00            
ATOM     40  C2E POC A   1      90.780 121.400  19.370  1.00  0.00            
ATOM     41  C2F POC A   1      90.010 121.220  20.700  1.00  0.00            
ATOM     42  C2G POC A   1      88.600 120.630  20.530  1.00  0.00            
ATOM     43  C2H POC A   1      88.110 120.130  21.870  1.00  0.00            
ATOM     44  C2I POC A   1      89.010 119.050  22.510  1.00  0.00            
ATOM     45  C2J POC A   1      88.340 118.540  23.800  1.00  0.00            
ATOM     46  C2K POC A   1      88.990 117.230  24.280  1.00  0.00            
ATOM     47  C2L POC A   1      88.240 116.530  25.450  1.00  0.00            
ATOM     48  C2M POC A   1      86.730 116.340  25.120  1.00  0.00            
ATOM     49  C2N POC A   1      85.950 115.470  26.100  1.00  0.00            
ATOM     50  C2T POC A   1      84.510 115.150  25.710  1.00  0.00            
ATOM     51  C1N POC A   1      80.730 118.540  24.730  1.00  0.00            
ATOM     52  C1T POC A   1      81.060 119.980  25.210  1.00  0.00            
ATOM     53  DU1 POC A   1      91.425 118.375  16.275  1.00  0.00
ATOM     54  DU2 POC A   1      89.295 116.565  18.110  1.00  0.00
ATOM     55  DU3 POC A   1      87.160 114.915  20.040  1.00  0.00
ATOM     56  DU4 POC A   1      83.340 117.055  21.770  1.00  0.00
ATOM     57  DU5 POC A   1      80.905 118.375  23.990  1.00  0.00
ATOM     58  DU6 POC A   1      91.630 123.235  17.820  1.00  0.00
ATOM     59  DU7 POC A   1      90.395 121.310  20.035  1.00  0.00
ATOM     60  DU8 POC A   1      88.675 118.795  23.155  1.00  0.00
ATOM     61  DU9 POC A   1      86.340 115.905  25.610  1.00  0.00
