# Supplementary material for: Structure and Dynamics of the Membrane-Bound Cytochrome P450 2C9
Source: PLoS Comput Biol. 2011 Aug 11;7(8):e1002152. doi: 10.1371/journal.pcbi.1002152 (PMC3154944; doi:10.1371/journal.pcbi.1002152)
Supplement: Protocol S2 — Procedure to convert coarse-grained to atomic resolution POPC molecules. Protocol_S2.tar.bz2 contains the files necessary for carrying out this procedure: (i) a full atomic-resolution library of POPC lipids containing 1454 different conformations, (ii) the force field parameters to be used together with the library (with permission from Martinek T. and Jojart B.), (iii) the conversion program written in tcl for use with the VMD program, (iv) a bash script that uses the AMBER software to perform the final minimization step and assembles the converted membrane. (BZ2) [file pcbi.1002152.s015.bz2 › popc_cg2aa/popc_lib_aa/popc_aa.898.pdb]

ATOM      1  C1  POC A   1      93.310  14.800  42.980  1.00  0.00            
ATOM      2  C2  POC A   1      94.510  15.870  41.200  1.00  0.00            
ATOM      3  C3  POC A   1      93.190  17.050  42.730  1.00  0.00            
ATOM      4  N   POC A   1      94.150  15.950  42.620  1.00  0.00            
ATOM      5  C4  POC A   1      95.330  16.250  43.450  1.00  0.00            
ATOM      6  C5  POC A   1      96.100  15.040  43.970  1.00  0.00            
ATOM      7  O1P POC A   1      96.730  14.290  42.920  1.00  0.00            
ATOM      8  P   POC A   1      97.040  12.780  43.380  1.00  0.00            
ATOM      9  O2P POC A   1      97.990  12.690  44.510  1.00  0.00            
ATOM     10  O3P POC A   1      95.730  12.120  43.300  1.00  0.00            
ATOM     11  O4P POC A   1      97.900  12.290  42.100  1.00  0.00            
ATOM     12  C6  POC A   1      97.020  11.970  41.020  1.00  0.00            
ATOM     13  C7  POC A   1      97.750  12.100  39.680  1.00  0.00            
ATOM     14  O71 POC A   1      97.320  11.140  38.700  1.00  0.00            
ATOM     15  C81 POC A   1      96.120  11.270  38.070  1.00  0.00            
ATOM     16  O81 POC A   1      95.170  11.720  38.700  1.00  0.00            
ATOM     17  C1A POC A   1      96.080  10.740  36.640  1.00  0.00            
ATOM     18  C1B POC A   1      97.400  10.130  36.160  1.00  0.00            
ATOM     19  C1C POC A   1      97.290   9.590  34.730  1.00  0.00            
ATOM     20  C1D POC A   1      98.690   9.130  34.310  1.00  0.00            
ATOM     21  C1E POC A   1      98.300   8.630  32.910  1.00  0.00            
ATOM     22  C1F POC A   1      97.730   9.790  32.100  1.00  0.00            
ATOM     23  C1G POC A   1      97.330   9.490  30.650  1.00  0.00            
ATOM     24  CZ1 POC A   1      96.730  10.760  30.030  1.00  0.00            
ATOM     25  CZ2 POC A   1      96.490  10.590  28.720  1.00  0.00            
ATOM     26  C1H POC A   1      96.760   9.240  28.050  1.00  0.00            
ATOM     27  C1I POC A   1      96.290   9.180  26.600  1.00  0.00            
ATOM     28  C1J POC A   1      96.850   7.970  25.850  1.00  0.00            
ATOM     29  C1K POC A   1      96.580   6.680  26.620  1.00  0.00            
ATOM     30  C1L POC A   1      96.940   5.380  25.890  1.00  0.00            
ATOM     31  C1M POC A   1      96.810   4.290  26.950  1.00  0.00            
ATOM     32  C72 POC A   1      99.260  11.930  39.930  1.00  0.00            
ATOM     33  O72 POC A   1      99.960  12.150  38.710  1.00  0.00            
ATOM     34  C82 POC A   1     101.240  11.690  38.650  1.00  0.00            
ATOM     35  O82 POC A   1     101.640  11.010  39.600  1.00  0.00            
ATOM     36  C2A POC A   1     102.070  12.090  37.430  1.00  0.00            
ATOM     37  C2B POC A   1     101.180  11.990  36.190  1.00  0.00            
ATOM     38  C2C POC A   1     101.890  12.330  34.870  1.00  0.00            
ATOM     39  C2D POC A   1     101.080  11.830  33.670  1.00  0.00            
ATOM     40  C2E POC A   1     101.820  12.260  32.400  1.00  0.00            
ATOM     41  C2F POC A   1     103.030  11.420  31.970  1.00  0.00            
ATOM     42  C2G POC A   1     103.470  11.810  30.560  1.00  0.00            
ATOM     43  C2H POC A   1     104.710  11.060  30.070  1.00  0.00            
ATOM     44  C2I POC A   1     105.200  11.300  28.640  1.00  0.00            
ATOM     45  C2J POC A   1     104.720  10.080  27.850  1.00  0.00            
ATOM     46  C2K POC A   1     104.920  10.180  26.340  1.00  0.00            
ATOM     47  C2L POC A   1     104.170   9.120  25.540  1.00  0.00            
ATOM     48  C2M POC A   1     104.590   7.640  25.520  1.00  0.00            
ATOM     49  C2N POC A   1     103.790   6.840  24.490  1.00  0.00            
ATOM     50  C2T POC A   1     103.980   7.360  23.060  1.00  0.00            
ATOM     51  C1N POC A   1      97.500   2.970  26.620  1.00  0.00            
ATOM     52  C1T POC A   1      97.600   1.940  27.750  1.00  0.00            
ATOM     53  DU1 POC A   1      97.345   9.860  35.445  1.00  0.00
ATOM     54  DU2 POC A   1      98.015   9.210  32.505  1.00  0.00
ATOM     55  DU3 POC A   1      96.610  10.675  29.375  1.00  0.00
ATOM     56  DU4 POC A   1      96.715   7.325  26.235  1.00  0.00
ATOM     57  DU5 POC A   1      97.155   3.630  26.785  1.00  0.00
ATOM     58  DU6 POC A   1     101.535  12.160  35.530  1.00  0.00
ATOM     59  DU7 POC A   1     102.425  11.840  32.185  1.00  0.00
ATOM     60  DU8 POC A   1     104.960  10.690  28.245  1.00  0.00
ATOM     61  DU9 POC A   1     104.190   7.240  25.005  1.00  0.00
