# Supplementary material for: Structure and Dynamics of the Membrane-Bound Cytochrome P450 2C9
Source: PLoS Comput Biol. 2011 Aug 11;7(8):e1002152. doi: 10.1371/journal.pcbi.1002152 (PMC3154944; doi:10.1371/journal.pcbi.1002152)
Supplement: Protocol S2 — Procedure to convert coarse-grained to atomic resolution POPC molecules. Protocol_S2.tar.bz2 contains the files necessary for carrying out this procedure: (i) a full atomic-resolution library of POPC lipids containing 1454 different conformations, (ii) the force field parameters to be used together with the library (with permission from Martinek T. and Jojart B.), (iii) the conversion program written in tcl for use with the VMD program, (iv) a bash script that uses the AMBER software to perform the final minimization step and assembles the converted membrane. (BZ2) [file pcbi.1002152.s015.bz2 › popc_cg2aa/popc_lib_aa/popc_aa.1438.pdb]

ATOM      1  C1  POC A   1     113.530  48.130  43.380  1.00  0.00            
ATOM      2  C2  POC A   1     111.390  47.350  42.910  1.00  0.00            
ATOM      3  C3  POC A   1     112.660  48.080  41.140  1.00  0.00            
ATOM      4  N   POC A   1     112.760  47.370  42.390  1.00  0.00            
ATOM      5  C4  POC A   1     113.450  45.980  42.250  1.00  0.00            
ATOM      6  C5  POC A   1     112.910  44.890  43.270  1.00  0.00            
ATOM      7  O1P POC A   1     114.000  44.080  43.830  1.00  0.00            
ATOM      8  P   POC A   1     113.300  42.870  44.530  1.00  0.00            
ATOM      9  O2P POC A   1     114.340  42.150  45.260  1.00  0.00            
ATOM     10  O3P POC A   1     112.100  43.380  45.110  1.00  0.00            
ATOM     11  O4P POC A   1     113.080  42.150  43.120  1.00  0.00            
ATOM     12  C6  POC A   1     114.320  41.790  42.530  1.00  0.00            
ATOM     13  C7  POC A   1     114.060  41.110  41.140  1.00  0.00            
ATOM     14  O71 POC A   1     115.180  41.160  40.230  1.00  0.00            
ATOM     15  C81 POC A   1     116.270  40.470  40.620  1.00  0.00            
ATOM     16  O81 POC A   1     116.370  40.060  41.780  1.00  0.00            
ATOM     17  C1A POC A   1     117.260  40.120  39.530  1.00  0.00            
ATOM     18  C1B POC A   1     117.650  41.340  38.730  1.00  0.00            
ATOM     19  C1C POC A   1     119.070  41.160  38.200  1.00  0.00            
ATOM     20  C1D POC A   1     119.300  42.430  37.420  1.00  0.00            
ATOM     21  C1E POC A   1     118.990  42.370  35.910  1.00  0.00            
ATOM     22  C1F POC A   1     119.520  41.150  35.170  1.00  0.00            
ATOM     23  C1G POC A   1     119.490  41.280  33.630  1.00  0.00            
ATOM     24  CZ1 POC A   1     120.780  40.730  33.000  1.00  0.00            
ATOM     25  CZ2 POC A   1     120.680  40.390  31.720  1.00  0.00            
ATOM     26  C1H POC A   1     119.260  40.470  31.140  1.00  0.00            
ATOM     27  C1I POC A   1     119.110  39.380  30.080  1.00  0.00            
ATOM     28  C1J POC A   1     117.830  39.270  29.240  1.00  0.00            
ATOM     29  C1K POC A   1     117.030  38.190  29.990  1.00  0.00            
ATOM     30  C1L POC A   1     115.580  38.150  29.550  1.00  0.00            
ATOM     31  C1M POC A   1     115.520  36.910  28.600  1.00  0.00            
ATOM     32  C72 POC A   1     112.730  41.660  40.550  1.00  0.00            
ATOM     33  O72 POC A   1     112.850  43.070  40.180  1.00  0.00            
ATOM     34  C82 POC A   1     111.860  43.630  39.560  1.00  0.00            
ATOM     35  O82 POC A   1     111.830  44.830  39.680  1.00  0.00            
ATOM     36  C2A POC A   1     110.830  42.800  38.780  1.00  0.00            
ATOM     37  C2B POC A   1     111.200  42.780  37.290  1.00  0.00            
ATOM     38  C2C POC A   1     112.560  42.140  36.910  1.00  0.00            
ATOM     39  C2D POC A   1     112.570  41.990  35.390  1.00  0.00            
ATOM     40  C2E POC A   1     112.270  43.330  34.660  1.00  0.00            
ATOM     41  C2F POC A   1     111.740  43.150  33.230  1.00  0.00            
ATOM     42  C2G POC A   1     112.610  42.380  32.240  1.00  0.00            
ATOM     43  C2H POC A   1     112.110  42.660  30.840  1.00  0.00            
ATOM     44  C2I POC A   1     112.060  44.190  30.900  1.00  0.00            
ATOM     45  C2J POC A   1     111.670  44.690  29.510  1.00  0.00            
ATOM     46  C2K POC A   1     112.510  45.890  29.070  1.00  0.00            
ATOM     47  C2L POC A   1     112.260  46.420  27.640  1.00  0.00            
ATOM     48  C2M POC A   1     112.700  45.280  26.710  1.00  0.00            
ATOM     49  C2N POC A   1     113.030  45.660  25.290  1.00  0.00            
ATOM     50  C2T POC A   1     112.770  44.420  24.440  1.00  0.00            
ATOM     51  C1N POC A   1     114.240  36.960  27.770  1.00  0.00            
ATOM     52  C1T POC A   1     114.350  35.940  26.660  1.00  0.00            
ATOM     53  DU1 POC A   1     118.360  41.250  38.465  1.00  0.00
ATOM     54  DU2 POC A   1     119.255  41.760  35.540  1.00  0.00
ATOM     55  DU3 POC A   1     120.730  40.560  32.360  1.00  0.00
ATOM     56  DU4 POC A   1     117.430  38.730  29.615  1.00  0.00
ATOM     57  DU5 POC A   1     114.880  36.935  28.185  1.00  0.00
ATOM     58  DU6 POC A   1     111.880  42.460  37.100  1.00  0.00
ATOM     59  DU7 POC A   1     112.005  43.240  33.945  1.00  0.00
ATOM     60  DU8 POC A   1     111.865  44.440  30.205  1.00  0.00
ATOM     61  DU9 POC A   1     112.865  45.470  26.000  1.00  0.00
