# Supplementary material for: Structure and Dynamics of the Membrane-Bound Cytochrome P450 2C9
Source: PLoS Comput Biol. 2011 Aug 11;7(8):e1002152. doi: 10.1371/journal.pcbi.1002152 (PMC3154944; doi:10.1371/journal.pcbi.1002152)
Supplement: Protocol S2 — Procedure to convert coarse-grained to atomic resolution POPC molecules. Protocol_S2.tar.bz2 contains the files necessary for carrying out this procedure: (i) a full atomic-resolution library of POPC lipids containing 1454 different conformations, (ii) the force field parameters to be used together with the library (with permission from Martinek T. and Jojart B.), (iii) the conversion program written in tcl for use with the VMD program, (iv) a bash script that uses the AMBER software to perform the final minimization step and assembles the converted membrane. (BZ2) [file pcbi.1002152.s015.bz2 › popc_cg2aa/popc_lib_aa/popc_aa.75.pdb]

ATOM      1  C1  POC A   1      42.850 156.820  48.180  1.00  0.00            
ATOM      2  C2  POC A   1      43.010 159.110  47.770  1.00  0.00            
ATOM      3  C3  POC A   1      43.580 158.020  49.980  1.00  0.00            
ATOM      4  N   POC A   1      43.640 157.990  48.510  1.00  0.00            
ATOM      5  C4  POC A   1      45.070 158.000  48.020  1.00  0.00            
ATOM      6  C5  POC A   1      45.560 157.020  46.870  1.00  0.00            
ATOM      7  O1P POC A   1      46.750 157.440  46.130  1.00  0.00            
ATOM      8  P   POC A   1      46.730 158.650  45.180  1.00  0.00            
ATOM      9  O2P POC A   1      46.550 159.920  45.780  1.00  0.00            
ATOM     10  O3P POC A   1      47.790 158.390  44.240  1.00  0.00            
ATOM     11  O4P POC A   1      45.410 158.320  44.460  1.00  0.00            
ATOM     12  C6  POC A   1      45.550 157.520  43.210  1.00  0.00            
ATOM     13  C7  POC A   1      44.770 156.190  43.110  1.00  0.00            
ATOM     14  O71 POC A   1      44.590 155.680  41.820  1.00  0.00            
ATOM     15  C81 POC A   1      45.590 155.280  41.050  1.00  0.00            
ATOM     16  O81 POC A   1      46.730 155.590  41.180  1.00  0.00            
ATOM     17  C1A POC A   1      45.290 154.520  39.750  1.00  0.00            
ATOM     18  C1B POC A   1      43.900 154.890  39.230  1.00  0.00            
ATOM     19  C1C POC A   1      43.700 154.210  37.790  1.00  0.00            
ATOM     20  C1D POC A   1      42.510 154.880  37.160  1.00  0.00            
ATOM     21  C1E POC A   1      42.850 156.350  36.870  1.00  0.00            
ATOM     22  C1F POC A   1      41.690 157.050  36.120  1.00  0.00            
ATOM     23  C1G POC A   1      41.370 156.100  34.930  1.00  0.00            
ATOM     24  CZ1 POC A   1      40.550 156.580  33.840  1.00  0.00            
ATOM     25  CZ2 POC A   1      40.290 155.840  32.740  1.00  0.00            
ATOM     26  C1H POC A   1      40.820 154.440  32.560  1.00  0.00            
ATOM     27  C1I POC A   1      41.060 154.290  31.050  1.00  0.00            
ATOM     28  C1J POC A   1      42.110 153.140  30.920  1.00  0.00            
ATOM     29  C1K POC A   1      42.750 152.980  29.540  1.00  0.00            
ATOM     30  C1L POC A   1      41.840 152.810  28.320  1.00  0.00            
ATOM     31  C1M POC A   1      42.690 152.720  27.020  1.00  0.00            
ATOM     32  C72 POC A   1      43.490 156.640  43.740  1.00  0.00            
ATOM     33  O72 POC A   1      42.940 157.780  42.900  1.00  0.00            
ATOM     34  C82 POC A   1      41.650 158.140  43.250  1.00  0.00            
ATOM     35  O82 POC A   1      40.980 157.500  44.100  1.00  0.00            
ATOM     36  C2A POC A   1      40.870 159.290  42.660  1.00  0.00            
ATOM     37  C2B POC A   1      39.410 159.080  42.360  1.00  0.00            
ATOM     38  C2C POC A   1      39.210 158.480  40.940  1.00  0.00            
ATOM     39  C2D POC A   1      37.730 158.410  40.390  1.00  0.00            
ATOM     40  C2E POC A   1      37.520 157.450  39.210  1.00  0.00            
ATOM     41  C2F POC A   1      36.020 157.500  38.680  1.00  0.00            
ATOM     42  C2G POC A   1      35.820 156.370  37.610  1.00  0.00            
ATOM     43  C2H POC A   1      34.530 156.580  36.790  1.00  0.00            
ATOM     44  C2I POC A   1      34.640 156.120  35.320  1.00  0.00            
ATOM     45  C2J POC A   1      33.340 155.470  34.970  1.00  0.00            
ATOM     46  C2K POC A   1      33.270 155.410  33.520  1.00  0.00            
ATOM     47  C2L POC A   1      31.860 154.880  33.240  1.00  0.00            
ATOM     48  C2M POC A   1      31.560 155.230  31.810  1.00  0.00            
ATOM     49  C2N POC A   1      31.330 156.770  31.860  1.00  0.00            
ATOM     50  C2T POC A   1      31.320 157.250  30.380  1.00  0.00            
ATOM     51  C1N POC A   1      43.380 154.030  26.960  1.00  0.00            
ATOM     52  C1T POC A   1      44.440 154.170  25.870  1.00  0.00            
ATOM     53  DU1 POC A   1      43.800 154.550  38.510  1.00  0.00
ATOM     54  DU2 POC A   1      42.270 156.700  36.495  1.00  0.00
ATOM     55  DU3 POC A   1      40.420 156.210  33.290  1.00  0.00
ATOM     56  DU4 POC A   1      42.430 153.060  30.230  1.00  0.00
ATOM     57  DU5 POC A   1      43.035 153.375  26.990  1.00  0.00
ATOM     58  DU6 POC A   1      39.310 158.780  41.650  1.00  0.00
ATOM     59  DU7 POC A   1      36.770 157.475  38.945  1.00  0.00
ATOM     60  DU8 POC A   1      33.990 155.795  35.145  1.00  0.00
ATOM     61  DU9 POC A   1      31.445 156.000  31.835  1.00  0.00
