# Supplementary material for: Structure and Dynamics of the Membrane-Bound Cytochrome P450 2C9
Source: PLoS Comput Biol. 2011 Aug 11;7(8):e1002152. doi: 10.1371/journal.pcbi.1002152 (PMC3154944; doi:10.1371/journal.pcbi.1002152)
Supplement: Protocol S2 — Procedure to convert coarse-grained to atomic resolution POPC molecules. Protocol_S2.tar.bz2 contains the files necessary for carrying out this procedure: (i) a full atomic-resolution library of POPC lipids containing 1454 different conformations, (ii) the force field parameters to be used together with the library (with permission from Martinek T. and Jojart B.), (iii) the conversion program written in tcl for use with the VMD program, (iv) a bash script that uses the AMBER software to perform the final minimization step and assembles the converted membrane. (BZ2) [file pcbi.1002152.s015.bz2 › popc_cg2aa/popc_lib_aa/popc_aa.321.pdb]

ATOM      1  C1  POC A   1      84.470 110.270  12.790  1.00  0.00            
ATOM      2  C2  POC A   1      82.250 110.690  12.210  1.00  0.00            
ATOM      3  C3  POC A   1      83.310 108.630  11.530  1.00  0.00            
ATOM      4  N   POC A   1      83.170 109.610  12.620  1.00  0.00            
ATOM      5  C4  POC A   1      82.770 109.050  13.910  1.00  0.00            
ATOM      6  C5  POC A   1      81.540 108.140  13.950  1.00  0.00            
ATOM      7  O1P POC A   1      81.710 106.740  13.710  1.00  0.00            
ATOM      8  P   POC A   1      80.360 105.910  13.970  1.00  0.00            
ATOM      9  O2P POC A   1      79.440 106.430  12.940  1.00  0.00            
ATOM     10  O3P POC A   1      80.960 104.560  13.880  1.00  0.00            
ATOM     11  O4P POC A   1      80.120 106.380  15.490  1.00  0.00            
ATOM     12  C6  POC A   1      80.390 105.350  16.440  1.00  0.00            
ATOM     13  C7  POC A   1      81.890 105.110  16.630  1.00  0.00            
ATOM     14  O71 POC A   1      82.320 104.060  17.510  1.00  0.00            
ATOM     15  C81 POC A   1      83.630 103.740  17.720  1.00  0.00            
ATOM     16  O81 POC A   1      84.450 104.230  16.950  1.00  0.00            
ATOM     17  C1A POC A   1      83.890 102.400  18.410  1.00  0.00            
ATOM     18  C1B POC A   1      83.040 101.250  17.870  1.00  0.00            
ATOM     19  C1C POC A   1      82.980 100.010  18.760  1.00  0.00            
ATOM     20  C1D POC A   1      81.810  99.100  18.410  1.00  0.00            
ATOM     21  C1E POC A   1      81.790  97.740  19.110  1.00  0.00            
ATOM     22  C1F POC A   1      80.510  96.990  18.710  1.00  0.00            
ATOM     23  C1G POC A   1      79.330  97.930  18.970  1.00  0.00            
ATOM     24  CZ1 POC A   1      77.970  97.320  18.620  1.00  0.00            
ATOM     25  CZ2 POC A   1      76.910  98.130  18.700  1.00  0.00            
ATOM     26  C1H POC A   1      77.120  99.610  18.980  1.00  0.00            
ATOM     27  C1I POC A   1      75.810 100.400  18.920  1.00  0.00            
ATOM     28  C1J POC A   1      74.980 100.350  17.630  1.00  0.00            
ATOM     29  C1K POC A   1      73.900 101.410  17.840  1.00  0.00            
ATOM     30  C1L POC A   1      73.130 101.610  16.530  1.00  0.00            
ATOM     31  C1M POC A   1      71.980 102.530  16.940  1.00  0.00            
ATOM     32  C72 POC A   1      82.430 106.490  17.020  1.00  0.00            
ATOM     33  O72 POC A   1      81.780 107.090  18.140  1.00  0.00            
ATOM     34  C82 POC A   1      82.250 108.270  18.630  1.00  0.00            
ATOM     35  O82 POC A   1      83.090 108.920  18.000  1.00  0.00            
ATOM     36  C2A POC A   1      81.730 108.850  19.940  1.00  0.00            
ATOM     37  C2B POC A   1      80.260 108.520  20.200  1.00  0.00            
ATOM     38  C2C POC A   1      79.800 109.280  21.450  1.00  0.00            
ATOM     39  C2D POC A   1      78.430 108.770  21.910  1.00  0.00            
ATOM     40  C2E POC A   1      78.020 109.450  23.220  1.00  0.00            
ATOM     41  C2F POC A   1      76.820 108.710  23.800  1.00  0.00            
ATOM     42  C2G POC A   1      76.440 109.500  25.050  1.00  0.00            
ATOM     43  C2H POC A   1      75.460 108.800  26.010  1.00  0.00            
ATOM     44  C2I POC A   1      74.080 108.770  25.360  1.00  0.00            
ATOM     45  C2J POC A   1      73.290 107.920  26.360  1.00  0.00            
ATOM     46  C2K POC A   1      71.820 107.890  25.940  1.00  0.00            
ATOM     47  C2L POC A   1      70.930 107.360  27.070  1.00  0.00            
ATOM     48  C2M POC A   1      71.380 105.960  27.480  1.00  0.00            
ATOM     49  C2N POC A   1      70.270 105.410  28.390  1.00  0.00            
ATOM     50  C2T POC A   1      70.460 103.980  28.890  1.00  0.00            
ATOM     51  C1N POC A   1      71.290 103.170  15.740  1.00  0.00            
ATOM     52  C1T POC A   1      70.940 102.210  14.600  1.00  0.00            
ATOM     53  DU1 POC A   1      83.010 100.630  18.315  1.00  0.00
ATOM     54  DU2 POC A   1      81.150  97.365  18.910  1.00  0.00
ATOM     55  DU3 POC A   1      77.440  97.725  18.660  1.00  0.00
ATOM     56  DU4 POC A   1      74.440 100.880  17.735  1.00  0.00
ATOM     57  DU5 POC A   1      71.635 102.850  16.340  1.00  0.00
ATOM     58  DU6 POC A   1      80.030 108.900  20.825  1.00  0.00
ATOM     59  DU7 POC A   1      77.420 109.080  23.510  1.00  0.00
ATOM     60  DU8 POC A   1      73.685 108.345  25.860  1.00  0.00
ATOM     61  DU9 POC A   1      70.825 105.685  27.935  1.00  0.00
