# Supplementary material for: Structure and Dynamics of the Membrane-Bound Cytochrome P450 2C9
Source: PLoS Comput Biol. 2011 Aug 11;7(8):e1002152. doi: 10.1371/journal.pcbi.1002152 (PMC3154944; doi:10.1371/journal.pcbi.1002152)
Supplement: Protocol S2 — Procedure to convert coarse-grained to atomic resolution POPC molecules. Protocol_S2.tar.bz2 contains the files necessary for carrying out this procedure: (i) a full atomic-resolution library of POPC lipids containing 1454 different conformations, (ii) the force field parameters to be used together with the library (with permission from Martinek T. and Jojart B.), (iii) the conversion program written in tcl for use with the VMD program, (iv) a bash script that uses the AMBER software to perform the final minimization step and assembles the converted membrane. (BZ2) [file pcbi.1002152.s015.bz2 › popc_cg2aa/popc_lib_aa/popc_aa.866.pdb]

ATOM      1  C1  POC A   1      74.200  18.190  49.770  1.00  0.00            
ATOM      2  C2  POC A   1      74.920  16.470  51.430  1.00  0.00            
ATOM      3  C3  POC A   1      72.760  16.570  50.450  1.00  0.00            
ATOM      4  N   POC A   1      74.190  16.780  50.200  1.00  0.00            
ATOM      5  C4  POC A   1      74.640  15.910  49.100  1.00  0.00            
ATOM      6  C5  POC A   1      75.950  16.090  48.350  1.00  0.00            
ATOM      7  O1P POC A   1      76.070  15.330  47.140  1.00  0.00            
ATOM      8  P   POC A   1      77.540  15.480  46.500  1.00  0.00            
ATOM      9  O2P POC A   1      78.300  16.360  47.410  1.00  0.00            
ATOM     10  O3P POC A   1      78.110  14.190  46.060  1.00  0.00            
ATOM     11  O4P POC A   1      77.030  16.370  45.260  1.00  0.00            
ATOM     12  C6  POC A   1      76.480  15.410  44.360  1.00  0.00            
ATOM     13  C7  POC A   1      76.250  15.890  42.920  1.00  0.00            
ATOM     14  O71 POC A   1      75.560  17.150  42.890  1.00  0.00            
ATOM     15  C81 POC A   1      75.830  18.270  42.160  1.00  0.00            
ATOM     16  O81 POC A   1      75.280  19.300  42.530  1.00  0.00            
ATOM     17  C1A POC A   1      77.080  18.200  41.270  1.00  0.00            
ATOM     18  C1B POC A   1      77.240  19.460  40.420  1.00  0.00            
ATOM     19  C1C POC A   1      76.140  19.450  39.360  1.00  0.00            
ATOM     20  C1D POC A   1      76.010  20.760  38.580  1.00  0.00            
ATOM     21  C1E POC A   1      75.610  20.450  37.140  1.00  0.00            
ATOM     22  C1F POC A   1      75.680  21.650  36.190  1.00  0.00            
ATOM     23  C1G POC A   1      75.800  21.010  34.810  1.00  0.00            
ATOM     24  CZ1 POC A   1      74.330  20.660  34.550  1.00  0.00            
ATOM     25  CZ2 POC A   1      73.930  20.260  33.330  1.00  0.00            
ATOM     26  C1H POC A   1      74.810  19.790  32.180  1.00  0.00            
ATOM     27  C1I POC A   1      74.100  19.320  30.910  1.00  0.00            
ATOM     28  C1J POC A   1      75.070  18.980  29.780  1.00  0.00            
ATOM     29  C1K POC A   1      74.260  18.640  28.530  1.00  0.00            
ATOM     30  C1L POC A   1      75.250  18.390  27.390  1.00  0.00            
ATOM     31  C1M POC A   1      74.550  18.440  26.030  1.00  0.00            
ATOM     32  C72 POC A   1      75.500  14.740  42.260  1.00  0.00            
ATOM     33  O72 POC A   1      75.650  14.590  40.840  1.00  0.00            
ATOM     34  C82 POC A   1      74.980  15.420  40.000  1.00  0.00            
ATOM     35  O82 POC A   1      73.990  16.050  40.380  1.00  0.00            
ATOM     36  C2A POC A   1      75.480  15.430  38.550  1.00  0.00            
ATOM     37  C2B POC A   1      75.610  13.990  38.060  1.00  0.00            
ATOM     38  C2C POC A   1      74.220  13.340  38.010  1.00  0.00            
ATOM     39  C2D POC A   1      74.390  12.030  37.230  1.00  0.00            
ATOM     40  C2E POC A   1      74.770  12.340  35.780  1.00  0.00            
ATOM     41  C2F POC A   1      75.240  11.170  34.920  1.00  0.00            
ATOM     42  C2G POC A   1      75.560  11.680  33.510  1.00  0.00            
ATOM     43  C2H POC A   1      75.860  10.510  32.570  1.00  0.00            
ATOM     44  C2I POC A   1      76.200  11.100  31.210  1.00  0.00            
ATOM     45  C2J POC A   1      76.450  10.120  30.060  1.00  0.00            
ATOM     46  C2K POC A   1      76.600  10.870  28.730  1.00  0.00            
ATOM     47  C2L POC A   1      75.270  11.480  28.260  1.00  0.00            
ATOM     48  C2M POC A   1      75.480  12.060  26.860  1.00  0.00            
ATOM     49  C2N POC A   1      76.710  12.980  26.840  1.00  0.00            
ATOM     50  C2T POC A   1      76.360  14.210  27.670  1.00  0.00            
ATOM     51  C1N POC A   1      75.680  18.990  25.150  1.00  0.00            
ATOM     52  C1T POC A   1      76.800  17.950  25.190  1.00  0.00            
ATOM     53  DU1 POC A   1      76.690  19.455  39.890  1.00  0.00
ATOM     54  DU2 POC A   1      75.645  21.050  36.665  1.00  0.00
ATOM     55  DU3 POC A   1      74.130  20.460  33.940  1.00  0.00
ATOM     56  DU4 POC A   1      74.665  18.810  29.155  1.00  0.00
ATOM     57  DU5 POC A   1      75.115  18.715  25.590  1.00  0.00
ATOM     58  DU6 POC A   1      74.915  13.665  38.035  1.00  0.00
ATOM     59  DU7 POC A   1      75.005  11.755  35.350  1.00  0.00
ATOM     60  DU8 POC A   1      76.325  10.610  30.635  1.00  0.00
ATOM     61  DU9 POC A   1      76.095  12.520  26.850  1.00  0.00
