# Supplementary material for: Structure and Dynamics of the Membrane-Bound Cytochrome P450 2C9
Source: PLoS Comput Biol. 2011 Aug 11;7(8):e1002152. doi: 10.1371/journal.pcbi.1002152 (PMC3154944; doi:10.1371/journal.pcbi.1002152)
Supplement: Protocol S2 — Procedure to convert coarse-grained to atomic resolution POPC molecules. Protocol_S2.tar.bz2 contains the files necessary for carrying out this procedure: (i) a full atomic-resolution library of POPC lipids containing 1454 different conformations, (ii) the force field parameters to be used together with the library (with permission from Martinek T. and Jojart B.), (iii) the conversion program written in tcl for use with the VMD program, (iv) a bash script that uses the AMBER software to perform the final minimization step and assembles the converted membrane. (BZ2) [file pcbi.1002152.s015.bz2 › popc_cg2aa/popc_lib_aa/popc_aa.701.pdb]

ATOM      1  C1  POC A   1      59.720  48.310   6.790  1.00  0.00            
ATOM      2  C2  POC A   1      61.020  49.740   5.510  1.00  0.00            
ATOM      3  C3  POC A   1      60.930  50.180   7.750  1.00  0.00            
ATOM      4  N   POC A   1      60.990  49.060   6.810  1.00  0.00            
ATOM      5  C4  POC A   1      62.200  48.240   6.990  1.00  0.00            
ATOM      6  C5  POC A   1      62.380  47.480   8.300  1.00  0.00            
ATOM      7  O1P POC A   1      61.290  46.910   9.020  1.00  0.00            
ATOM      8  P   POC A   1      61.340  47.270  10.590  1.00  0.00            
ATOM      9  O2P POC A   1      62.090  48.540  10.650  1.00  0.00            
ATOM     10  O3P POC A   1      59.890  47.120  10.850  1.00  0.00            
ATOM     11  O4P POC A   1      62.120  45.880  10.840  1.00  0.00            
ATOM     12  C6  POC A   1      61.070  45.000  11.280  1.00  0.00            
ATOM     13  C7  POC A   1      61.720  43.810  11.990  1.00  0.00            
ATOM     14  O71 POC A   1      61.110  42.520  11.830  1.00  0.00            
ATOM     15  C81 POC A   1      61.840  41.380  11.970  1.00  0.00            
ATOM     16  O81 POC A   1      63.060  41.410  11.860  1.00  0.00            
ATOM     17  C1A POC A   1      61.220  40.010  12.240  1.00  0.00            
ATOM     18  C1B POC A   1      60.520  40.040  13.600  1.00  0.00            
ATOM     19  C1C POC A   1      61.570  39.960  14.700  1.00  0.00            
ATOM     20  C1D POC A   1      60.950  40.790  15.830  1.00  0.00            
ATOM     21  C1E POC A   1      61.910  40.680  17.010  1.00  0.00            
ATOM     22  C1F POC A   1      61.270  41.280  18.260  1.00  0.00            
ATOM     23  C1G POC A   1      62.140  41.310  19.520  1.00  0.00            
ATOM     24  CZ1 POC A   1      61.370  41.970  20.670  1.00  0.00            
ATOM     25  CZ2 POC A   1      61.940  42.130  21.870  1.00  0.00            
ATOM     26  C1H POC A   1      63.390  41.630  21.940  1.00  0.00            
ATOM     27  C1I POC A   1      63.980  41.820  23.330  1.00  0.00            
ATOM     28  C1J POC A   1      65.450  41.400  23.340  1.00  0.00            
ATOM     29  C1K POC A   1      66.150  41.870  24.620  1.00  0.00            
ATOM     30  C1L POC A   1      67.500  41.260  25.020  1.00  0.00            
ATOM     31  C1M POC A   1      68.050  41.840  26.320  1.00  0.00            
ATOM     32  C72 POC A   1      61.850  44.190  13.470  1.00  0.00            
ATOM     33  O72 POC A   1      60.670  44.570  14.190  1.00  0.00            
ATOM     34  C82 POC A   1      60.730  44.800  15.530  1.00  0.00            
ATOM     35  O82 POC A   1      59.670  44.720  16.150  1.00  0.00            
ATOM     36  C2A POC A   1      62.090  44.800  16.210  1.00  0.00            
ATOM     37  C2B POC A   1      62.210  45.650  17.480  1.00  0.00            
ATOM     38  C2C POC A   1      62.920  44.840  18.570  1.00  0.00            
ATOM     39  C2D POC A   1      64.410  45.150  18.410  1.00  0.00            
ATOM     40  C2E POC A   1      65.150  44.600  19.630  1.00  0.00            
ATOM     41  C2F POC A   1      66.620  44.980  19.520  1.00  0.00            
ATOM     42  C2G POC A   1      67.190  44.880  20.930  1.00  0.00            
ATOM     43  C2H POC A   1      68.680  45.160  21.160  1.00  0.00            
ATOM     44  C2I POC A   1      69.230  44.790  22.540  1.00  0.00            
ATOM     45  C2J POC A   1      70.570  45.470  22.840  1.00  0.00            
ATOM     46  C2K POC A   1      71.430  44.850  23.940  1.00  0.00            
ATOM     47  C2L POC A   1      71.200  45.530  25.290  1.00  0.00            
ATOM     48  C2M POC A   1      71.470  47.030  25.160  1.00  0.00            
ATOM     49  C2N POC A   1      71.340  47.660  26.550  1.00  0.00            
ATOM     50  C2T POC A   1      71.120  49.170  26.380  1.00  0.00            
ATOM     51  C1N POC A   1      67.070  41.840  27.500  1.00  0.00            
ATOM     52  C1T POC A   1      67.920  42.210  28.720  1.00  0.00            
ATOM     53  DU1 POC A   1      61.045  40.000  14.150  1.00  0.00
ATOM     54  DU2 POC A   1      61.590  40.980  17.635  1.00  0.00
ATOM     55  DU3 POC A   1      61.655  42.050  21.270  1.00  0.00
ATOM     56  DU4 POC A   1      65.800  41.635  23.980  1.00  0.00
ATOM     57  DU5 POC A   1      67.560  41.840  26.910  1.00  0.00
ATOM     58  DU6 POC A   1      62.565  45.245  18.025  1.00  0.00
ATOM     59  DU7 POC A   1      65.885  44.790  19.575  1.00  0.00
ATOM     60  DU8 POC A   1      69.900  45.130  22.690  1.00  0.00
ATOM     61  DU9 POC A   1      71.405  47.345  25.855  1.00  0.00
