# Supplementary material for: Structure and Dynamics of the Membrane-Bound Cytochrome P450 2C9
Source: PLoS Comput Biol. 2011 Aug 11;7(8):e1002152. doi: 10.1371/journal.pcbi.1002152 (PMC3154944; doi:10.1371/journal.pcbi.1002152)
Supplement: Protocol S2 — Procedure to convert coarse-grained to atomic resolution POPC molecules. Protocol_S2.tar.bz2 contains the files necessary for carrying out this procedure: (i) a full atomic-resolution library of POPC lipids containing 1454 different conformations, (ii) the force field parameters to be used together with the library (with permission from Martinek T. and Jojart B.), (iii) the conversion program written in tcl for use with the VMD program, (iv) a bash script that uses the AMBER software to perform the final minimization step and assembles the converted membrane. (BZ2) [file pcbi.1002152.s015.bz2 › popc_cg2aa/popc_lib_aa/popc_aa.1307.pdb]

ATOM      1  C1  POC A   1      64.960  84.890  50.730  1.00  0.00            
ATOM      2  C2  POC A   1      64.690  86.060  48.800  1.00  0.00            
ATOM      3  C3  POC A   1      66.590  84.570  49.080  1.00  0.00            
ATOM      4  N   POC A   1      65.160  84.740  49.330  1.00  0.00            
ATOM      5  C4  POC A   1      64.310  83.630  48.970  1.00  0.00            
ATOM      6  C5  POC A   1      64.490  82.200  49.570  1.00  0.00            
ATOM      7  O1P POC A   1      63.090  81.880  49.800  1.00  0.00            
ATOM      8  P   POC A   1      62.990  80.360  49.510  1.00  0.00            
ATOM      9  O2P POC A   1      64.050  79.570  50.020  1.00  0.00            
ATOM     10  O3P POC A   1      61.570  79.990  49.700  1.00  0.00            
ATOM     11  O4P POC A   1      63.120  80.460  47.980  1.00  0.00            
ATOM     12  C6  POC A   1      61.960  80.890  47.340  1.00  0.00            
ATOM     13  C7  POC A   1      61.870  80.830  45.770  1.00  0.00            
ATOM     14  O71 POC A   1      61.310  79.530  45.290  1.00  0.00            
ATOM     15  C81 POC A   1      60.060  79.590  44.870  1.00  0.00            
ATOM     16  O81 POC A   1      59.280  80.310  45.460  1.00  0.00            
ATOM     17  C1A POC A   1      59.660  78.340  44.010  1.00  0.00            
ATOM     18  C1B POC A   1      60.460  78.250  42.760  1.00  0.00            
ATOM     19  C1C POC A   1      59.820  79.260  41.750  1.00  0.00            
ATOM     20  C1D POC A   1      60.320  79.190  40.260  1.00  0.00            
ATOM     21  C1E POC A   1      59.560  80.260  39.410  1.00  0.00            
ATOM     22  C1F POC A   1      58.160  79.880  38.940  1.00  0.00            
ATOM     23  C1G POC A   1      57.730  81.010  38.020  1.00  0.00            
ATOM     24  CZ1 POC A   1      57.340  82.340  38.650  1.00  0.00            
ATOM     25  CZ2 POC A   1      56.270  82.980  38.080  1.00  0.00            
ATOM     26  C1H POC A   1      55.580  82.460  36.810  1.00  0.00            
ATOM     27  C1I POC A   1      54.740  83.670  36.360  1.00  0.00            
ATOM     28  C1J POC A   1      54.060  83.300  35.090  1.00  0.00            
ATOM     29  C1K POC A   1      52.830  84.170  34.700  1.00  0.00            
ATOM     30  C1L POC A   1      52.050  83.470  33.560  1.00  0.00            
ATOM     31  C1M POC A   1      50.810  82.610  33.950  1.00  0.00            
ATOM     32  C72 POC A   1      63.360  81.020  45.520  1.00  0.00            
ATOM     33  O72 POC A   1      63.960  80.740  44.280  1.00  0.00            
ATOM     34  C82 POC A   1      65.320  80.460  44.350  1.00  0.00            
ATOM     35  O82 POC A   1      66.080  80.730  45.260  1.00  0.00            
ATOM     36  C2A POC A   1      65.910  79.980  43.010  1.00  0.00            
ATOM     37  C2B POC A   1      66.630  78.630  43.130  1.00  0.00            
ATOM     38  C2C POC A   1      67.350  78.240  41.830  1.00  0.00            
ATOM     39  C2D POC A   1      68.090  76.930  42.200  1.00  0.00            
ATOM     40  C2E POC A   1      68.940  76.580  41.010  1.00  0.00            
ATOM     41  C2F POC A   1      69.280  75.090  41.100  1.00  0.00            
ATOM     42  C2G POC A   1      68.030  74.180  41.300  1.00  0.00            
ATOM     43  C2H POC A   1      68.300  72.680  41.150  1.00  0.00            
ATOM     44  C2I POC A   1      67.040  71.830  41.030  1.00  0.00            
ATOM     45  C2J POC A   1      66.610  72.030  39.590  1.00  0.00            
ATOM     46  C2K POC A   1      65.220  71.380  39.520  1.00  0.00            
ATOM     47  C2L POC A   1      64.400  71.990  38.370  1.00  0.00            
ATOM     48  C2M POC A   1      62.920  71.700  38.390  1.00  0.00            
ATOM     49  C2N POC A   1      62.510  72.230  39.760  1.00  0.00            
ATOM     50  C2T POC A   1      61.000  72.190  39.870  1.00  0.00            
ATOM     51  C1N POC A   1      49.810  82.640  32.730  1.00  0.00            
ATOM     52  C1T POC A   1      50.230  81.670  31.580  1.00  0.00            
ATOM     53  DU1 POC A   1      60.140  78.755  42.255  1.00  0.00
ATOM     54  DU2 POC A   1      58.860  80.070  39.175  1.00  0.00
ATOM     55  DU3 POC A   1      56.805  82.660  38.365  1.00  0.00
ATOM     56  DU4 POC A   1      53.445  83.735  34.895  1.00  0.00
ATOM     57  DU5 POC A   1      50.310  82.625  33.340  1.00  0.00
ATOM     58  DU6 POC A   1      66.990  78.435  42.480  1.00  0.00
ATOM     59  DU7 POC A   1      69.110  75.835  41.055  1.00  0.00
ATOM     60  DU8 POC A   1      66.825  71.930  40.310  1.00  0.00
ATOM     61  DU9 POC A   1      62.715  71.965  39.075  1.00  0.00
