# Supplementary material for: Structure and Dynamics of the Membrane-Bound Cytochrome P450 2C9
Source: PLoS Comput Biol. 2011 Aug 11;7(8):e1002152. doi: 10.1371/journal.pcbi.1002152 (PMC3154944; doi:10.1371/journal.pcbi.1002152)
Supplement: Protocol S2 — Procedure to convert coarse-grained to atomic resolution POPC molecules. Protocol_S2.tar.bz2 contains the files necessary for carrying out this procedure: (i) a full atomic-resolution library of POPC lipids containing 1454 different conformations, (ii) the force field parameters to be used together with the library (with permission from Martinek T. and Jojart B.), (iii) the conversion program written in tcl for use with the VMD program, (iv) a bash script that uses the AMBER software to perform the final minimization step and assembles the converted membrane. (BZ2) [file pcbi.1002152.s015.bz2 › popc_cg2aa/popc_lib_aa/popc_aa.966.pdb]

ATOM      1  C1  POC A   1       4.450 139.580  48.040  1.00  0.00            
ATOM      2  C2  POC A   1       4.730 139.810  50.420  1.00  0.00            
ATOM      3  C3  POC A   1       3.170 138.230  49.600  1.00  0.00            
ATOM      4  N   POC A   1       4.430 138.880  49.310  1.00  0.00            
ATOM      5  C4  POC A   1       5.470 137.850  49.640  1.00  0.00            
ATOM      6  C5  POC A   1       5.730 136.540  48.800  1.00  0.00            
ATOM      7  O1P POC A   1       5.870 136.800  47.400  1.00  0.00            
ATOM      8  P   POC A   1       5.190 135.760  46.480  1.00  0.00            
ATOM      9  O2P POC A   1       6.080 134.800  45.850  1.00  0.00            
ATOM     10  O3P POC A   1       4.040 135.330  47.280  1.00  0.00            
ATOM     11  O4P POC A   1       4.540 136.730  45.490  1.00  0.00            
ATOM     12  C6  POC A   1       5.160 136.590  44.210  1.00  0.00            
ATOM     13  C7  POC A   1       4.530 137.460  43.140  1.00  0.00            
ATOM     14  O71 POC A   1       4.890 137.310  41.740  1.00  0.00            
ATOM     15  C81 POC A   1       3.900 137.100  40.900  1.00  0.00            
ATOM     16  O81 POC A   1       2.720 137.110  41.250  1.00  0.00            
ATOM     17  C1A POC A   1       4.210 136.640  39.540  1.00  0.00            
ATOM     18  C1B POC A   1       4.080 137.650  38.410  1.00  0.00            
ATOM     19  C1C POC A   1       4.520 137.070  37.000  1.00  0.00            
ATOM     20  C1D POC A   1       4.920 138.220  36.060  1.00  0.00            
ATOM     21  C1E POC A   1       5.180 137.630  34.660  1.00  0.00            
ATOM     22  C1F POC A   1       6.330 136.560  34.650  1.00  0.00            
ATOM     23  C1G POC A   1       6.890 136.290  33.250  1.00  0.00            
ATOM     24  CZ1 POC A   1       7.590 134.910  33.230  1.00  0.00            
ATOM     25  CZ2 POC A   1       8.190 134.400  32.120  1.00  0.00            
ATOM     26  C1H POC A   1       8.120 135.300  30.900  1.00  0.00            
ATOM     27  C1I POC A   1       8.620 134.510  29.690  1.00  0.00            
ATOM     28  C1J POC A   1      10.160 134.560  29.630  1.00  0.00            
ATOM     29  C1K POC A   1      10.680 133.950  28.290  1.00  0.00            
ATOM     30  C1L POC A   1      10.090 132.540  28.030  1.00  0.00            
ATOM     31  C1M POC A   1      10.560 131.830  26.740  1.00  0.00            
ATOM     32  C72 POC A   1       4.640 138.910  43.680  1.00  0.00            
ATOM     33  O72 POC A   1       6.050 139.330  43.990  1.00  0.00            
ATOM     34  C82 POC A   1       6.870 139.630  42.880  1.00  0.00            
ATOM     35  O82 POC A   1       8.010 139.160  42.780  1.00  0.00            
ATOM     36  C2A POC A   1       6.110 140.400  41.800  1.00  0.00            
ATOM     37  C2B POC A   1       6.630 139.930  40.440  1.00  0.00            
ATOM     38  C2C POC A   1       5.940 140.540  39.270  1.00  0.00            
ATOM     39  C2D POC A   1       6.490 141.950  39.330  1.00  0.00            
ATOM     40  C2E POC A   1       6.070 142.490  37.970  1.00  0.00            
ATOM     41  C2F POC A   1       7.060 141.900  36.970  1.00  0.00            
ATOM     42  C2G POC A   1       7.270 142.760  35.760  1.00  0.00            
ATOM     43  C2H POC A   1       8.120 141.990  34.750  1.00  0.00            
ATOM     44  C2I POC A   1       8.470 142.670  33.420  1.00  0.00            
ATOM     45  C2J POC A   1       9.290 141.630  32.680  1.00  0.00            
ATOM     46  C2K POC A   1      10.540 141.360  33.520  1.00  0.00            
ATOM     47  C2L POC A   1      11.770 141.260  32.660  1.00  0.00            
ATOM     48  C2M POC A   1      12.980 141.280  33.590  1.00  0.00            
ATOM     49  C2N POC A   1      14.210 140.920  32.770  1.00  0.00            
ATOM     50  C2T POC A   1      15.350 140.300  33.580  1.00  0.00            
ATOM     51  C1N POC A   1       9.680 130.620  26.610  1.00  0.00            
ATOM     52  C1T POC A   1      10.230 129.960  25.350  1.00  0.00            
ATOM     53  DU1 POC A   1       4.300 137.360  37.705  1.00  0.00
ATOM     54  DU2 POC A   1       5.755 137.095  34.655  1.00  0.00
ATOM     55  DU3 POC A   1       7.890 134.655  32.675  1.00  0.00
ATOM     56  DU4 POC A   1      10.420 134.255  28.960  1.00  0.00
ATOM     57  DU5 POC A   1      10.120 131.225  26.675  1.00  0.00
ATOM     58  DU6 POC A   1       6.285 140.235  39.855  1.00  0.00
ATOM     59  DU7 POC A   1       6.565 142.195  37.470  1.00  0.00
ATOM     60  DU8 POC A   1       8.880 142.150  33.050  1.00  0.00
ATOM     61  DU9 POC A   1      13.595 141.100  33.180  1.00  0.00
