# Supplementary material for: Structure and Dynamics of the Membrane-Bound Cytochrome P450 2C9
Source: PLoS Comput Biol. 2011 Aug 11;7(8):e1002152. doi: 10.1371/journal.pcbi.1002152 (PMC3154944; doi:10.1371/journal.pcbi.1002152)
Supplement: Protocol S2 — Procedure to convert coarse-grained to atomic resolution POPC molecules. Protocol_S2.tar.bz2 contains the files necessary for carrying out this procedure: (i) a full atomic-resolution library of POPC lipids containing 1454 different conformations, (ii) the force field parameters to be used together with the library (with permission from Martinek T. and Jojart B.), (iii) the conversion program written in tcl for use with the VMD program, (iv) a bash script that uses the AMBER software to perform the final minimization step and assembles the converted membrane. (BZ2) [file pcbi.1002152.s015.bz2 › popc_cg2aa/popc_lib_aa/popc_aa.191.pdb]

ATOM      1  C1  POC A   1      76.670 110.050  51.050  1.00  0.00            
ATOM      2  C2  POC A   1      77.550 109.670  48.890  1.00  0.00            
ATOM      3  C3  POC A   1      75.660 108.380  49.570  1.00  0.00            
ATOM      4  N   POC A   1      76.270 109.710  49.680  1.00  0.00            
ATOM      5  C4  POC A   1      75.310 110.760  49.130  1.00  0.00            
ATOM      6  C5  POC A   1      73.980 111.060  49.870  1.00  0.00            
ATOM      7  O1P POC A   1      73.120 109.870  49.570  1.00  0.00            
ATOM      8  P   POC A   1      71.920 110.070  50.590  1.00  0.00            
ATOM      9  O2P POC A   1      71.410 108.740  50.380  1.00  0.00            
ATOM     10  O3P POC A   1      72.300 110.440  51.970  1.00  0.00            
ATOM     11  O4P POC A   1      71.220 111.250  49.930  1.00  0.00            
ATOM     12  C6  POC A   1      70.310 110.550  49.160  1.00  0.00            
ATOM     13  C7  POC A   1      68.920 110.980  49.310  1.00  0.00            
ATOM     14  O71 POC A   1      68.040 109.920  48.770  1.00  0.00            
ATOM     15  C81 POC A   1      66.710 109.930  49.180  1.00  0.00            
ATOM     16  O81 POC A   1      66.520 110.310  50.290  1.00  0.00            
ATOM     17  C1A POC A   1      65.660 109.180  48.440  1.00  0.00            
ATOM     18  C1B POC A   1      64.890 110.160  47.570  1.00  0.00            
ATOM     19  C1C POC A   1      63.670 109.510  46.990  1.00  0.00            
ATOM     20  C1D POC A   1      63.890 108.270  46.140  1.00  0.00            
ATOM     21  C1E POC A   1      64.700 108.610  44.940  1.00  0.00            
ATOM     22  C1F POC A   1      64.850 107.420  44.030  1.00  0.00            
ATOM     23  C1G POC A   1      65.560 107.970  42.740  1.00  0.00            
ATOM     24  CZ1 POC A   1      65.410 107.050  41.490  1.00  0.00            
ATOM     25  CZ2 POC A   1      65.900 107.280  40.280  1.00  0.00            
ATOM     26  C1H POC A   1      66.810 108.480  40.160  1.00  0.00            
ATOM     27  C1I POC A   1      67.620 108.530  38.830  1.00  0.00            
ATOM     28  C1J POC A   1      66.710 109.280  37.870  1.00  0.00            
ATOM     29  C1K POC A   1      67.650 110.080  37.010  1.00  0.00            
ATOM     30  C1L POC A   1      67.070 110.010  35.600  1.00  0.00            
ATOM     31  C1M POC A   1      68.000 110.670  34.540  1.00  0.00            
ATOM     32  C72 POC A   1      68.740 112.400  48.800  1.00  0.00            
ATOM     33  O72 POC A   1      68.850 112.640  47.370  1.00  0.00            
ATOM     34  C82 POC A   1      68.630 113.800  46.810  1.00  0.00            
ATOM     35  O82 POC A   1      68.520 114.740  47.530  1.00  0.00            
ATOM     36  C2A POC A   1      68.880 114.010  45.330  1.00  0.00            
ATOM     37  C2B POC A   1      67.770 113.430  44.480  1.00  0.00            
ATOM     38  C2C POC A   1      67.750 114.050  43.070  1.00  0.00            
ATOM     39  C2D POC A   1      68.940 113.670  42.170  1.00  0.00            
ATOM     40  C2E POC A   1      68.870 114.310  40.730  1.00  0.00            
ATOM     41  C2F POC A   1      69.830 113.860  39.670  1.00  0.00            
ATOM     42  C2G POC A   1      69.700 114.850  38.460  1.00  0.00            
ATOM     43  C2H POC A   1      70.360 114.330  37.250  1.00  0.00            
ATOM     44  C2I POC A   1      70.380 115.210  36.050  1.00  0.00            
ATOM     45  C2J POC A   1      70.570 114.250  34.930  1.00  0.00            
ATOM     46  C2K POC A   1      70.620 115.080  33.600  1.00  0.00            
ATOM     47  C2L POC A   1      71.180 114.190  32.470  1.00  0.00            
ATOM     48  C2M POC A   1      71.720 114.940  31.240  1.00  0.00            
ATOM     49  C2N POC A   1      72.730 113.990  30.430  1.00  0.00            
ATOM     50  C2T POC A   1      73.120 114.500  29.050  1.00  0.00            
ATOM     51  C1N POC A   1      67.480 110.790  33.070  1.00  0.00            
ATOM     52  C1T POC A   1      68.680 111.290  32.350  1.00  0.00            
ATOM     53  DU1 POC A   1      64.280 109.835  47.280  1.00  0.00
ATOM     54  DU2 POC A   1      64.775 108.015  44.485  1.00  0.00
ATOM     55  DU3 POC A   1      65.655 107.165  40.885  1.00  0.00
ATOM     56  DU4 POC A   1      67.180 109.680  37.440  1.00  0.00
ATOM     57  DU5 POC A   1      67.740 110.730  33.805  1.00  0.00
ATOM     58  DU6 POC A   1      67.760 113.740  43.775  1.00  0.00
ATOM     59  DU7 POC A   1      69.350 114.085  40.200  1.00  0.00
ATOM     60  DU8 POC A   1      70.475 114.730  35.490  1.00  0.00
ATOM     61  DU9 POC A   1      72.225 114.465  30.835  1.00  0.00
