# Supplementary material for: Structure and Dynamics of the Membrane-Bound Cytochrome P450 2C9
Source: PLoS Comput Biol. 2011 Aug 11;7(8):e1002152. doi: 10.1371/journal.pcbi.1002152 (PMC3154944; doi:10.1371/journal.pcbi.1002152)
Supplement: Protocol S2 — Procedure to convert coarse-grained to atomic resolution POPC molecules. Protocol_S2.tar.bz2 contains the files necessary for carrying out this procedure: (i) a full atomic-resolution library of POPC lipids containing 1454 different conformations, (ii) the force field parameters to be used together with the library (with permission from Martinek T. and Jojart B.), (iii) the conversion program written in tcl for use with the VMD program, (iv) a bash script that uses the AMBER software to perform the final minimization step and assembles the converted membrane. (BZ2) [file pcbi.1002152.s015.bz2 › popc_cg2aa/popc_lib_aa/popc_aa.188.pdb]

ATOM      1  C1  POC A   1      68.100 125.380  51.810  1.00  0.00            
ATOM      2  C2  POC A   1      66.060 125.260  50.530  1.00  0.00            
ATOM      3  C3  POC A   1      68.070 126.250  49.610  1.00  0.00            
ATOM      4  N   POC A   1      67.520 125.210  50.460  1.00  0.00            
ATOM      5  C4  POC A   1      67.780 123.840  49.940  1.00  0.00            
ATOM      6  C5  POC A   1      69.210 123.150  50.110  1.00  0.00            
ATOM      7  O1P POC A   1      70.430 123.830  50.380  1.00  0.00            
ATOM      8  P   POC A   1      71.590 122.830  49.980  1.00  0.00            
ATOM      9  O2P POC A   1      72.820 123.690  49.950  1.00  0.00            
ATOM     10  O3P POC A   1      71.470 121.440  50.570  1.00  0.00            
ATOM     11  O4P POC A   1      71.190 122.580  48.490  1.00  0.00            
ATOM     12  C6  POC A   1      71.800 123.610  47.670  1.00  0.00            
ATOM     13  C7  POC A   1      70.880 124.670  47.040  1.00  0.00            
ATOM     14  O71 POC A   1      69.750 124.170  46.350  1.00  0.00            
ATOM     15  C81 POC A   1      68.670 124.970  45.930  1.00  0.00            
ATOM     16  O81 POC A   1      68.720 126.150  45.850  1.00  0.00            
ATOM     17  C1A POC A   1      67.710 124.160  44.990  1.00  0.00            
ATOM     18  C1B POC A   1      68.350 123.280  43.870  1.00  0.00            
ATOM     19  C1C POC A   1      68.640 124.260  42.770  1.00  0.00            
ATOM     20  C1D POC A   1      69.320 123.560  41.550  1.00  0.00            
ATOM     21  C1E POC A   1      69.930 124.510  40.520  1.00  0.00            
ATOM     22  C1F POC A   1      70.840 123.780  39.520  1.00  0.00            
ATOM     23  C1G POC A   1      71.020 124.400  38.130  1.00  0.00            
ATOM     24  CZ1 POC A   1      71.930 123.550  37.200  1.00  0.00            
ATOM     25  CZ2 POC A   1      71.210 122.820  36.310  1.00  0.00            
ATOM     26  C1H POC A   1      69.690 122.930  36.370  1.00  0.00            
ATOM     27  C1I POC A   1      69.220 122.270  35.050  1.00  0.00            
ATOM     28  C1J POC A   1      67.710 122.300  34.780  1.00  0.00            
ATOM     29  C1K POC A   1      67.020 121.310  33.730  1.00  0.00            
ATOM     30  C1L POC A   1      65.460 121.360  33.760  1.00  0.00            
ATOM     31  C1M POC A   1      64.920 121.010  32.340  1.00  0.00            
ATOM     32  C72 POC A   1      71.860 125.430  46.120  1.00  0.00            
ATOM     33  O72 POC A   1      72.970 124.810  45.460  1.00  0.00            
ATOM     34  C82 POC A   1      73.790 125.790  45.100  1.00  0.00            
ATOM     35  O82 POC A   1      73.580 126.980  45.270  1.00  0.00            
ATOM     36  C2A POC A   1      75.030 125.270  44.310  1.00  0.00            
ATOM     37  C2B POC A   1      74.670 124.860  42.850  1.00  0.00            
ATOM     38  C2C POC A   1      76.060 124.540  42.180  1.00  0.00            
ATOM     39  C2D POC A   1      76.050 124.020  40.700  1.00  0.00            
ATOM     40  C2E POC A   1      76.370 125.030  39.570  1.00  0.00            
ATOM     41  C2F POC A   1      75.710 124.750  38.230  1.00  0.00            
ATOM     42  C2G POC A   1      76.160 125.760  37.210  1.00  0.00            
ATOM     43  C2H POC A   1      75.710 125.420  35.730  1.00  0.00            
ATOM     44  C2I POC A   1      76.420 124.250  35.020  1.00  0.00            
ATOM     45  C2J POC A   1      75.890 124.130  33.560  1.00  0.00            
ATOM     46  C2K POC A   1      77.040 123.670  32.730  1.00  0.00            
ATOM     47  C2L POC A   1      76.520 123.140  31.410  1.00  0.00            
ATOM     48  C2M POC A   1      77.530 123.110  30.200  1.00  0.00            
ATOM     49  C2N POC A   1      77.380 121.980  29.150  1.00  0.00            
ATOM     50  C2T POC A   1      77.360 122.510  27.710  1.00  0.00            
ATOM     51  C1N POC A   1      63.430 121.050  32.170  1.00  0.00            
ATOM     52  C1T POC A   1      63.020 121.070  30.660  1.00  0.00            
ATOM     53  DU1 POC A   1      68.495 123.770  43.320  1.00  0.00
ATOM     54  DU2 POC A   1      70.385 124.145  40.020  1.00  0.00
ATOM     55  DU3 POC A   1      71.570 123.185  36.755  1.00  0.00
ATOM     56  DU4 POC A   1      67.365 121.805  34.255  1.00  0.00
ATOM     57  DU5 POC A   1      64.175 121.030  32.255  1.00  0.00
ATOM     58  DU6 POC A   1      75.365 124.700  42.515  1.00  0.00
ATOM     59  DU7 POC A   1      76.040 124.890  38.900  1.00  0.00
ATOM     60  DU8 POC A   1      76.155 124.190  34.290  1.00  0.00
ATOM     61  DU9 POC A   1      77.455 122.545  29.675  1.00  0.00
