# Supplementary material for: Structure and Dynamics of the Membrane-Bound Cytochrome P450 2C9
Source: PLoS Comput Biol. 2011 Aug 11;7(8):e1002152. doi: 10.1371/journal.pcbi.1002152 (PMC3154944; doi:10.1371/journal.pcbi.1002152)
Supplement: Protocol S2 — Procedure to convert coarse-grained to atomic resolution POPC molecules. Protocol_S2.tar.bz2 contains the files necessary for carrying out this procedure: (i) a full atomic-resolution library of POPC lipids containing 1454 different conformations, (ii) the force field parameters to be used together with the library (with permission from Martinek T. and Jojart B.), (iii) the conversion program written in tcl for use with the VMD program, (iv) a bash script that uses the AMBER software to perform the final minimization step and assembles the converted membrane. (BZ2) [file pcbi.1002152.s015.bz2 › popc_cg2aa/popc_lib_aa/popc_aa.389.pdb]

ATOM      1  C1  POC A   1      65.510  51.620  43.690  1.00  0.00            
ATOM      2  C2  POC A   1      65.540  51.780  46.110  1.00  0.00            
ATOM      3  C3  POC A   1      64.590  53.510  44.740  1.00  0.00            
ATOM      4  N   POC A   1      64.820  52.120  44.930  1.00  0.00            
ATOM      5  C4  POC A   1      63.470  51.620  45.120  1.00  0.00            
ATOM      6  C5  POC A   1      63.170  50.250  44.380  1.00  0.00            
ATOM      7  O1P POC A   1      61.800  49.920  44.450  1.00  0.00            
ATOM      8  P   POC A   1      61.630  48.360  44.290  1.00  0.00            
ATOM      9  O2P POC A   1      62.880  47.680  44.640  1.00  0.00            
ATOM     10  O3P POC A   1      60.270  47.910  44.680  1.00  0.00            
ATOM     11  O4P POC A   1      61.650  48.440  42.680  1.00  0.00            
ATOM     12  C6  POC A   1      60.320  48.860  42.270  1.00  0.00            
ATOM     13  C7  POC A   1      60.190  49.180  40.770  1.00  0.00            
ATOM     14  O71 POC A   1      59.930  47.900  40.090  1.00  0.00            
ATOM     15  C81 POC A   1      58.660  47.410  39.940  1.00  0.00            
ATOM     16  O81 POC A   1      57.860  47.700  40.790  1.00  0.00            
ATOM     17  C1A POC A   1      58.520  46.150  39.070  1.00  0.00            
ATOM     18  C1B POC A   1      57.770  46.490  37.770  1.00  0.00            
ATOM     19  C1C POC A   1      58.580  47.590  36.960  1.00  0.00            
ATOM     20  C1D POC A   1      57.910  47.920  35.680  1.00  0.00            
ATOM     21  C1E POC A   1      59.000  48.650  34.850  1.00  0.00            
ATOM     22  C1F POC A   1      60.020  47.590  34.400  1.00  0.00            
ATOM     23  C1G POC A   1      60.930  48.010  33.300  1.00  0.00            
ATOM     24  CZ1 POC A   1      61.900  46.870  32.880  1.00  0.00            
ATOM     25  CZ2 POC A   1      62.880  47.140  31.970  1.00  0.00            
ATOM     26  C1H POC A   1      62.960  48.560  31.360  1.00  0.00            
ATOM     27  C1I POC A   1      64.150  48.830  30.390  1.00  0.00            
ATOM     28  C1J POC A   1      63.720  48.790  28.870  1.00  0.00            
ATOM     29  C1K POC A   1      64.620  47.930  28.030  1.00  0.00            
ATOM     30  C1L POC A   1      64.310  48.110  26.540  1.00  0.00            
ATOM     31  C1M POC A   1      62.790  47.820  26.160  1.00  0.00            
ATOM     32  C72 POC A   1      61.580  49.850  40.400  1.00  0.00            
ATOM     33  O72 POC A   1      61.490  50.960  39.540  1.00  0.00            
ATOM     34  C82 POC A   1      62.800  51.200  39.160  1.00  0.00            
ATOM     35  O82 POC A   1      63.730  50.850  39.900  1.00  0.00            
ATOM     36  C2A POC A   1      63.010  52.190  37.950  1.00  0.00            
ATOM     37  C2B POC A   1      61.930  51.740  36.950  1.00  0.00            
ATOM     38  C2C POC A   1      61.850  52.490  35.710  1.00  0.00            
ATOM     39  C2D POC A   1      61.130  51.770  34.620  1.00  0.00            
ATOM     40  C2E POC A   1      60.450  52.860  33.850  1.00  0.00            
ATOM     41  C2F POC A   1      60.600  52.430  32.380  1.00  0.00            
ATOM     42  C2G POC A   1      59.880  53.410  31.460  1.00  0.00            
ATOM     43  C2H POC A   1      58.480  52.970  30.830  1.00  0.00            
ATOM     44  C2I POC A   1      57.930  54.320  30.370  1.00  0.00            
ATOM     45  C2J POC A   1      58.020  55.330  31.540  1.00  0.00            
ATOM     46  C2K POC A   1      57.340  56.630  31.200  1.00  0.00            
ATOM     47  C2L POC A   1      57.440  57.380  32.560  1.00  0.00            
ATOM     48  C2M POC A   1      56.370  58.420  32.640  1.00  0.00            
ATOM     49  C2N POC A   1      55.100  57.700  33.230  1.00  0.00            
ATOM     50  C2T POC A   1      55.270  57.140  34.630  1.00  0.00            
ATOM     51  C1N POC A   1      62.650  48.230  24.740  1.00  0.00            
ATOM     52  C1T POC A   1      61.390  47.580  24.180  1.00  0.00            
ATOM     53  DU1 POC A   1      58.175  47.040  37.365  1.00  0.00
ATOM     54  DU2 POC A   1      59.510  48.120  34.625  1.00  0.00
ATOM     55  DU3 POC A   1      62.390  47.005  32.425  1.00  0.00
ATOM     56  DU4 POC A   1      64.170  48.360  28.450  1.00  0.00
ATOM     57  DU5 POC A   1      62.720  48.025  25.450  1.00  0.00
ATOM     58  DU6 POC A   1      61.890  52.115  36.330  1.00  0.00
ATOM     59  DU7 POC A   1      60.525  52.645  33.115  1.00  0.00
ATOM     60  DU8 POC A   1      57.975  54.825  30.955  1.00  0.00
ATOM     61  DU9 POC A   1      55.735  58.060  32.935  1.00  0.00
