# Supplementary material for: Structure and Dynamics of the Membrane-Bound Cytochrome P450 2C9
Source: PLoS Comput Biol. 2011 Aug 11;7(8):e1002152. doi: 10.1371/journal.pcbi.1002152 (PMC3154944; doi:10.1371/journal.pcbi.1002152)
Supplement: Protocol S2 — Procedure to convert coarse-grained to atomic resolution POPC molecules. Protocol_S2.tar.bz2 contains the files necessary for carrying out this procedure: (i) a full atomic-resolution library of POPC lipids containing 1454 different conformations, (ii) the force field parameters to be used together with the library (with permission from Martinek T. and Jojart B.), (iii) the conversion program written in tcl for use with the VMD program, (iv) a bash script that uses the AMBER software to perform the final minimization step and assembles the converted membrane. (BZ2) [file pcbi.1002152.s015.bz2 › popc_cg2aa/popc_lib_aa/popc_aa.198.pdb]

ATOM      1  C1  POC A   1      29.040 108.020   6.680  1.00  0.00            
ATOM      2  C2  POC A   1      27.840 109.980   6.260  1.00  0.00            
ATOM      3  C3  POC A   1      26.710 108.070   7.390  1.00  0.00            
ATOM      4  N   POC A   1      27.940 108.850   7.190  1.00  0.00            
ATOM      5  C4  POC A   1      28.450 109.320   8.480  1.00  0.00            
ATOM      6  C5  POC A   1      27.710 110.350   9.330  1.00  0.00            
ATOM      7  O1P POC A   1      26.570 109.950  10.080  1.00  0.00            
ATOM      8  P   POC A   1      25.920 111.190  10.890  1.00  0.00            
ATOM      9  O2P POC A   1      26.170 112.370  10.040  1.00  0.00            
ATOM     10  O3P POC A   1      24.550 110.690  11.160  1.00  0.00            
ATOM     11  O4P POC A   1      26.920 111.020  12.140  1.00  0.00            
ATOM     12  C6  POC A   1      26.600 109.860  12.920  1.00  0.00            
ATOM     13  C7  POC A   1      27.840 109.520  13.740  1.00  0.00            
ATOM     14  O71 POC A   1      27.630 108.460  14.690  1.00  0.00            
ATOM     15  C81 POC A   1      28.690 107.660  14.990  1.00  0.00            
ATOM     16  O81 POC A   1      29.600 107.430  14.200  1.00  0.00            
ATOM     17  C1A POC A   1      28.410 106.770  16.200  1.00  0.00            
ATOM     18  C1B POC A   1      28.970 107.230  17.540  1.00  0.00            
ATOM     19  C1C POC A   1      28.590 106.470  18.810  1.00  0.00            
ATOM     20  C1D POC A   1      27.070 106.260  18.900  1.00  0.00            
ATOM     21  C1E POC A   1      26.820 105.250  20.020  1.00  0.00            
ATOM     22  C1F POC A   1      25.320 105.050  20.200  1.00  0.00            
ATOM     23  C1G POC A   1      25.110 104.160  21.420  1.00  0.00            
ATOM     24  CZ1 POC A   1      23.770 104.380  22.120  1.00  0.00            
ATOM     25  CZ2 POC A   1      23.260 103.710  23.170  1.00  0.00            
ATOM     26  C1H POC A   1      23.970 102.500  23.770  1.00  0.00            
ATOM     27  C1I POC A   1      23.380 102.170  25.140  1.00  0.00            
ATOM     28  C1J POC A   1      23.380 103.460  25.960  1.00  0.00            
ATOM     29  C1K POC A   1      22.980 103.180  27.410  1.00  0.00            
ATOM     30  C1L POC A   1      24.100 102.330  28.010  1.00  0.00            
ATOM     31  C1M POC A   1      23.760 102.050  29.480  1.00  0.00            
ATOM     32  C72 POC A   1      28.070 110.830  14.490  1.00  0.00            
ATOM     33  O72 POC A   1      29.230 111.000  15.300  1.00  0.00            
ATOM     34  C82 POC A   1      29.270 112.080  16.120  1.00  0.00            
ATOM     35  O82 POC A   1      28.340 112.880  16.170  1.00  0.00            
ATOM     36  C2A POC A   1      30.570 112.110  16.930  1.00  0.00            
ATOM     37  C2B POC A   1      30.520 111.490  18.330  1.00  0.00            
ATOM     38  C2C POC A   1      31.830 111.660  19.090  1.00  0.00            
ATOM     39  C2D POC A   1      31.800 110.930  20.430  1.00  0.00            
ATOM     40  C2E POC A   1      31.910 109.430  20.140  1.00  0.00            
ATOM     41  C2F POC A   1      31.420 108.610  21.330  1.00  0.00            
ATOM     42  C2G POC A   1      31.940 108.910  22.740  1.00  0.00            
ATOM     43  C2H POC A   1      31.230 108.190  23.900  1.00  0.00            
ATOM     44  C2I POC A   1      31.830 108.470  25.280  1.00  0.00            
ATOM     45  C2J POC A   1      31.280 107.530  26.350  1.00  0.00            
ATOM     46  C2K POC A   1      31.800 107.960  27.730  1.00  0.00            
ATOM     47  C2L POC A   1      31.330 106.890  28.720  1.00  0.00            
ATOM     48  C2M POC A   1      31.820 107.320  30.110  1.00  0.00            
ATOM     49  C2N POC A   1      31.200 108.640  30.580  1.00  0.00            
ATOM     50  C2T POC A   1      31.790 109.210  31.860  1.00  0.00            
ATOM     51  C1N POC A   1      24.750 101.050  30.090  1.00  0.00            
ATOM     52  C1T POC A   1      26.120 101.580  29.660  1.00  0.00            
ATOM     53  DU1 POC A   1      28.780 106.850  18.175  1.00  0.00
ATOM     54  DU2 POC A   1      26.070 105.150  20.110  1.00  0.00
ATOM     55  DU3 POC A   1      23.515 104.045  22.645  1.00  0.00
ATOM     56  DU4 POC A   1      23.180 103.320  26.685  1.00  0.00
ATOM     57  DU5 POC A   1      24.255 101.550  29.785  1.00  0.00
ATOM     58  DU6 POC A   1      31.175 111.575  18.710  1.00  0.00
ATOM     59  DU7 POC A   1      31.665 109.020  20.735  1.00  0.00
ATOM     60  DU8 POC A   1      31.555 108.000  25.815  1.00  0.00
ATOM     61  DU9 POC A   1      31.510 107.980  30.345  1.00  0.00
