# Supplementary material for: Structure and Dynamics of the Membrane-Bound Cytochrome P450 2C9
Source: PLoS Comput Biol. 2011 Aug 11;7(8):e1002152. doi: 10.1371/journal.pcbi.1002152 (PMC3154944; doi:10.1371/journal.pcbi.1002152)
Supplement: Protocol S2 — Procedure to convert coarse-grained to atomic resolution POPC molecules. Protocol_S2.tar.bz2 contains the files necessary for carrying out this procedure: (i) a full atomic-resolution library of POPC lipids containing 1454 different conformations, (ii) the force field parameters to be used together with the library (with permission from Martinek T. and Jojart B.), (iii) the conversion program written in tcl for use with the VMD program, (iv) a bash script that uses the AMBER software to perform the final minimization step and assembles the converted membrane. (BZ2) [file pcbi.1002152.s015.bz2 › popc_cg2aa/popc_lib_aa/popc_aa.287.pdb]

ATOM      1  C1  POC A   1      80.320  94.170  11.150  1.00  0.00            
ATOM      2  C2  POC A   1      79.680  92.070  10.470  1.00  0.00            
ATOM      3  C3  POC A   1      80.290  93.660   8.800  1.00  0.00            
ATOM      4  N   POC A   1      80.620  93.150  10.140  1.00  0.00            
ATOM      5  C4  POC A   1      81.980  92.640  10.330  1.00  0.00            
ATOM      6  C5  POC A   1      83.320  93.370  10.210  1.00  0.00            
ATOM      7  O1P POC A   1      84.380  92.420  10.150  1.00  0.00            
ATOM      8  P   POC A   1      85.710  93.330  10.040  1.00  0.00            
ATOM      9  O2P POC A   1      86.880  92.590   9.520  1.00  0.00            
ATOM     10  O3P POC A   1      85.300  94.610   9.400  1.00  0.00            
ATOM     11  O4P POC A   1      85.790  93.430  11.640  1.00  0.00            
ATOM     12  C6  POC A   1      86.140  92.130  12.140  1.00  0.00            
ATOM     13  C7  POC A   1      86.120  92.020  13.670  1.00  0.00            
ATOM     14  O71 POC A   1      86.310  90.670  14.140  1.00  0.00            
ATOM     15  C81 POC A   1      86.990  90.420  15.280  1.00  0.00            
ATOM     16  O81 POC A   1      87.550  91.360  15.850  1.00  0.00            
ATOM     17  C1A POC A   1      87.270  88.940  15.560  1.00  0.00            
ATOM     18  C1B POC A   1      86.030  88.230  16.110  1.00  0.00            
ATOM     19  C1C POC A   1      86.410  86.750  16.290  1.00  0.00            
ATOM     20  C1D POC A   1      85.470  85.840  17.080  1.00  0.00            
ATOM     21  C1E POC A   1      84.180  85.700  16.260  1.00  0.00            
ATOM     22  C1F POC A   1      83.180  84.650  16.740  1.00  0.00            
ATOM     23  C1G POC A   1      82.680  85.040  18.140  1.00  0.00            
ATOM     24  CZ1 POC A   1      81.650  84.020  18.620  1.00  0.00            
ATOM     25  CZ2 POC A   1      81.040  84.330  19.770  1.00  0.00            
ATOM     26  C1H POC A   1      81.470  85.650  20.410  1.00  0.00            
ATOM     27  C1I POC A   1      80.960  85.790  21.840  1.00  0.00            
ATOM     28  C1J POC A   1      81.770  86.760  22.710  1.00  0.00            
ATOM     29  C1K POC A   1      83.240  86.430  22.960  1.00  0.00            
ATOM     30  C1L POC A   1      83.610  86.860  24.390  1.00  0.00            
ATOM     31  C1M POC A   1      85.120  86.900  24.640  1.00  0.00            
ATOM     32  C72 POC A   1      84.750  92.470  14.190  1.00  0.00            
ATOM     33  O72 POC A   1      83.720  91.670  13.600  1.00  0.00            
ATOM     34  C82 POC A   1      82.410  91.860  13.890  1.00  0.00            
ATOM     35  O82 POC A   1      81.580  91.450  13.070  1.00  0.00            
ATOM     36  C2A POC A   1      82.090  92.460  15.260  1.00  0.00            
ATOM     37  C2B POC A   1      80.830  91.850  15.880  1.00  0.00            
ATOM     38  C2C POC A   1      80.690  92.670  17.170  1.00  0.00            
ATOM     39  C2D POC A   1      79.290  92.410  17.730  1.00  0.00            
ATOM     40  C2E POC A   1      79.130  93.090  19.080  1.00  0.00            
ATOM     41  C2F POC A   1      77.800  92.680  19.720  1.00  0.00            
ATOM     42  C2G POC A   1      77.490  93.520  20.960  1.00  0.00            
ATOM     43  C2H POC A   1      76.330  93.150  21.890  1.00  0.00            
ATOM     44  C2I POC A   1      76.480  91.730  22.420  1.00  0.00            
ATOM     45  C2J POC A   1      75.230  91.360  23.220  1.00  0.00            
ATOM     46  C2K POC A   1      75.660  90.330  24.270  1.00  0.00            
ATOM     47  C2L POC A   1      74.410  90.270  25.150  1.00  0.00            
ATOM     48  C2M POC A   1      74.230  91.620  25.860  1.00  0.00            
ATOM     49  C2N POC A   1      72.890  91.800  26.590  1.00  0.00            
ATOM     50  C2T POC A   1      72.290  93.190  26.360  1.00  0.00            
ATOM     51  C1N POC A   1      85.450  86.820  26.130  1.00  0.00            
ATOM     52  C1T POC A   1      85.240  85.410  26.700  1.00  0.00            
ATOM     53  DU1 POC A   1      86.220  87.490  16.200  1.00  0.00
ATOM     54  DU2 POC A   1      83.680  85.175  16.500  1.00  0.00
ATOM     55  DU3 POC A   1      81.345  84.175  19.195  1.00  0.00
ATOM     56  DU4 POC A   1      82.505  86.595  22.835  1.00  0.00
ATOM     57  DU5 POC A   1      85.285  86.860  25.385  1.00  0.00
ATOM     58  DU6 POC A   1      80.760  92.260  16.525  1.00  0.00
ATOM     59  DU7 POC A   1      78.465  92.885  19.400  1.00  0.00
ATOM     60  DU8 POC A   1      75.855  91.545  22.820  1.00  0.00
ATOM     61  DU9 POC A   1      73.560  91.710  26.225  1.00  0.00
