# Supplementary material for: Structure and Dynamics of the Membrane-Bound Cytochrome P450 2C9
Source: PLoS Comput Biol. 2011 Aug 11;7(8):e1002152. doi: 10.1371/journal.pcbi.1002152 (PMC3154944; doi:10.1371/journal.pcbi.1002152)
Supplement: Protocol S2 — Procedure to convert coarse-grained to atomic resolution POPC molecules. Protocol_S2.tar.bz2 contains the files necessary for carrying out this procedure: (i) a full atomic-resolution library of POPC lipids containing 1454 different conformations, (ii) the force field parameters to be used together with the library (with permission from Martinek T. and Jojart B.), (iii) the conversion program written in tcl for use with the VMD program, (iv) a bash script that uses the AMBER software to perform the final minimization step and assembles the converted membrane. (BZ2) [file pcbi.1002152.s015.bz2 › popc_cg2aa/popc_lib_aa/popc_aa.371.pdb]

ATOM      1  C1  POC A   1      55.220  83.410  48.140  1.00  0.00            
ATOM      2  C2  POC A   1      54.620  81.200  48.330  1.00  0.00            
ATOM      3  C3  POC A   1      54.870  82.420  50.300  1.00  0.00            
ATOM      4  N   POC A   1      54.360  82.520  48.920  1.00  0.00            
ATOM      5  C4  POC A   1      52.920  82.940  48.830  1.00  0.00            
ATOM      6  C5  POC A   1      51.830  81.960  49.480  1.00  0.00            
ATOM      7  O1P POC A   1      51.720  80.690  48.810  1.00  0.00            
ATOM      8  P   POC A   1      50.880  79.880  49.770  1.00  0.00            
ATOM      9  O2P POC A   1      51.820  79.750  50.880  1.00  0.00            
ATOM     10  O3P POC A   1      49.590  80.460  50.030  1.00  0.00            
ATOM     11  O4P POC A   1      50.940  78.630  48.930  1.00  0.00            
ATOM     12  C6  POC A   1      52.280  78.300  48.730  1.00  0.00            
ATOM     13  C7  POC A   1      52.290  77.450  47.440  1.00  0.00            
ATOM     14  O71 POC A   1      51.750  78.170  46.270  1.00  0.00            
ATOM     15  C81 POC A   1      52.560  78.970  45.660  1.00  0.00            
ATOM     16  O81 POC A   1      53.700  79.190  45.970  1.00  0.00            
ATOM     17  C1A POC A   1      51.850  79.790  44.650  1.00  0.00            
ATOM     18  C1B POC A   1      52.420  81.170  44.600  1.00  0.00            
ATOM     19  C1C POC A   1      51.940  81.920  43.340  1.00  0.00            
ATOM     20  C1D POC A   1      50.470  82.200  43.330  1.00  0.00            
ATOM     21  C1E POC A   1      50.050  83.250  42.310  1.00  0.00            
ATOM     22  C1F POC A   1      48.530  83.430  42.360  1.00  0.00            
ATOM     23  C1G POC A   1      47.980  84.680  41.600  1.00  0.00            
ATOM     24  CZ1 POC A   1      46.480  84.640  41.940  1.00  0.00            
ATOM     25  CZ2 POC A   1      45.550  85.430  41.420  1.00  0.00            
ATOM     26  C1H POC A   1      46.170  86.340  40.380  1.00  0.00            
ATOM     27  C1I POC A   1      45.110  87.340  39.850  1.00  0.00            
ATOM     28  C1J POC A   1      45.320  88.020  38.500  1.00  0.00            
ATOM     29  C1K POC A   1      44.300  89.130  38.330  1.00  0.00            
ATOM     30  C1L POC A   1      42.960  88.410  38.530  1.00  0.00            
ATOM     31  C1M POC A   1      41.820  89.420  38.460  1.00  0.00            
ATOM     32  C72 POC A   1      51.270  76.370  47.720  1.00  0.00            
ATOM     33  O72 POC A   1      51.570  75.190  47.030  1.00  0.00            
ATOM     34  C82 POC A   1      50.870  73.970  47.090  1.00  0.00            
ATOM     35  O82 POC A   1      49.660  73.940  47.390  1.00  0.00            
ATOM     36  C2A POC A   1      51.690  72.690  47.000  1.00  0.00            
ATOM     37  C2B POC A   1      52.740  72.830  45.880  1.00  0.00            
ATOM     38  C2C POC A   1      52.140  72.490  44.470  1.00  0.00            
ATOM     39  C2D POC A   1      53.330  72.590  43.480  1.00  0.00            
ATOM     40  C2E POC A   1      53.780  74.020  43.620  1.00  0.00            
ATOM     41  C2F POC A   1      54.630  74.460  42.440  1.00  0.00            
ATOM     42  C2G POC A   1      53.830  74.410  41.170  1.00  0.00            
ATOM     43  C2H POC A   1      54.520  74.120  39.850  1.00  0.00            
ATOM     44  C2I POC A   1      53.390  74.100  38.780  1.00  0.00            
ATOM     45  C2J POC A   1      54.000  74.150  37.320  1.00  0.00            
ATOM     46  C2K POC A   1      52.940  74.670  36.360  1.00  0.00            
ATOM     47  C2L POC A   1      51.690  73.780  36.440  1.00  0.00            
ATOM     48  C2M POC A   1      50.790  74.300  35.360  1.00  0.00            
ATOM     49  C2N POC A   1      49.630  73.310  35.190  1.00  0.00            
ATOM     50  C2T POC A   1      49.750  72.730  33.740  1.00  0.00            
ATOM     51  C1N POC A   1      40.550  88.620  38.170  1.00  0.00            
ATOM     52  C1T POC A   1      39.510  89.690  37.820  1.00  0.00            
ATOM     53  DU1 POC A   1      52.180  81.545  43.970  1.00  0.00
ATOM     54  DU2 POC A   1      49.290  83.340  42.335  1.00  0.00
ATOM     55  DU3 POC A   1      46.015  85.035  41.680  1.00  0.00
ATOM     56  DU4 POC A   1      44.810  88.575  38.415  1.00  0.00
ATOM     57  DU5 POC A   1      41.185  89.020  38.315  1.00  0.00
ATOM     58  DU6 POC A   1      52.440  72.660  45.175  1.00  0.00
ATOM     59  DU7 POC A   1      54.205  74.240  43.030  1.00  0.00
ATOM     60  DU8 POC A   1      53.695  74.125  38.050  1.00  0.00
ATOM     61  DU9 POC A   1      50.210  73.805  35.275  1.00  0.00
