# Supplementary material for: Structure and Dynamics of the Membrane-Bound Cytochrome P450 2C9
Source: PLoS Comput Biol. 2011 Aug 11;7(8):e1002152. doi: 10.1371/journal.pcbi.1002152 (PMC3154944; doi:10.1371/journal.pcbi.1002152)
Supplement: Protocol S2 — Procedure to convert coarse-grained to atomic resolution POPC molecules. Protocol_S2.tar.bz2 contains the files necessary for carrying out this procedure: (i) a full atomic-resolution library of POPC lipids containing 1454 different conformations, (ii) the force field parameters to be used together with the library (with permission from Martinek T. and Jojart B.), (iii) the conversion program written in tcl for use with the VMD program, (iv) a bash script that uses the AMBER software to perform the final minimization step and assembles the converted membrane. (BZ2) [file pcbi.1002152.s015.bz2 › popc_cg2aa/popc_lib_aa/popc_aa.1065.pdb]

ATOM      1  C1  POC A   1      86.960 152.090   5.320  1.00  0.00            
ATOM      2  C2  POC A   1      85.670 150.210   5.640  1.00  0.00            
ATOM      3  C3  POC A   1      87.730 150.190   6.810  1.00  0.00            
ATOM      4  N   POC A   1      86.640 151.070   6.350  1.00  0.00            
ATOM      5  C4  POC A   1      85.710 151.420   7.450  1.00  0.00            
ATOM      6  C5  POC A   1      86.020 152.700   8.270  1.00  0.00            
ATOM      7  O1P POC A   1      86.620 152.470   9.580  1.00  0.00            
ATOM      8  P   POC A   1      87.200 153.820  10.070  1.00  0.00            
ATOM      9  O2P POC A   1      88.330 154.270   9.200  1.00  0.00            
ATOM     10  O3P POC A   1      86.030 154.630  10.310  1.00  0.00            
ATOM     11  O4P POC A   1      87.850 153.550  11.410  1.00  0.00            
ATOM     12  C6  POC A   1      87.050 153.070  12.450  1.00  0.00            
ATOM     13  C7  POC A   1      87.940 152.500  13.500  1.00  0.00            
ATOM     14  O71 POC A   1      87.120 152.010  14.660  1.00  0.00            
ATOM     15  C81 POC A   1      87.010 150.720  14.950  1.00  0.00            
ATOM     16  O81 POC A   1      87.300 149.900  14.050  1.00  0.00            
ATOM     17  C1A POC A   1      86.160 150.420  16.190  1.00  0.00            
ATOM     18  C1B POC A   1      87.100 149.800  17.300  1.00  0.00            
ATOM     19  C1C POC A   1      88.310 150.680  17.680  1.00  0.00            
ATOM     20  C1D POC A   1      89.120 149.970  18.730  1.00  0.00            
ATOM     21  C1E POC A   1      88.320 150.160  20.000  1.00  0.00            
ATOM     22  C1F POC A   1      89.110 149.480  21.090  1.00  0.00            
ATOM     23  C1G POC A   1      88.920 147.970  21.190  1.00  0.00            
ATOM     24  CZ1 POC A   1      87.580 147.480  21.710  1.00  0.00            
ATOM     25  CZ2 POC A   1      86.890 146.420  21.280  1.00  0.00            
ATOM     26  C1H POC A   1      87.620 145.740  20.170  1.00  0.00            
ATOM     27  C1I POC A   1      86.820 144.590  19.580  1.00  0.00            
ATOM     28  C1J POC A   1      87.730 143.770  18.710  1.00  0.00            
ATOM     29  C1K POC A   1      88.600 143.040  19.750  1.00  0.00            
ATOM     30  C1L POC A   1      89.450 142.000  19.030  1.00  0.00            
ATOM     31  C1M POC A   1      90.440 141.190  19.870  1.00  0.00            
ATOM     32  C72 POC A   1      88.980 153.580  13.950  1.00  0.00            
ATOM     33  O72 POC A   1      89.910 153.180  14.990  1.00  0.00            
ATOM     34  C82 POC A   1      90.900 154.060  15.260  1.00  0.00            
ATOM     35  O82 POC A   1      90.630 155.250  15.200  1.00  0.00            
ATOM     36  C2A POC A   1      92.180 153.540  15.840  1.00  0.00            
ATOM     37  C2B POC A   1      91.930 153.470  17.330  1.00  0.00            
ATOM     38  C2C POC A   1      93.230 153.090  18.080  1.00  0.00            
ATOM     39  C2D POC A   1      93.160 152.630  19.530  1.00  0.00            
ATOM     40  C2E POC A   1      94.360 151.980  20.240  1.00  0.00            
ATOM     41  C2F POC A   1      93.970 152.090  21.790  1.00  0.00            
ATOM     42  C2G POC A   1      92.590 151.500  22.240  1.00  0.00            
ATOM     43  C2H POC A   1      92.040 151.670  23.670  1.00  0.00            
ATOM     44  C2I POC A   1      90.990 150.580  24.010  1.00  0.00            
ATOM     45  C2J POC A   1      90.160 150.970  25.250  1.00  0.00            
ATOM     46  C2K POC A   1      90.800 150.980  26.650  1.00  0.00            
ATOM     47  C2L POC A   1      91.480 149.700  27.040  1.00  0.00            
ATOM     48  C2M POC A   1      92.340 149.770  28.330  1.00  0.00            
ATOM     49  C2N POC A   1      93.190 148.480  28.470  1.00  0.00            
ATOM     50  C2T POC A   1      94.240 148.680  29.570  1.00  0.00            
ATOM     51  C1N POC A   1      91.350 142.230  20.510  1.00  0.00            
ATOM     52  C1T POC A   1      92.030 141.650  21.740  1.00  0.00            
ATOM     53  DU1 POC A   1      87.705 150.240  17.490  1.00  0.00
ATOM     54  DU2 POC A   1      88.715 149.820  20.545  1.00  0.00
ATOM     55  DU3 POC A   1      87.235 146.950  21.495  1.00  0.00
ATOM     56  DU4 POC A   1      88.165 143.405  19.230  1.00  0.00
ATOM     57  DU5 POC A   1      90.895 141.710  20.190  1.00  0.00
ATOM     58  DU6 POC A   1      92.580 153.280  17.705  1.00  0.00
ATOM     59  DU7 POC A   1      94.165 152.035  21.015  1.00  0.00
ATOM     60  DU8 POC A   1      90.575 150.775  24.630  1.00  0.00
ATOM     61  DU9 POC A   1      92.765 149.125  28.400  1.00  0.00
