# Supplementary material for: Structure and Dynamics of the Membrane-Bound Cytochrome P450 2C9
Source: PLoS Comput Biol. 2011 Aug 11;7(8):e1002152. doi: 10.1371/journal.pcbi.1002152 (PMC3154944; doi:10.1371/journal.pcbi.1002152)
Supplement: Protocol S2 — Procedure to convert coarse-grained to atomic resolution POPC molecules. Protocol_S2.tar.bz2 contains the files necessary for carrying out this procedure: (i) a full atomic-resolution library of POPC lipids containing 1454 different conformations, (ii) the force field parameters to be used together with the library (with permission from Martinek T. and Jojart B.), (iii) the conversion program written in tcl for use with the VMD program, (iv) a bash script that uses the AMBER software to perform the final minimization step and assembles the converted membrane. (BZ2) [file pcbi.1002152.s015.bz2 › popc_cg2aa/popc_lib_aa/popc_aa.1163.pdb]

ATOM      1  C1  POC A   1     120.400 124.000  40.740  1.00  0.00            
ATOM      2  C2  POC A   1     119.140 121.920  41.010  1.00  0.00            
ATOM      3  C3  POC A   1     121.350 121.920  41.580  1.00  0.00            
ATOM      4  N   POC A   1     120.150 122.810  41.600  1.00  0.00            
ATOM      5  C4  POC A   1     120.000 123.170  43.000  1.00  0.00            
ATOM      6  C5  POC A   1     118.780 123.920  43.470  1.00  0.00            
ATOM      7  O1P POC A   1     118.960 125.240  43.020  1.00  0.00            
ATOM      8  P   POC A   1     117.900 126.220  43.690  1.00  0.00            
ATOM      9  O2P POC A   1     117.880 125.740  45.110  1.00  0.00            
ATOM     10  O3P POC A   1     118.350 127.570  43.440  1.00  0.00            
ATOM     11  O4P POC A   1     116.670 125.750  42.940  1.00  0.00            
ATOM     12  C6  POC A   1     116.850 126.400  41.620  1.00  0.00            
ATOM     13  C7  POC A   1     116.000 125.850  40.470  1.00  0.00            
ATOM     14  O71 POC A   1     116.180 126.500  39.150  1.00  0.00            
ATOM     15  C81 POC A   1     117.330 126.360  38.520  1.00  0.00            
ATOM     16  O81 POC A   1     118.320 125.890  39.070  1.00  0.00            
ATOM     17  C1A POC A   1     117.410 126.950  37.100  1.00  0.00            
ATOM     18  C1B POC A   1     116.960 126.120  35.930  1.00  0.00            
ATOM     19  C1C POC A   1     117.000 126.590  34.480  1.00  0.00            
ATOM     20  C1D POC A   1     116.740 125.390  33.590  1.00  0.00            
ATOM     21  C1E POC A   1     116.480 125.990  32.220  1.00  0.00            
ATOM     22  C1F POC A   1     117.450 127.020  31.660  1.00  0.00            
ATOM     23  C1G POC A   1     116.790 127.470  30.330  1.00  0.00            
ATOM     24  CZ1 POC A   1     116.480 126.070  29.680  1.00  0.00            
ATOM     25  CZ2 POC A   1     116.070 126.030  28.420  1.00  0.00            
ATOM     26  C1H POC A   1     116.260 127.300  27.580  1.00  0.00            
ATOM     27  C1I POC A   1     115.980 127.060  26.090  1.00  0.00            
ATOM     28  C1J POC A   1     116.770 126.030  25.360  1.00  0.00            
ATOM     29  C1K POC A   1     118.280 126.050  25.640  1.00  0.00            
ATOM     30  C1L POC A   1     118.970 124.890  24.880  1.00  0.00            
ATOM     31  C1M POC A   1     120.520 125.100  25.050  1.00  0.00            
ATOM     32  C72 POC A   1     114.560 126.130  41.040  1.00  0.00            
ATOM     33  O72 POC A   1     113.550 125.260  40.650  1.00  0.00            
ATOM     34  C82 POC A   1     113.460 123.940  40.920  1.00  0.00            
ATOM     35  O82 POC A   1     114.360 123.410  41.590  1.00  0.00            
ATOM     36  C2A POC A   1     112.540 123.140  39.910  1.00  0.00            
ATOM     37  C2B POC A   1     112.760 123.480  38.400  1.00  0.00            
ATOM     38  C2C POC A   1     111.920 124.700  37.970  1.00  0.00            
ATOM     39  C2D POC A   1     112.260 125.140  36.590  1.00  0.00            
ATOM     40  C2E POC A   1     111.890 124.230  35.510  1.00  0.00            
ATOM     41  C2F POC A   1     112.540 124.860  34.270  1.00  0.00            
ATOM     42  C2G POC A   1     112.100 124.080  33.010  1.00  0.00            
ATOM     43  C2H POC A   1     112.280 124.760  31.650  1.00  0.00            
ATOM     44  C2I POC A   1     111.420 124.060  30.550  1.00  0.00            
ATOM     45  C2J POC A   1     111.870 124.020  29.110  1.00  0.00            
ATOM     46  C2K POC A   1     110.890 123.210  28.250  1.00  0.00            
ATOM     47  C2L POC A   1     111.060 123.660  26.810  1.00  0.00            
ATOM     48  C2M POC A   1     112.580 123.540  26.650  1.00  0.00            
ATOM     49  C2N POC A   1     112.880 123.900  25.200  1.00  0.00            
ATOM     50  C2T POC A   1     112.070 123.030  24.250  1.00  0.00            
ATOM     51  C1N POC A   1     120.910 124.160  23.950  1.00  0.00            
ATOM     52  C1T POC A   1     120.460 122.780  24.360  1.00  0.00            
ATOM     53  DU1 POC A   1     116.980 126.355  35.205  1.00  0.00
ATOM     54  DU2 POC A   1     116.965 126.505  31.940  1.00  0.00
ATOM     55  DU3 POC A   1     116.275 126.050  29.050  1.00  0.00
ATOM     56  DU4 POC A   1     117.525 126.040  25.500  1.00  0.00
ATOM     57  DU5 POC A   1     120.715 124.630  24.500  1.00  0.00
ATOM     58  DU6 POC A   1     112.340 124.090  38.185  1.00  0.00
ATOM     59  DU7 POC A   1     112.215 124.545  34.890  1.00  0.00
ATOM     60  DU8 POC A   1     111.645 124.040  29.830  1.00  0.00
ATOM     61  DU9 POC A   1     112.730 123.720  25.925  1.00  0.00
