# Supplementary material for: Structure and Dynamics of the Membrane-Bound Cytochrome P450 2C9
Source: PLoS Comput Biol. 2011 Aug 11;7(8):e1002152. doi: 10.1371/journal.pcbi.1002152 (PMC3154944; doi:10.1371/journal.pcbi.1002152)
Supplement: Protocol S2 — Procedure to convert coarse-grained to atomic resolution POPC molecules. Protocol_S2.tar.bz2 contains the files necessary for carrying out this procedure: (i) a full atomic-resolution library of POPC lipids containing 1454 different conformations, (ii) the force field parameters to be used together with the library (with permission from Martinek T. and Jojart B.), (iii) the conversion program written in tcl for use with the VMD program, (iv) a bash script that uses the AMBER software to perform the final minimization step and assembles the converted membrane. (BZ2) [file pcbi.1002152.s015.bz2 › popc_cg2aa/popc_lib_aa/popc_aa.1204.pdb]

ATOM      1  C1  POC A   1      30.010  58.560  12.490  1.00  0.00            
ATOM      2  C2  POC A   1      30.590  58.780  14.520  1.00  0.00            
ATOM      3  C3  POC A   1      32.340  58.310  12.960  1.00  0.00            
ATOM      4  N   POC A   1      31.140  59.090  13.210  1.00  0.00            
ATOM      5  C4  POC A   1      31.430  60.440  12.760  1.00  0.00            
ATOM      6  C5  POC A   1      31.760  60.710  11.260  1.00  0.00            
ATOM      7  O1P POC A   1      31.830  62.110  10.980  1.00  0.00            
ATOM      8  P   POC A   1      33.160  62.350  10.140  1.00  0.00            
ATOM      9  O2P POC A   1      34.210  61.350  10.420  1.00  0.00            
ATOM     10  O3P POC A   1      32.870  62.780   8.850  1.00  0.00            
ATOM     11  O4P POC A   1      33.680  63.620  10.970  1.00  0.00            
ATOM     12  C6  POC A   1      33.690  63.370  12.400  1.00  0.00            
ATOM     13  C7  POC A   1      33.910  64.770  13.120  1.00  0.00            
ATOM     14  O71 POC A   1      34.340  64.590  14.460  1.00  0.00            
ATOM     15  C81 POC A   1      35.190  65.490  15.030  1.00  0.00            
ATOM     16  O81 POC A   1      35.580  66.590  14.570  1.00  0.00            
ATOM     17  C1A POC A   1      35.310  65.320  16.510  1.00  0.00            
ATOM     18  C1B POC A   1      36.490  64.330  16.700  1.00  0.00            
ATOM     19  C1C POC A   1      36.570  63.760  18.180  1.00  0.00            
ATOM     20  C1D POC A   1      37.740  62.830  18.270  1.00  0.00            
ATOM     21  C1E POC A   1      37.790  61.930  17.000  1.00  0.00            
ATOM     22  C1F POC A   1      38.690  60.660  16.990  1.00  0.00            
ATOM     23  C1G POC A   1      38.110  59.620  18.000  1.00  0.00            
ATOM     24  CZ1 POC A   1      38.900  58.290  17.910  1.00  0.00            
ATOM     25  CZ2 POC A   1      38.470  57.330  18.720  1.00  0.00            
ATOM     26  C1H POC A   1      37.430  57.560  19.840  1.00  0.00            
ATOM     27  C1I POC A   1      37.480  56.330  20.770  1.00  0.00            
ATOM     28  C1J POC A   1      36.400  56.290  21.890  1.00  0.00            
ATOM     29  C1K POC A   1      35.950  54.980  22.460  1.00  0.00            
ATOM     30  C1L POC A   1      34.650  55.240  23.330  1.00  0.00            
ATOM     31  C1M POC A   1      34.990  55.530  24.840  1.00  0.00            
ATOM     32  C72 POC A   1      32.620  65.650  13.030  1.00  0.00            
ATOM     33  O72 POC A   1      31.330  64.930  13.220  1.00  0.00            
ATOM     34  C82 POC A   1      30.680  64.660  14.410  1.00  0.00            
ATOM     35  O82 POC A   1      29.800  63.830  14.420  1.00  0.00            
ATOM     36  C2A POC A   1      31.310  65.280  15.690  1.00  0.00            
ATOM     37  C2B POC A   1      31.290  64.330  16.860  1.00  0.00            
ATOM     38  C2C POC A   1      31.970  62.990  16.630  1.00  0.00            
ATOM     39  C2D POC A   1      32.590  62.470  17.920  1.00  0.00            
ATOM     40  C2E POC A   1      33.120  61.070  17.760  1.00  0.00            
ATOM     41  C2F POC A   1      32.080  60.020  18.070  1.00  0.00            
ATOM     42  C2G POC A   1      32.840  58.680  17.930  1.00  0.00            
ATOM     43  C2H POC A   1      32.600  57.810  19.170  1.00  0.00            
ATOM     44  C2I POC A   1      31.330  56.970  19.010  1.00  0.00            
ATOM     45  C2J POC A   1      30.990  56.120  20.230  1.00  0.00            
ATOM     46  C2K POC A   1      31.190  57.050  21.430  1.00  0.00            
ATOM     47  C2L POC A   1      30.260  56.760  22.620  1.00  0.00            
ATOM     48  C2M POC A   1      30.740  55.370  23.000  1.00  0.00            
ATOM     49  C2N POC A   1      30.040  55.140  24.330  1.00  0.00            
ATOM     50  C2T POC A   1      30.620  54.080  25.230  1.00  0.00            
ATOM     51  C1N POC A   1      34.040  56.370  25.700  1.00  0.00            
ATOM     52  C1T POC A   1      33.900  57.790  25.190  1.00  0.00            
ATOM     53  DU1 POC A   1      36.530  64.045  17.440  1.00  0.00
ATOM     54  DU2 POC A   1      38.240  61.295  16.995  1.00  0.00
ATOM     55  DU3 POC A   1      38.685  57.810  18.315  1.00  0.00
ATOM     56  DU4 POC A   1      36.175  55.635  22.175  1.00  0.00
ATOM     57  DU5 POC A   1      34.515  55.950  25.270  1.00  0.00
ATOM     58  DU6 POC A   1      31.630  63.660  16.745  1.00  0.00
ATOM     59  DU7 POC A   1      32.600  60.545  17.915  1.00  0.00
ATOM     60  DU8 POC A   1      31.160  56.545  19.620  1.00  0.00
ATOM     61  DU9 POC A   1      30.390  55.255  23.665  1.00  0.00
