# Supplementary material for: Structure and Dynamics of the Membrane-Bound Cytochrome P450 2C9
Source: PLoS Comput Biol. 2011 Aug 11;7(8):e1002152. doi: 10.1371/journal.pcbi.1002152 (PMC3154944; doi:10.1371/journal.pcbi.1002152)
Supplement: Protocol S2 — Procedure to convert coarse-grained to atomic resolution POPC molecules. Protocol_S2.tar.bz2 contains the files necessary for carrying out this procedure: (i) a full atomic-resolution library of POPC lipids containing 1454 different conformations, (ii) the force field parameters to be used together with the library (with permission from Martinek T. and Jojart B.), (iii) the conversion program written in tcl for use with the VMD program, (iv) a bash script that uses the AMBER software to perform the final minimization step and assembles the converted membrane. (BZ2) [file pcbi.1002152.s015.bz2 › popc_cg2aa/popc_lib_aa/popc_aa.194.pdb]

ATOM      1  C1  POC A   1      80.840  77.490  47.960  1.00  0.00            
ATOM      2  C2  POC A   1      78.670  77.920  47.040  1.00  0.00            
ATOM      3  C3  POC A   1      79.250  78.820  49.100  1.00  0.00            
ATOM      4  N   POC A   1      79.770  78.440  47.830  1.00  0.00            
ATOM      5  C4  POC A   1      80.430  79.480  47.090  1.00  0.00            
ATOM      6  C5  POC A   1      79.700  80.710  46.620  1.00  0.00            
ATOM      7  O1P POC A   1      79.390  81.640  47.580  1.00  0.00            
ATOM      8  P   POC A   1      79.640  83.070  46.940  1.00  0.00            
ATOM      9  O2P POC A   1      79.310  84.140  47.920  1.00  0.00            
ATOM     10  O3P POC A   1      80.670  83.200  45.910  1.00  0.00            
ATOM     11  O4P POC A   1      78.370  83.080  46.100  1.00  0.00            
ATOM     12  C6  POC A   1      78.380  83.560  44.870  1.00  0.00            
ATOM     13  C7  POC A   1      76.960  83.240  44.130  1.00  0.00            
ATOM     14  O71 POC A   1      77.190  82.970  42.730  1.00  0.00            
ATOM     15  C81 POC A   1      77.620  81.700  42.260  1.00  0.00            
ATOM     16  O81 POC A   1      77.980  80.830  43.050  1.00  0.00            
ATOM     17  C1A POC A   1      77.590  81.560  40.720  1.00  0.00            
ATOM     18  C1B POC A   1      76.940  82.770  40.120  1.00  0.00            
ATOM     19  C1C POC A   1      76.620  82.480  38.620  1.00  0.00            
ATOM     20  C1D POC A   1      77.920  82.350  37.980  1.00  0.00            
ATOM     21  C1E POC A   1      77.830  82.080  36.470  1.00  0.00            
ATOM     22  C1F POC A   1      79.160  82.040  35.730  1.00  0.00            
ATOM     23  C1G POC A   1      79.080  82.000  34.180  1.00  0.00            
ATOM     24  CZ1 POC A   1      80.430  81.540  33.700  1.00  0.00            
ATOM     25  CZ2 POC A   1      81.020  82.160  32.690  1.00  0.00            
ATOM     26  C1H POC A   1      80.090  83.030  31.880  1.00  0.00            
ATOM     27  C1I POC A   1      81.020  83.960  31.100  1.00  0.00            
ATOM     28  C1J POC A   1      80.290  85.230  30.760  1.00  0.00            
ATOM     29  C1K POC A   1      81.290  86.300  30.250  1.00  0.00            
ATOM     30  C1L POC A   1      80.790  87.610  30.720  1.00  0.00            
ATOM     31  C1M POC A   1      81.730  88.840  30.440  1.00  0.00            
ATOM     32  C72 POC A   1      76.040  84.470  44.260  1.00  0.00            
ATOM     33  O72 POC A   1      75.200  84.560  45.480  1.00  0.00            
ATOM     34  C82 POC A   1      73.950  85.110  45.490  1.00  0.00            
ATOM     35  O82 POC A   1      73.200  84.920  46.450  1.00  0.00            
ATOM     36  C2A POC A   1      73.310  85.550  44.190  1.00  0.00            
ATOM     37  C2B POC A   1      71.880  86.020  44.390  1.00  0.00            
ATOM     38  C2C POC A   1      71.000  86.330  43.180  1.00  0.00            
ATOM     39  C2D POC A   1      71.320  85.410  41.980  1.00  0.00            
ATOM     40  C2E POC A   1      70.370  85.700  40.780  1.00  0.00            
ATOM     41  C2F POC A   1      70.890  85.130  39.450  1.00  0.00            
ATOM     42  C2G POC A   1      70.820  83.560  39.290  1.00  0.00            
ATOM     43  C2H POC A   1      70.800  83.350  37.760  1.00  0.00            
ATOM     44  C2I POC A   1      70.410  81.920  37.400  1.00  0.00            
ATOM     45  C2J POC A   1      70.170  81.740  35.900  1.00  0.00            
ATOM     46  C2K POC A   1      69.220  82.940  35.680  1.00  0.00            
ATOM     47  C2L POC A   1      68.570  82.700  34.300  1.00  0.00            
ATOM     48  C2M POC A   1      67.330  83.600  34.230  1.00  0.00            
ATOM     49  C2N POC A   1      66.710  83.720  32.870  1.00  0.00            
ATOM     50  C2T POC A   1      65.700  84.830  32.960  1.00  0.00            
ATOM     51  C1N POC A   1      81.310  89.450  29.110  1.00  0.00            
ATOM     52  C1T POC A   1      80.040  90.270  29.050  1.00  0.00            
ATOM     53  DU1 POC A   1      76.780  82.625  39.370  1.00  0.00
ATOM     54  DU2 POC A   1      78.495  82.060  36.100  1.00  0.00
ATOM     55  DU3 POC A   1      80.725  81.850  33.195  1.00  0.00
ATOM     56  DU4 POC A   1      80.790  85.765  30.505  1.00  0.00
ATOM     57  DU5 POC A   1      81.520  89.145  29.775  1.00  0.00
ATOM     58  DU6 POC A   1      71.440  86.175  43.785  1.00  0.00
ATOM     59  DU7 POC A   1      70.630  85.415  40.115  1.00  0.00
ATOM     60  DU8 POC A   1      70.290  81.830  36.650  1.00  0.00
ATOM     61  DU9 POC A   1      67.020  83.660  33.550  1.00  0.00
