# Supplementary material for: Structure and Dynamics of the Membrane-Bound Cytochrome P450 2C9
Source: PLoS Comput Biol. 2011 Aug 11;7(8):e1002152. doi: 10.1371/journal.pcbi.1002152 (PMC3154944; doi:10.1371/journal.pcbi.1002152)
Supplement: Protocol S2 — Procedure to convert coarse-grained to atomic resolution POPC molecules. Protocol_S2.tar.bz2 contains the files necessary for carrying out this procedure: (i) a full atomic-resolution library of POPC lipids containing 1454 different conformations, (ii) the force field parameters to be used together with the library (with permission from Martinek T. and Jojart B.), (iii) the conversion program written in tcl for use with the VMD program, (iv) a bash script that uses the AMBER software to perform the final minimization step and assembles the converted membrane. (BZ2) [file pcbi.1002152.s015.bz2 › popc_cg2aa/popc_lib_aa/popc_aa.152.pdb]

ATOM      1  C1  POC A   1      93.140   4.800   7.650  1.00  0.00            
ATOM      2  C2  POC A   1      92.430   4.240   9.860  1.00  0.00            
ATOM      3  C3  POC A   1      92.840   2.410   8.390  1.00  0.00            
ATOM      4  N   POC A   1      93.260   3.770   8.730  1.00  0.00            
ATOM      5  C4  POC A   1      94.700   3.620   9.070  1.00  0.00            
ATOM      6  C5  POC A   1      95.360   4.760   9.790  1.00  0.00            
ATOM      7  O1P POC A   1      96.690   4.380  10.060  1.00  0.00            
ATOM      8  P   POC A   1      97.510   5.570  10.600  1.00  0.00            
ATOM      9  O2P POC A   1      98.920   5.130  10.570  1.00  0.00            
ATOM     10  O3P POC A   1      96.970   6.690   9.860  1.00  0.00            
ATOM     11  O4P POC A   1      97.160   5.690  12.080  1.00  0.00            
ATOM     12  C6  POC A   1      97.290   4.400  12.660  1.00  0.00            
ATOM     13  C7  POC A   1      97.490   4.150  14.230  1.00  0.00            
ATOM     14  O71 POC A   1      96.170   4.290  14.970  1.00  0.00            
ATOM     15  C81 POC A   1      95.280   3.350  14.860  1.00  0.00            
ATOM     16  O81 POC A   1      95.500   2.230  14.360  1.00  0.00            
ATOM     17  C1A POC A   1      94.000   3.520  15.540  1.00  0.00            
ATOM     18  C1B POC A   1      93.050   4.140  14.540  1.00  0.00            
ATOM     19  C1C POC A   1      93.400   5.610  14.420  1.00  0.00            
ATOM     20  C1D POC A   1      93.590   6.350  15.720  1.00  0.00            
ATOM     21  C1E POC A   1      94.230   7.690  15.420  1.00  0.00            
ATOM     22  C1F POC A   1      94.780   8.290  16.780  1.00  0.00            
ATOM     23  C1G POC A   1      95.870   7.360  17.330  1.00  0.00            
ATOM     24  CZ1 POC A   1      97.240   7.660  16.760  1.00  0.00            
ATOM     25  CZ2 POC A   1      98.300   7.060  17.400  1.00  0.00            
ATOM     26  C1H POC A   1      98.020   6.050  18.570  1.00  0.00            
ATOM     27  C1I POC A   1      99.320   5.470  19.230  1.00  0.00            
ATOM     28  C1J POC A   1     100.340   4.780  18.380  1.00  0.00            
ATOM     29  C1K POC A   1     101.660   4.700  19.150  1.00  0.00            
ATOM     30  C1L POC A   1     101.470   4.000  20.510  1.00  0.00            
ATOM     31  C1M POC A   1     101.490   2.470  20.290  1.00  0.00            
ATOM     32  C72 POC A   1      98.610   5.200  14.590  1.00  0.00            
ATOM     33  O72 POC A   1      99.820   4.720  14.020  1.00  0.00            
ATOM     34  C82 POC A   1     100.950   5.380  14.340  1.00  0.00            
ATOM     35  O82 POC A   1     100.850   6.550  14.610  1.00  0.00            
ATOM     36  C2A POC A   1     102.340   4.760  14.040  1.00  0.00            
ATOM     37  C2B POC A   1     102.480   3.470  14.840  1.00  0.00            
ATOM     38  C2C POC A   1     103.850   2.800  14.710  1.00  0.00            
ATOM     39  C2D POC A   1     103.820   1.550  15.610  1.00  0.00            
ATOM     40  C2E POC A   1     103.610   1.860  17.080  1.00  0.00            
ATOM     41  C2F POC A   1     104.950   1.840  17.850  1.00  0.00            
ATOM     42  C2G POC A   1     105.690   0.480  17.890  1.00  0.00            
ATOM     43  C2H POC A   1     107.070   0.680  18.560  1.00  0.00            
ATOM     44  C2I POC A   1     108.000  -0.500  18.880  1.00  0.00            
ATOM     45  C2J POC A   1     107.230  -1.420  19.850  1.00  0.00            
ATOM     46  C2K POC A   1     107.990  -2.550  20.460  1.00  0.00            
ATOM     47  C2L POC A   1     107.140  -3.240  21.510  1.00  0.00            
ATOM     48  C2M POC A   1     108.200  -3.810  22.560  1.00  0.00            
ATOM     49  C2N POC A   1     107.540  -4.730  23.620  1.00  0.00            
ATOM     50  C2T POC A   1     106.580  -5.820  22.990  1.00  0.00            
ATOM     51  C1N POC A   1     101.350   1.790  21.660  1.00  0.00            
ATOM     52  C1T POC A   1     101.450   0.250  21.570  1.00  0.00            
ATOM     53  DU1 POC A   1      93.225   4.875  14.480  1.00  0.00
ATOM     54  DU2 POC A   1      94.505   7.990  16.100  1.00  0.00
ATOM     55  DU3 POC A   1      97.770   7.360  17.080  1.00  0.00
ATOM     56  DU4 POC A   1     101.000   4.740  18.765  1.00  0.00
ATOM     57  DU5 POC A   1     101.420   2.130  20.975  1.00  0.00
ATOM     58  DU6 POC A   1     103.165   3.135  14.775  1.00  0.00
ATOM     59  DU7 POC A   1     104.280   1.850  17.465  1.00  0.00
ATOM     60  DU8 POC A   1     107.615  -0.960  19.365  1.00  0.00
ATOM     61  DU9 POC A   1     107.870  -4.270  23.090  1.00  0.00
