# Supplementary material for: Structure and Dynamics of the Membrane-Bound Cytochrome P450 2C9
Source: PLoS Comput Biol. 2011 Aug 11;7(8):e1002152. doi: 10.1371/journal.pcbi.1002152 (PMC3154944; doi:10.1371/journal.pcbi.1002152)
Supplement: Protocol S2 — Procedure to convert coarse-grained to atomic resolution POPC molecules. Protocol_S2.tar.bz2 contains the files necessary for carrying out this procedure: (i) a full atomic-resolution library of POPC lipids containing 1454 different conformations, (ii) the force field parameters to be used together with the library (with permission from Martinek T. and Jojart B.), (iii) the conversion program written in tcl for use with the VMD program, (iv) a bash script that uses the AMBER software to perform the final minimization step and assembles the converted membrane. (BZ2) [file pcbi.1002152.s015.bz2 › popc_cg2aa/popc_lib_aa/popc_aa.1260.pdb]

ATOM      1  C1  POC A   1      25.500  63.910  49.270  1.00  0.00            
ATOM      2  C2  POC A   1      23.050  63.880  49.390  1.00  0.00            
ATOM      3  C3  POC A   1      24.270  65.890  49.170  1.00  0.00            
ATOM      4  N   POC A   1      24.250  64.480  48.730  1.00  0.00            
ATOM      5  C4  POC A   1      24.310  64.450  47.200  1.00  0.00            
ATOM      6  C5  POC A   1      23.130  65.110  46.470  1.00  0.00            
ATOM      7  O1P POC A   1      23.600  65.400  45.180  1.00  0.00            
ATOM      8  P   POC A   1      22.380  66.180  44.500  1.00  0.00            
ATOM      9  O2P POC A   1      21.130  65.630  44.960  1.00  0.00            
ATOM     10  O3P POC A   1      22.820  67.580  44.700  1.00  0.00            
ATOM     11  O4P POC A   1      22.690  65.710  43.050  1.00  0.00            
ATOM     12  C6  POC A   1      21.630  66.170  42.210  1.00  0.00            
ATOM     13  C7  POC A   1      22.220  65.930  40.800  1.00  0.00            
ATOM     14  O71 POC A   1      22.320  64.520  40.660  1.00  0.00            
ATOM     15  C81 POC A   1      22.280  63.820  39.480  1.00  0.00            
ATOM     16  O81 POC A   1      22.530  62.620  39.410  1.00  0.00            
ATOM     17  C1A POC A   1      21.960  64.590  38.170  1.00  0.00            
ATOM     18  C1B POC A   1      22.840  64.080  37.010  1.00  0.00            
ATOM     19  C1C POC A   1      21.730  63.730  35.930  1.00  0.00            
ATOM     20  C1D POC A   1      21.120  62.340  36.200  1.00  0.00            
ATOM     21  C1E POC A   1      19.620  62.400  36.220  1.00  0.00            
ATOM     22  C1F POC A   1      18.860  61.160  36.660  1.00  0.00            
ATOM     23  C1G POC A   1      19.250  60.010  35.710  1.00  0.00            
ATOM     24  CZ1 POC A   1      18.340  59.720  34.510  1.00  0.00            
ATOM     25  CZ2 POC A   1      18.800  58.870  33.540  1.00  0.00            
ATOM     26  C1H POC A   1      20.140  58.200  33.600  1.00  0.00            
ATOM     27  C1I POC A   1      21.020  58.570  32.470  1.00  0.00            
ATOM     28  C1J POC A   1      20.610  58.060  31.090  1.00  0.00            
ATOM     29  C1K POC A   1      21.210  56.720  30.860  1.00  0.00            
ATOM     30  C1L POC A   1      22.680  56.870  30.900  1.00  0.00            
ATOM     31  C1M POC A   1      23.420  55.520  30.810  1.00  0.00            
ATOM     32  C72 POC A   1      23.540  66.690  40.660  1.00  0.00            
ATOM     33  O72 POC A   1      24.260  66.620  39.400  1.00  0.00            
ATOM     34  C82 POC A   1      25.410  67.250  39.140  1.00  0.00            
ATOM     35  O82 POC A   1      25.780  68.270  39.760  1.00  0.00            
ATOM     36  C2A POC A   1      26.090  66.970  37.790  1.00  0.00            
ATOM     37  C2B POC A   1      25.450  67.340  36.450  1.00  0.00            
ATOM     38  C2C POC A   1      25.220  68.800  36.290  1.00  0.00            
ATOM     39  C2D POC A   1      24.280  68.940  35.040  1.00  0.00            
ATOM     40  C2E POC A   1      23.020  68.110  35.250  1.00  0.00            
ATOM     41  C2F POC A   1      22.320  67.730  33.940  1.00  0.00            
ATOM     42  C2G POC A   1      23.370  66.890  33.230  1.00  0.00            
ATOM     43  C2H POC A   1      22.940  66.440  31.820  1.00  0.00            
ATOM     44  C2I POC A   1      22.880  67.770  31.010  1.00  0.00            
ATOM     45  C2J POC A   1      22.770  67.440  29.530  1.00  0.00            
ATOM     46  C2K POC A   1      22.510  68.760  28.860  1.00  0.00            
ATOM     47  C2L POC A   1      22.450  68.500  27.340  1.00  0.00            
ATOM     48  C2M POC A   1      21.110  68.790  26.680  1.00  0.00            
ATOM     49  C2N POC A   1      21.010  68.220  25.250  1.00  0.00            
ATOM     50  C2T POC A   1      21.530  66.790  25.240  1.00  0.00            
ATOM     51  C1N POC A   1      23.830  55.130  29.350  1.00  0.00            
ATOM     52  C1T POC A   1      24.650  53.870  29.470  1.00  0.00            
ATOM     53  DU1 POC A   1      22.285  63.905  36.470  1.00  0.00
ATOM     54  DU2 POC A   1      19.240  61.780  36.440  1.00  0.00
ATOM     55  DU3 POC A   1      18.570  59.295  34.025  1.00  0.00
ATOM     56  DU4 POC A   1      20.910  57.390  30.975  1.00  0.00
ATOM     57  DU5 POC A   1      23.625  55.325  30.080  1.00  0.00
ATOM     58  DU6 POC A   1      25.335  68.070  36.370  1.00  0.00
ATOM     59  DU7 POC A   1      22.670  67.920  34.595  1.00  0.00
ATOM     60  DU8 POC A   1      22.825  67.605  30.270  1.00  0.00
ATOM     61  DU9 POC A   1      21.060  68.505  25.965  1.00  0.00
