# Supplementary material for: Structure and Dynamics of the Membrane-Bound Cytochrome P450 2C9
Source: PLoS Comput Biol. 2011 Aug 11;7(8):e1002152. doi: 10.1371/journal.pcbi.1002152 (PMC3154944; doi:10.1371/journal.pcbi.1002152)
Supplement: Protocol S2 — Procedure to convert coarse-grained to atomic resolution POPC molecules. Protocol_S2.tar.bz2 contains the files necessary for carrying out this procedure: (i) a full atomic-resolution library of POPC lipids containing 1454 different conformations, (ii) the force field parameters to be used together with the library (with permission from Martinek T. and Jojart B.), (iii) the conversion program written in tcl for use with the VMD program, (iv) a bash script that uses the AMBER software to perform the final minimization step and assembles the converted membrane. (BZ2) [file pcbi.1002152.s015.bz2 › popc_cg2aa/popc_lib_aa/popc_aa.924.pdb]

ATOM      1  C1  POC A   1       2.310  20.510  41.160  1.00  0.00            
ATOM      2  C2  POC A   1       0.960  18.540  41.460  1.00  0.00            
ATOM      3  C3  POC A   1       3.230  18.330  41.060  1.00  0.00            
ATOM      4  N   POC A   1       2.250  19.170  41.770  1.00  0.00            
ATOM      5  C4  POC A   1       2.330  19.170  43.240  1.00  0.00            
ATOM      6  C5  POC A   1       1.410  20.110  44.030  1.00  0.00            
ATOM      7  O1P POC A   1       1.560  20.100  45.450  1.00  0.00            
ATOM      8  P   POC A   1       0.400  20.960  46.160  1.00  0.00            
ATOM      9  O2P POC A   1      -0.850  20.210  45.890  1.00  0.00            
ATOM     10  O3P POC A   1       0.820  21.070  47.580  1.00  0.00            
ATOM     11  O4P POC A   1       0.460  22.420  45.480  1.00  0.00            
ATOM     12  C6  POC A   1       0.470  23.480  46.430  1.00  0.00            
ATOM     13  C7  POC A   1       0.500  24.870  45.800  1.00  0.00            
ATOM     14  O71 POC A   1       0.910  25.870  46.750  1.00  0.00            
ATOM     15  C81 POC A   1       1.790  26.870  46.460  1.00  0.00            
ATOM     16  O81 POC A   1       2.500  27.110  47.440  1.00  0.00            
ATOM     17  C1A POC A   1       2.290  26.800  45.020  1.00  0.00            
ATOM     18  C1B POC A   1       2.180  28.070  44.170  1.00  0.00            
ATOM     19  C1C POC A   1       3.510  28.820  44.220  1.00  0.00            
ATOM     20  C1D POC A   1       4.690  28.010  43.680  1.00  0.00            
ATOM     21  C1E POC A   1       4.820  27.750  42.170  1.00  0.00            
ATOM     22  C1F POC A   1       6.140  27.010  41.960  1.00  0.00            
ATOM     23  C1G POC A   1       6.240  26.650  40.470  1.00  0.00            
ATOM     24  CZ1 POC A   1       7.460  25.780  40.180  1.00  0.00            
ATOM     25  CZ2 POC A   1       7.760  25.210  39.000  1.00  0.00            
ATOM     26  C1H POC A   1       6.880  25.440  37.770  1.00  0.00            
ATOM     27  C1I POC A   1       7.200  24.640  36.510  1.00  0.00            
ATOM     28  C1J POC A   1       6.420  24.960  35.220  1.00  0.00            
ATOM     29  C1K POC A   1       6.740  24.100  34.000  1.00  0.00            
ATOM     30  C1L POC A   1       6.150  24.570  32.660  1.00  0.00            
ATOM     31  C1M POC A   1       6.430  23.670  31.450  1.00  0.00            
ATOM     32  C72 POC A   1      -0.960  25.030  45.350  1.00  0.00            
ATOM     33  O72 POC A   1      -1.200  25.210  43.950  1.00  0.00            
ATOM     34  C82 POC A   1      -2.540  25.310  43.710  1.00  0.00            
ATOM     35  O82 POC A   1      -3.430  25.070  44.530  1.00  0.00            
ATOM     36  C2A POC A   1      -2.880  25.840  42.320  1.00  0.00            
ATOM     37  C2B POC A   1      -2.000  27.050  41.980  1.00  0.00            
ATOM     38  C2C POC A   1      -2.410  27.890  40.770  1.00  0.00            
ATOM     39  C2D POC A   1      -1.510  29.130  40.740  1.00  0.00            
ATOM     40  C2E POC A   1      -1.680  30.020  39.510  1.00  0.00            
ATOM     41  C2F POC A   1      -1.570  29.250  38.190  1.00  0.00            
ATOM     42  C2G POC A   1      -1.750  30.240  37.040  1.00  0.00            
ATOM     43  C2H POC A   1      -1.500  29.460  35.740  1.00  0.00            
ATOM     44  C2I POC A   1      -1.260  30.400  34.560  1.00  0.00            
ATOM     45  C2J POC A   1       0.000  31.210  34.820  1.00  0.00            
ATOM     46  C2K POC A   1       0.360  31.980  33.550  1.00  0.00            
ATOM     47  C2L POC A   1       0.490  31.010  32.360  1.00  0.00            
ATOM     48  C2M POC A   1       0.490  31.810  31.060  1.00  0.00            
ATOM     49  C2N POC A   1       0.320  30.890  29.860  1.00  0.00            
ATOM     50  C2T POC A   1       0.750  31.500  28.520  1.00  0.00            
ATOM     51  C1N POC A   1       7.940  23.580  31.260  1.00  0.00            
ATOM     52  C1T POC A   1       8.290  22.450  30.280  1.00  0.00            
ATOM     53  DU1 POC A   1       2.845  28.445  44.195  1.00  0.00
ATOM     54  DU2 POC A   1       5.480  27.380  42.065  1.00  0.00
ATOM     55  DU3 POC A   1       7.610  25.495  39.590  1.00  0.00
ATOM     56  DU4 POC A   1       6.580  24.530  34.610  1.00  0.00
ATOM     57  DU5 POC A   1       7.185  23.625  31.355  1.00  0.00
ATOM     58  DU6 POC A   1      -2.205  27.470  41.375  1.00  0.00
ATOM     59  DU7 POC A   1      -1.625  29.635  38.850  1.00  0.00
ATOM     60  DU8 POC A   1      -0.630  30.805  34.690  1.00  0.00
ATOM     61  DU9 POC A   1       0.405  31.350  30.460  1.00  0.00
