# Supplementary material for: Structure and Dynamics of the Membrane-Bound Cytochrome P450 2C9
Source: PLoS Comput Biol. 2011 Aug 11;7(8):e1002152. doi: 10.1371/journal.pcbi.1002152 (PMC3154944; doi:10.1371/journal.pcbi.1002152)
Supplement: Protocol S2 — Procedure to convert coarse-grained to atomic resolution POPC molecules. Protocol_S2.tar.bz2 contains the files necessary for carrying out this procedure: (i) a full atomic-resolution library of POPC lipids containing 1454 different conformations, (ii) the force field parameters to be used together with the library (with permission from Martinek T. and Jojart B.), (iii) the conversion program written in tcl for use with the VMD program, (iv) a bash script that uses the AMBER software to perform the final minimization step and assembles the converted membrane. (BZ2) [file pcbi.1002152.s015.bz2 › popc_cg2aa/popc_lib_aa/popc_aa.433.pdb]

ATOM      1  C1  POC A   1      96.110  70.470   7.640  1.00  0.00            
ATOM      2  C2  POC A   1      97.220  69.380   5.810  1.00  0.00            
ATOM      3  C3  POC A   1      95.450  70.640   5.500  1.00  0.00            
ATOM      4  N   POC A   1      96.600  70.590   6.280  1.00  0.00            
ATOM      5  C4  POC A   1      97.590  71.650   6.090  1.00  0.00            
ATOM      6  C5  POC A   1      97.170  73.130   6.540  1.00  0.00            
ATOM      7  O1P POC A   1      96.230  73.920   5.810  1.00  0.00            
ATOM      8  P   POC A   1      95.960  75.290   6.460  1.00  0.00            
ATOM      9  O2P POC A   1      97.150  76.000   7.040  1.00  0.00            
ATOM     10  O3P POC A   1      94.940  75.870   5.630  1.00  0.00            
ATOM     11  O4P POC A   1      95.270  74.630   7.760  1.00  0.00            
ATOM     12  C6  POC A   1      95.710  74.930   9.050  1.00  0.00            
ATOM     13  C7  POC A   1      95.710  73.820  10.100  1.00  0.00            
ATOM     14  O71 POC A   1      96.720  72.850   9.870  1.00  0.00            
ATOM     15  C81 POC A   1      97.910  72.780  10.390  1.00  0.00            
ATOM     16  O81 POC A   1      98.740  72.270   9.650  1.00  0.00            
ATOM     17  C1A POC A   1      98.120  73.390  11.730  1.00  0.00            
ATOM     18  C1B POC A   1      99.020  72.460  12.560  1.00  0.00            
ATOM     19  C1C POC A   1      99.150  73.020  14.030  1.00  0.00            
ATOM     20  C1D POC A   1     100.150  72.160  14.850  1.00  0.00            
ATOM     21  C1E POC A   1     100.370  72.950  16.120  1.00  0.00            
ATOM     22  C1F POC A   1      99.210  72.510  16.990  1.00  0.00            
ATOM     23  C1G POC A   1      99.420  71.080  17.660  1.00  0.00            
ATOM     24  CZ1 POC A   1      99.890  71.350  19.070  1.00  0.00            
ATOM     25  CZ2 POC A   1     100.640  70.510  19.770  1.00  0.00            
ATOM     26  C1H POC A   1     101.030  69.140  19.230  1.00  0.00            
ATOM     27  C1I POC A   1     102.120  68.470  20.020  1.00  0.00            
ATOM     28  C1J POC A   1     102.710  67.340  19.270  1.00  0.00            
ATOM     29  C1K POC A   1     101.660  66.230  19.520  1.00  0.00            
ATOM     30  C1L POC A   1     101.950  65.150  18.480  1.00  0.00            
ATOM     31  C1M POC A   1     101.660  63.770  19.010  1.00  0.00            
ATOM     32  C72 POC A   1      94.220  73.350  10.280  1.00  0.00            
ATOM     33  O72 POC A   1      93.610  74.170  11.280  1.00  0.00            
ATOM     34  C82 POC A   1      92.360  73.960  11.800  1.00  0.00            
ATOM     35  O82 POC A   1      91.430  74.040  10.990  1.00  0.00            
ATOM     36  C2A POC A   1      92.090  74.490  13.240  1.00  0.00            
ATOM     37  C2B POC A   1      92.790  73.690  14.370  1.00  0.00            
ATOM     38  C2C POC A   1      92.440  74.230  15.700  1.00  0.00            
ATOM     39  C2D POC A   1      93.320  73.570  16.800  1.00  0.00            
ATOM     40  C2E POC A   1      93.370  74.390  18.020  1.00  0.00            
ATOM     41  C2F POC A   1      93.740  73.490  19.240  1.00  0.00            
ATOM     42  C2G POC A   1      95.270  73.360  19.280  1.00  0.00            
ATOM     43  C2H POC A   1      95.800  74.620  20.010  1.00  0.00            
ATOM     44  C2I POC A   1      95.320  74.610  21.510  1.00  0.00            
ATOM     45  C2J POC A   1      96.480  74.860  22.460  1.00  0.00            
ATOM     46  C2K POC A   1      96.230  74.370  23.940  1.00  0.00            
ATOM     47  C2L POC A   1      94.920  74.980  24.570  1.00  0.00            
ATOM     48  C2M POC A   1      94.840  74.540  26.030  1.00  0.00            
ATOM     49  C2N POC A   1      93.370  74.450  26.480  1.00  0.00            
ATOM     50  C2T POC A   1      92.840  75.820  26.900  1.00  0.00            
ATOM     51  C1N POC A   1     101.650  62.890  17.790  1.00  0.00            
ATOM     52  C1T POC A   1     100.280  62.580  17.320  1.00  0.00            
ATOM     53  DU1 POC A   1      99.085  72.740  13.295  1.00  0.00
ATOM     54  DU2 POC A   1      99.790  72.730  16.555  1.00  0.00
ATOM     55  DU3 POC A   1     100.265  70.930  19.420  1.00  0.00
ATOM     56  DU4 POC A   1     102.185  66.785  19.395  1.00  0.00
ATOM     57  DU5 POC A   1     101.655  63.330  18.400  1.00  0.00
ATOM     58  DU6 POC A   1      92.615  73.960  15.035  1.00  0.00
ATOM     59  DU7 POC A   1      93.555  73.940  18.630  1.00  0.00
ATOM     60  DU8 POC A   1      95.900  74.735  21.985  1.00  0.00
ATOM     61  DU9 POC A   1      94.105  74.495  26.255  1.00  0.00
