# Supplementary material for: Structure and Dynamics of the Membrane-Bound Cytochrome P450 2C9
Source: PLoS Comput Biol. 2011 Aug 11;7(8):e1002152. doi: 10.1371/journal.pcbi.1002152 (PMC3154944; doi:10.1371/journal.pcbi.1002152)
Supplement: Protocol S2 — Procedure to convert coarse-grained to atomic resolution POPC molecules. Protocol_S2.tar.bz2 contains the files necessary for carrying out this procedure: (i) a full atomic-resolution library of POPC lipids containing 1454 different conformations, (ii) the force field parameters to be used together with the library (with permission from Martinek T. and Jojart B.), (iii) the conversion program written in tcl for use with the VMD program, (iv) a bash script that uses the AMBER software to perform the final minimization step and assembles the converted membrane. (BZ2) [file pcbi.1002152.s015.bz2 › popc_cg2aa/popc_lib_aa/popc_aa.71.pdb]

ATOM      1  C1  POC A   1      20.860  92.510  43.570  1.00  0.00            
ATOM      2  C2  POC A   1      22.840  93.470  44.500  1.00  0.00            
ATOM      3  C3  POC A   1      21.110  94.820  43.780  1.00  0.00            
ATOM      4  N   POC A   1      21.360  93.550  44.430  1.00  0.00            
ATOM      5  C4  POC A   1      20.820  93.380  45.780  1.00  0.00            
ATOM      6  C5  POC A   1      19.390  93.870  46.110  1.00  0.00            
ATOM      7  O1P POC A   1      18.350  93.270  45.320  1.00  0.00            
ATOM      8  P   POC A   1      17.430  94.510  45.100  1.00  0.00            
ATOM      9  O2P POC A   1      17.000  95.110  46.370  1.00  0.00            
ATOM     10  O3P POC A   1      18.210  95.370  44.180  1.00  0.00            
ATOM     11  O4P POC A   1      16.170  93.800  44.400  1.00  0.00            
ATOM     12  C6  POC A   1      16.590  93.470  43.050  1.00  0.00            
ATOM     13  C7  POC A   1      15.380  92.880  42.390  1.00  0.00            
ATOM     14  O71 POC A   1      15.540  92.440  41.100  1.00  0.00            
ATOM     15  C81 POC A   1      16.000  91.180  41.060  1.00  0.00            
ATOM     16  O81 POC A   1      16.040  90.500  42.060  1.00  0.00            
ATOM     17  C1A POC A   1      16.290  90.590  39.650  1.00  0.00            
ATOM     18  C1B POC A   1      16.220  89.080  39.520  1.00  0.00            
ATOM     19  C1C POC A   1      16.710  88.600  38.140  1.00  0.00            
ATOM     20  C1D POC A   1      16.250  87.190  37.790  1.00  0.00            
ATOM     21  C1E POC A   1      16.510  86.840  36.320  1.00  0.00            
ATOM     22  C1F POC A   1      15.870  87.810  35.310  1.00  0.00            
ATOM     23  C1G POC A   1      16.300  87.660  33.840  1.00  0.00            
ATOM     24  CZ1 POC A   1      15.550  88.670  32.930  1.00  0.00            
ATOM     25  CZ2 POC A   1      14.380  88.690  32.290  1.00  0.00            
ATOM     26  C1H POC A   1      13.360  87.530  32.110  1.00  0.00            
ATOM     27  C1I POC A   1      12.170  88.080  31.380  1.00  0.00            
ATOM     28  C1J POC A   1      12.520  88.550  29.990  1.00  0.00            
ATOM     29  C1K POC A   1      11.540  89.520  29.360  1.00  0.00            
ATOM     30  C1L POC A   1      12.150  89.770  28.000  1.00  0.00            
ATOM     31  C1M POC A   1      13.380  90.610  28.310  1.00  0.00            
ATOM     32  C72 POC A   1      14.150  93.700  42.710  1.00  0.00            
ATOM     33  O72 POC A   1      12.930  93.100  42.250  1.00  0.00            
ATOM     34  C82 POC A   1      12.070  92.520  43.140  1.00  0.00            
ATOM     35  O82 POC A   1      12.430  92.410  44.280  1.00  0.00            
ATOM     36  C2A POC A   1      11.030  91.590  42.590  1.00  0.00            
ATOM     37  C2B POC A   1      11.270  91.070  41.130  1.00  0.00            
ATOM     38  C2C POC A   1      12.470  90.150  40.920  1.00  0.00            
ATOM     39  C2D POC A   1      12.870  90.110  39.470  1.00  0.00            
ATOM     40  C2E POC A   1      12.640  91.410  38.650  1.00  0.00            
ATOM     41  C2F POC A   1      13.480  91.280  37.360  1.00  0.00            
ATOM     42  C2G POC A   1      13.380  92.400  36.340  1.00  0.00            
ATOM     43  C2H POC A   1      14.340  92.350  35.150  1.00  0.00            
ATOM     44  C2I POC A   1      14.320  93.510  34.120  1.00  0.00            
ATOM     45  C2J POC A   1      13.500  93.310  32.850  1.00  0.00            
ATOM     46  C2K POC A   1      13.710  94.490  31.900  1.00  0.00            
ATOM     47  C2L POC A   1      13.620  95.820  32.650  1.00  0.00            
ATOM     48  C2M POC A   1      13.960  97.130  31.920  1.00  0.00            
ATOM     49  C2N POC A   1      14.110  98.290  32.890  1.00  0.00            
ATOM     50  C2T POC A   1      12.770  98.620  33.530  1.00  0.00            
ATOM     51  C1N POC A   1      13.910  91.210  27.010  1.00  0.00            
ATOM     52  C1T POC A   1      13.950  89.940  26.080  1.00  0.00            
ATOM     53  DU1 POC A   1      16.465  88.840  38.830  1.00  0.00
ATOM     54  DU2 POC A   1      16.190  87.325  35.815  1.00  0.00
ATOM     55  DU3 POC A   1      14.965  88.680  32.610  1.00  0.00
ATOM     56  DU4 POC A   1      12.030  89.035  29.675  1.00  0.00
ATOM     57  DU5 POC A   1      13.645  90.910  27.660  1.00  0.00
ATOM     58  DU6 POC A   1      11.870  90.610  41.025  1.00  0.00
ATOM     59  DU7 POC A   1      13.060  91.345  38.005  1.00  0.00
ATOM     60  DU8 POC A   1      13.910  93.410  33.485  1.00  0.00
ATOM     61  DU9 POC A   1      14.035  97.710  32.405  1.00  0.00
