# Supplementary material for: Structure and Dynamics of the Membrane-Bound Cytochrome P450 2C9
Source: PLoS Comput Biol. 2011 Aug 11;7(8):e1002152. doi: 10.1371/journal.pcbi.1002152 (PMC3154944; doi:10.1371/journal.pcbi.1002152)
Supplement: Protocol S2 — Procedure to convert coarse-grained to atomic resolution POPC molecules. Protocol_S2.tar.bz2 contains the files necessary for carrying out this procedure: (i) a full atomic-resolution library of POPC lipids containing 1454 different conformations, (ii) the force field parameters to be used together with the library (with permission from Martinek T. and Jojart B.), (iii) the conversion program written in tcl for use with the VMD program, (iv) a bash script that uses the AMBER software to perform the final minimization step and assembles the converted membrane. (BZ2) [file pcbi.1002152.s015.bz2 › popc_cg2aa/popc_lib_aa/popc_aa.1371.pdb]

ATOM      1  C1  POC A   1       1.890  35.630  13.410  1.00  0.00            
ATOM      2  C2  POC A   1       1.290  37.080  11.650  1.00  0.00            
ATOM      3  C3  POC A   1       2.680  37.760  13.390  1.00  0.00            
ATOM      4  N   POC A   1       2.390  36.630  12.490  1.00  0.00            
ATOM      5  C4  POC A   1       3.700  36.310  11.920  1.00  0.00            
ATOM      6  C5  POC A   1       3.860  35.040  10.990  1.00  0.00            
ATOM      7  O1P POC A   1       5.230  34.820  10.420  1.00  0.00            
ATOM      8  P   POC A   1       5.510  33.310  10.130  1.00  0.00            
ATOM      9  O2P POC A   1       4.470  32.630   9.400  1.00  0.00            
ATOM     10  O3P POC A   1       6.850  33.300   9.650  1.00  0.00            
ATOM     11  O4P POC A   1       5.510  33.090  11.650  1.00  0.00            
ATOM     12  C6  POC A   1       6.790  32.750  12.150  1.00  0.00            
ATOM     13  C7  POC A   1       7.770  33.860  12.580  1.00  0.00            
ATOM     14  O71 POC A   1       8.910  33.500  13.360  1.00  0.00            
ATOM     15  C81 POC A   1      10.100  34.190  13.120  1.00  0.00            
ATOM     16  O81 POC A   1      10.220  34.620  11.960  1.00  0.00            
ATOM     17  C1A POC A   1      11.260  33.700  13.970  1.00  0.00            
ATOM     18  C1B POC A   1      11.630  34.640  15.120  1.00  0.00            
ATOM     19  C1C POC A   1      10.580  34.570  16.230  1.00  0.00            
ATOM     20  C1D POC A   1      11.170  35.220  17.460  1.00  0.00            
ATOM     21  C1E POC A   1      10.380  35.120  18.760  1.00  0.00            
ATOM     22  C1F POC A   1      11.110  35.570  20.040  1.00  0.00            
ATOM     23  C1G POC A   1      10.240  36.660  20.600  1.00  0.00            
ATOM     24  CZ1 POC A   1      10.530  37.250  22.020  1.00  0.00            
ATOM     25  CZ2 POC A   1      10.060  38.430  22.430  1.00  0.00            
ATOM     26  C1H POC A   1       8.910  38.950  21.630  1.00  0.00            
ATOM     27  C1I POC A   1       8.630  40.380  22.040  1.00  0.00            
ATOM     28  C1J POC A   1       7.400  40.780  21.290  1.00  0.00            
ATOM     29  C1K POC A   1       6.320  39.670  21.430  1.00  0.00            
ATOM     30  C1L POC A   1       4.990  39.840  20.700  1.00  0.00            
ATOM     31  C1M POC A   1       3.910  40.670  21.350  1.00  0.00            
ATOM     32  C72 POC A   1       6.820  34.770  13.350  1.00  0.00            
ATOM     33  O72 POC A   1       6.350  34.230  14.640  1.00  0.00            
ATOM     34  C82 POC A   1       5.440  34.910  15.420  1.00  0.00            
ATOM     35  O82 POC A   1       4.620  35.710  14.960  1.00  0.00            
ATOM     36  C2A POC A   1       5.080  34.210  16.780  1.00  0.00            
ATOM     37  C2B POC A   1       6.040  34.120  17.950  1.00  0.00            
ATOM     38  C2C POC A   1       5.660  35.050  19.120  1.00  0.00            
ATOM     39  C2D POC A   1       6.580  34.990  20.340  1.00  0.00            
ATOM     40  C2E POC A   1       5.980  35.760  21.470  1.00  0.00            
ATOM     41  C2F POC A   1       6.900  35.820  22.650  1.00  0.00            
ATOM     42  C2G POC A   1       6.660  34.690  23.600  1.00  0.00            
ATOM     43  C2H POC A   1       5.260  34.870  24.210  1.00  0.00            
ATOM     44  C2I POC A   1       5.150  33.790  25.270  1.00  0.00            
ATOM     45  C2J POC A   1       5.450  32.330  24.830  1.00  0.00            
ATOM     46  C2K POC A   1       5.340  31.480  26.080  1.00  0.00            
ATOM     47  C2L POC A   1       6.700  31.310  26.810  1.00  0.00            
ATOM     48  C2M POC A   1       7.140  29.830  26.710  1.00  0.00            
ATOM     49  C2N POC A   1       7.570  29.460  25.310  1.00  0.00            
ATOM     50  C2T POC A   1       7.870  28.000  25.150  1.00  0.00            
ATOM     51  C1N POC A   1       2.920  39.770  22.080  1.00  0.00            
ATOM     52  C1T POC A   1       2.330  40.390  23.290  1.00  0.00            
ATOM     53  DU1 POC A   1      11.105  34.605  15.675  1.00  0.00
ATOM     54  DU2 POC A   1      10.745  35.345  19.400  1.00  0.00
ATOM     55  DU3 POC A   1      10.295  37.840  22.225  1.00  0.00
ATOM     56  DU4 POC A   1       6.860  40.225  21.360  1.00  0.00
ATOM     57  DU5 POC A   1       3.415  40.220  21.715  1.00  0.00
ATOM     58  DU6 POC A   1       5.850  34.585  18.535  1.00  0.00
ATOM     59  DU7 POC A   1       6.440  35.790  22.060  1.00  0.00
ATOM     60  DU8 POC A   1       5.300  33.060  25.050  1.00  0.00
ATOM     61  DU9 POC A   1       7.355  29.645  26.010  1.00  0.00
