# Supplementary material for: Structure and Dynamics of the Membrane-Bound Cytochrome P450 2C9
Source: PLoS Comput Biol. 2011 Aug 11;7(8):e1002152. doi: 10.1371/journal.pcbi.1002152 (PMC3154944; doi:10.1371/journal.pcbi.1002152)
Supplement: Protocol S2 — Procedure to convert coarse-grained to atomic resolution POPC molecules. Protocol_S2.tar.bz2 contains the files necessary for carrying out this procedure: (i) a full atomic-resolution library of POPC lipids containing 1454 different conformations, (ii) the force field parameters to be used together with the library (with permission from Martinek T. and Jojart B.), (iii) the conversion program written in tcl for use with the VMD program, (iv) a bash script that uses the AMBER software to perform the final minimization step and assembles the converted membrane. (BZ2) [file pcbi.1002152.s015.bz2 › popc_cg2aa/popc_lib_aa/popc_aa.979.pdb]

ATOM      1  C1  POC A   1      30.810   8.530  44.410  1.00  0.00            
ATOM      2  C2  POC A   1      29.110   7.000  44.810  1.00  0.00            
ATOM      3  C3  POC A   1      29.110   9.220  45.740  1.00  0.00            
ATOM      4  N   POC A   1      29.380   8.400  44.560  1.00  0.00            
ATOM      5  C4  POC A   1      28.700   8.840  43.290  1.00  0.00            
ATOM      6  C5  POC A   1      27.200   9.110  43.190  1.00  0.00            
ATOM      7  O1P POC A   1      26.640   7.940  42.790  1.00  0.00            
ATOM      8  P   POC A   1      25.130   7.960  43.230  1.00  0.00            
ATOM      9  O2P POC A   1      25.250   7.880  44.690  1.00  0.00            
ATOM     10  O3P POC A   1      24.710   9.250  42.670  1.00  0.00            
ATOM     11  O4P POC A   1      24.560   6.650  42.450  1.00  0.00            
ATOM     12  C6  POC A   1      24.440   6.970  41.100  1.00  0.00            
ATOM     13  C7  POC A   1      24.500   5.700  40.190  1.00  0.00            
ATOM     14  O71 POC A   1      24.620   6.090  38.770  1.00  0.00            
ATOM     15  C81 POC A   1      24.770   5.050  37.850  1.00  0.00            
ATOM     16  O81 POC A   1      24.960   3.920  38.220  1.00  0.00            
ATOM     17  C1A POC A   1      24.710   5.460  36.380  1.00  0.00            
ATOM     18  C1B POC A   1      26.130   5.720  35.970  1.00  0.00            
ATOM     19  C1C POC A   1      26.270   6.480  34.670  1.00  0.00            
ATOM     20  C1D POC A   1      26.070   5.770  33.250  1.00  0.00            
ATOM     21  C1E POC A   1      27.110   4.640  32.970  1.00  0.00            
ATOM     22  C1F POC A   1      26.360   3.620  32.120  1.00  0.00            
ATOM     23  C1G POC A   1      27.280   2.470  31.650  1.00  0.00            
ATOM     24  CZ1 POC A   1      26.770   1.580  30.520  1.00  0.00            
ATOM     25  CZ2 POC A   1      27.670   0.630  30.250  1.00  0.00            
ATOM     26  C1H POC A   1      28.910   0.600  31.150  1.00  0.00            
ATOM     27  C1I POC A   1      29.520  -0.780  31.410  1.00  0.00            
ATOM     28  C1J POC A   1      29.870  -1.660  30.180  1.00  0.00            
ATOM     29  C1K POC A   1      30.390  -2.950  30.790  1.00  0.00            
ATOM     30  C1L POC A   1      30.550  -3.900  29.560  1.00  0.00            
ATOM     31  C1M POC A   1      30.430  -5.420  29.980  1.00  0.00            
ATOM     32  C72 POC A   1      23.260   4.850  40.500  1.00  0.00            
ATOM     33  O72 POC A   1      22.070   5.470  40.170  1.00  0.00            
ATOM     34  C82 POC A   1      21.180   4.830  39.430  1.00  0.00            
ATOM     35  O82 POC A   1      20.020   5.090  39.740  1.00  0.00            
ATOM     36  C2A POC A   1      21.540   3.640  38.510  1.00  0.00            
ATOM     37  C2B POC A   1      20.590   2.480  38.700  1.00  0.00            
ATOM     38  C2C POC A   1      20.570   1.420  37.610  1.00  0.00            
ATOM     39  C2D POC A   1      22.060   1.050  37.590  1.00  0.00            
ATOM     40  C2E POC A   1      22.560   0.070  36.480  1.00  0.00            
ATOM     41  C2F POC A   1      21.690  -1.200  36.270  1.00  0.00            
ATOM     42  C2G POC A   1      21.870  -1.830  34.850  1.00  0.00            
ATOM     43  C2H POC A   1      23.240  -2.530  34.840  1.00  0.00            
ATOM     44  C2I POC A   1      23.210  -3.330  33.580  1.00  0.00            
ATOM     45  C2J POC A   1      23.230  -2.390  32.350  1.00  0.00            
ATOM     46  C2K POC A   1      23.950  -3.010  31.150  1.00  0.00            
ATOM     47  C2L POC A   1      25.480  -3.230  31.230  1.00  0.00            
ATOM     48  C2M POC A   1      25.820  -3.510  29.790  1.00  0.00            
ATOM     49  C2N POC A   1      25.240  -4.840  29.440  1.00  0.00            
ATOM     50  C2T POC A   1      26.380  -5.850  29.190  1.00  0.00            
ATOM     51  C1N POC A   1      30.370  -6.550  28.980  1.00  0.00            
ATOM     52  C1T POC A   1      29.660  -6.200  27.730  1.00  0.00            
ATOM     53  DU1 POC A   1      26.200   6.100  35.320  1.00  0.00
ATOM     54  DU2 POC A   1      26.735   4.130  32.545  1.00  0.00
ATOM     55  DU3 POC A   1      27.220   1.105  30.385  1.00  0.00
ATOM     56  DU4 POC A   1      30.130  -2.305  30.485  1.00  0.00
ATOM     57  DU5 POC A   1      30.400  -5.985  29.480  1.00  0.00
ATOM     58  DU6 POC A   1      20.580   1.950  38.155  1.00  0.00
ATOM     59  DU7 POC A   1      22.125  -0.565  36.375  1.00  0.00
ATOM     60  DU8 POC A   1      23.220  -2.860  32.965  1.00  0.00
ATOM     61  DU9 POC A   1      25.530  -4.175  29.615  1.00  0.00
