# Supplementary material for: Structure and Dynamics of the Membrane-Bound Cytochrome P450 2C9
Source: PLoS Comput Biol. 2011 Aug 11;7(8):e1002152. doi: 10.1371/journal.pcbi.1002152 (PMC3154944; doi:10.1371/journal.pcbi.1002152)
Supplement: Protocol S2 — Procedure to convert coarse-grained to atomic resolution POPC molecules. Protocol_S2.tar.bz2 contains the files necessary for carrying out this procedure: (i) a full atomic-resolution library of POPC lipids containing 1454 different conformations, (ii) the force field parameters to be used together with the library (with permission from Martinek T. and Jojart B.), (iii) the conversion program written in tcl for use with the VMD program, (iv) a bash script that uses the AMBER software to perform the final minimization step and assembles the converted membrane. (BZ2) [file pcbi.1002152.s015.bz2 › popc_cg2aa/popc_lib_aa/popc_aa.468.pdb]

ATOM      1  C1  POC A   1      83.520  23.580  42.880  1.00  0.00            
ATOM      2  C2  POC A   1      82.160  24.200  41.030  1.00  0.00            
ATOM      3  C3  POC A   1      81.070  22.860  42.410  1.00  0.00            
ATOM      4  N   POC A   1      82.120  23.960  42.480  1.00  0.00            
ATOM      5  C4  POC A   1      81.840  25.120  43.350  1.00  0.00            
ATOM      6  C5  POC A   1      80.830  26.140  42.830  1.00  0.00            
ATOM      7  O1P POC A   1      79.490  25.720  42.500  1.00  0.00            
ATOM      8  P   POC A   1      78.850  26.910  41.900  1.00  0.00            
ATOM      9  O2P POC A   1      78.350  27.630  43.090  1.00  0.00            
ATOM     10  O3P POC A   1      79.830  27.470  40.870  1.00  0.00            
ATOM     11  O4P POC A   1      77.730  25.960  41.340  1.00  0.00            
ATOM     12  C6  POC A   1      78.030  25.470  40.000  1.00  0.00            
ATOM     13  C7  POC A   1      77.100  24.340  39.450  1.00  0.00            
ATOM     14  O71 POC A   1      77.680  23.240  38.660  1.00  0.00            
ATOM     15  C81 POC A   1      78.370  22.210  39.210  1.00  0.00            
ATOM     16  O81 POC A   1      78.290  21.980  40.420  1.00  0.00            
ATOM     17  C1A POC A   1      78.770  21.110  38.240  1.00  0.00            
ATOM     18  C1B POC A   1      79.670  21.580  37.170  1.00  0.00            
ATOM     19  C1C POC A   1      80.260  20.550  36.280  1.00  0.00            
ATOM     20  C1D POC A   1      79.200  19.850  35.530  1.00  0.00            
ATOM     21  C1E POC A   1      79.810  18.870  34.560  1.00  0.00            
ATOM     22  C1F POC A   1      80.840  19.630  33.620  1.00  0.00            
ATOM     23  C1G POC A   1      81.650  19.070  32.390  1.00  0.00            
ATOM     24  CZ1 POC A   1      82.550  20.160  31.840  1.00  0.00            
ATOM     25  CZ2 POC A   1      83.150  19.770  30.700  1.00  0.00            
ATOM     26  C1H POC A   1      82.770  18.480  29.960  1.00  0.00            
ATOM     27  C1I POC A   1      83.710  18.410  28.740  1.00  0.00            
ATOM     28  C1J POC A   1      83.190  19.290  27.650  1.00  0.00            
ATOM     29  C1K POC A   1      84.220  19.430  26.500  1.00  0.00            
ATOM     30  C1L POC A   1      83.620  19.890  25.160  1.00  0.00            
ATOM     31  C1M POC A   1      84.710  19.970  24.060  1.00  0.00            
ATOM     32  C72 POC A   1      75.780  25.110  39.110  1.00  0.00            
ATOM     33  O72 POC A   1      75.880  25.960  37.980  1.00  0.00            
ATOM     34  C82 POC A   1      74.820  26.700  37.620  1.00  0.00            
ATOM     35  O82 POC A   1      73.810  26.640  38.250  1.00  0.00            
ATOM     36  C2A POC A   1      74.720  27.170  36.180  1.00  0.00            
ATOM     37  C2B POC A   1      74.120  26.200  35.180  1.00  0.00            
ATOM     38  C2C POC A   1      74.940  26.420  33.880  1.00  0.00            
ATOM     39  C2D POC A   1      74.290  25.650  32.730  1.00  0.00            
ATOM     40  C2E POC A   1      75.300  25.650  31.610  1.00  0.00            
ATOM     41  C2F POC A   1      74.660  25.180  30.270  1.00  0.00            
ATOM     42  C2G POC A   1      75.700  25.100  29.200  1.00  0.00            
ATOM     43  C2H POC A   1      74.820  24.760  28.040  1.00  0.00            
ATOM     44  C2I POC A   1      75.670  24.750  26.780  1.00  0.00            
ATOM     45  C2J POC A   1      74.810  24.810  25.540  1.00  0.00            
ATOM     46  C2K POC A   1      75.510  24.910  24.200  1.00  0.00            
ATOM     47  C2L POC A   1      76.280  23.630  24.000  1.00  0.00            
ATOM     48  C2M POC A   1      77.140  23.590  22.730  1.00  0.00            
ATOM     49  C2N POC A   1      78.240  24.630  22.690  1.00  0.00            
ATOM     50  C2T POC A   1      79.020  24.820  21.370  1.00  0.00            
ATOM     51  C1N POC A   1      84.030  20.230  22.740  1.00  0.00            
ATOM     52  C1T POC A   1      83.340  21.580  22.900  1.00  0.00            
ATOM     53  DU1 POC A   1      79.965  21.065  36.725  1.00  0.00
ATOM     54  DU2 POC A   1      80.325  19.250  34.090  1.00  0.00
ATOM     55  DU3 POC A   1      82.850  19.965  31.270  1.00  0.00
ATOM     56  DU4 POC A   1      83.705  19.360  27.075  1.00  0.00
ATOM     57  DU5 POC A   1      84.370  20.100  23.400  1.00  0.00
ATOM     58  DU6 POC A   1      74.530  26.310  34.530  1.00  0.00
ATOM     59  DU7 POC A   1      74.980  25.415  30.940  1.00  0.00
ATOM     60  DU8 POC A   1      75.240  24.780  26.160  1.00  0.00
ATOM     61  DU9 POC A   1      77.690  24.110  22.710  1.00  0.00
