# Supplementary material for: Structure and Dynamics of the Membrane-Bound Cytochrome P450 2C9
Source: PLoS Comput Biol. 2011 Aug 11;7(8):e1002152. doi: 10.1371/journal.pcbi.1002152 (PMC3154944; doi:10.1371/journal.pcbi.1002152)
Supplement: Protocol S2 — Procedure to convert coarse-grained to atomic resolution POPC molecules. Protocol_S2.tar.bz2 contains the files necessary for carrying out this procedure: (i) a full atomic-resolution library of POPC lipids containing 1454 different conformations, (ii) the force field parameters to be used together with the library (with permission from Martinek T. and Jojart B.), (iii) the conversion program written in tcl for use with the VMD program, (iv) a bash script that uses the AMBER software to perform the final minimization step and assembles the converted membrane. (BZ2) [file pcbi.1002152.s015.bz2 › popc_cg2aa/popc_lib_aa/popc_aa.1063.pdb]

ATOM      1  C1  POC A   1      85.280 130.750   7.990  1.00  0.00            
ATOM      2  C2  POC A   1      87.090 129.140   7.880  1.00  0.00            
ATOM      3  C3  POC A   1      87.230 131.300   6.860  1.00  0.00            
ATOM      4  N   POC A   1      86.740 130.610   8.010  1.00  0.00            
ATOM      5  C4  POC A   1      87.360 131.020   9.300  1.00  0.00            
ATOM      6  C5  POC A   1      86.970 132.400   9.910  1.00  0.00            
ATOM      7  O1P POC A   1      85.570 132.550  10.390  1.00  0.00            
ATOM      8  P   POC A   1      85.050 134.050  10.030  1.00  0.00            
ATOM      9  O2P POC A   1      86.230 134.810   9.510  1.00  0.00            
ATOM     10  O3P POC A   1      83.820 133.850   9.240  1.00  0.00            
ATOM     11  O4P POC A   1      84.820 134.720  11.480  1.00  0.00            
ATOM     12  C6  POC A   1      83.750 134.220  12.250  1.00  0.00            
ATOM     13  C7  POC A   1      83.980 134.410  13.740  1.00  0.00            
ATOM     14  O71 POC A   1      82.760 134.290  14.620  1.00  0.00            
ATOM     15  C81 POC A   1      82.150 133.120  14.900  1.00  0.00            
ATOM     16  O81 POC A   1      81.050 133.010  14.380  1.00  0.00            
ATOM     17  C1A POC A   1      83.020 131.830  15.080  1.00  0.00            
ATOM     18  C1B POC A   1      83.510 131.660  16.540  1.00  0.00            
ATOM     19  C1C POC A   1      84.760 132.590  16.480  1.00  0.00            
ATOM     20  C1D POC A   1      85.420 132.920  17.830  1.00  0.00            
ATOM     21  C1E POC A   1      84.460 133.750  18.730  1.00  0.00            
ATOM     22  C1F POC A   1      84.980 133.750  20.150  1.00  0.00            
ATOM     23  C1G POC A   1      84.060 134.220  21.290  1.00  0.00            
ATOM     24  CZ1 POC A   1      84.640 135.230  22.330  1.00  0.00            
ATOM     25  CZ2 POC A   1      83.860 135.570  23.360  1.00  0.00            
ATOM     26  C1H POC A   1      82.420 135.140  23.430  1.00  0.00            
ATOM     27  C1I POC A   1      81.550 136.140  24.140  1.00  0.00            
ATOM     28  C1J POC A   1      80.050 135.900  23.940  1.00  0.00            
ATOM     29  C1K POC A   1      79.550 136.140  22.520  1.00  0.00            
ATOM     30  C1L POC A   1      79.960 137.570  22.300  1.00  0.00            
ATOM     31  C1M POC A   1      79.500 138.120  20.970  1.00  0.00            
ATOM     32  C72 POC A   1      84.560 135.820  13.790  1.00  0.00            
ATOM     33  O72 POC A   1      85.780 136.090  14.480  1.00  0.00            
ATOM     34  C82 POC A   1      86.180 137.340  14.540  1.00  0.00            
ATOM     35  O82 POC A   1      85.800 138.180  13.750  1.00  0.00            
ATOM     36  C2A POC A   1      87.340 137.730  15.460  1.00  0.00            
ATOM     37  C2B POC A   1      87.130 137.630  16.990  1.00  0.00            
ATOM     38  C2C POC A   1      86.490 138.860  17.600  1.00  0.00            
ATOM     39  C2D POC A   1      86.150 138.760  19.100  1.00  0.00            
ATOM     40  C2E POC A   1      87.450 138.740  19.890  1.00  0.00            
ATOM     41  C2F POC A   1      87.070 138.550  21.340  1.00  0.00            
ATOM     42  C2G POC A   1      88.320 138.480  22.200  1.00  0.00            
ATOM     43  C2H POC A   1      87.910 138.360  23.690  1.00  0.00            
ATOM     44  C2I POC A   1      87.390 139.680  24.300  1.00  0.00            
ATOM     45  C2J POC A   1      88.580 140.510  24.700  1.00  0.00            
ATOM     46  C2K POC A   1      88.160 141.890  25.100  1.00  0.00            
ATOM     47  C2L POC A   1      89.270 142.890  24.780  1.00  0.00            
ATOM     48  C2M POC A   1      88.800 144.290  25.180  1.00  0.00            
ATOM     49  C2N POC A   1      89.540 145.400  24.520  1.00  0.00            
ATOM     50  C2T POC A   1      89.210 146.640  25.380  1.00  0.00            
ATOM     51  C1N POC A   1      79.360 139.600  21.320  1.00  0.00            
ATOM     52  C1T POC A   1      78.680 140.560  20.320  1.00  0.00            
ATOM     53  DU1 POC A   1      84.135 132.125  16.510  1.00  0.00
ATOM     54  DU2 POC A   1      84.720 133.750  19.440  1.00  0.00
ATOM     55  DU3 POC A   1      84.250 135.400  22.845  1.00  0.00
ATOM     56  DU4 POC A   1      79.800 136.020  23.230  1.00  0.00
ATOM     57  DU5 POC A   1      79.430 138.860  21.145  1.00  0.00
ATOM     58  DU6 POC A   1      86.810 138.245  17.295  1.00  0.00
ATOM     59  DU7 POC A   1      87.260 138.645  20.615  1.00  0.00
ATOM     60  DU8 POC A   1      87.985 140.095  24.500  1.00  0.00
ATOM     61  DU9 POC A   1      89.170 144.845  24.850  1.00  0.00
