# Supplementary material for: Structure and Dynamics of the Membrane-Bound Cytochrome P450 2C9
Source: PLoS Comput Biol. 2011 Aug 11;7(8):e1002152. doi: 10.1371/journal.pcbi.1002152 (PMC3154944; doi:10.1371/journal.pcbi.1002152)
Supplement: Protocol S2 — Procedure to convert coarse-grained to atomic resolution POPC molecules. Protocol_S2.tar.bz2 contains the files necessary for carrying out this procedure: (i) a full atomic-resolution library of POPC lipids containing 1454 different conformations, (ii) the force field parameters to be used together with the library (with permission from Martinek T. and Jojart B.), (iii) the conversion program written in tcl for use with the VMD program, (iv) a bash script that uses the AMBER software to perform the final minimization step and assembles the converted membrane. (BZ2) [file pcbi.1002152.s015.bz2 › popc_cg2aa/popc_lib_aa/popc_aa.1227.pdb]

ATOM      1  C1  POC A   1      54.530  81.800  10.840  1.00  0.00            
ATOM      2  C2  POC A   1      52.510  82.940  10.730  1.00  0.00            
ATOM      3  C3  POC A   1      54.190  83.440  12.370  1.00  0.00            
ATOM      4  N   POC A   1      53.960  83.170  10.950  1.00  0.00            
ATOM      5  C4  POC A   1      54.540  84.090   9.960  1.00  0.00            
ATOM      6  C5  POC A   1      53.920  85.510   9.860  1.00  0.00            
ATOM      7  O1P POC A   1      52.850  85.750   9.030  1.00  0.00            
ATOM      8  P   POC A   1      52.200  87.080   9.340  1.00  0.00            
ATOM      9  O2P POC A   1      53.300  88.060   9.320  1.00  0.00            
ATOM     10  O3P POC A   1      51.090  87.490   8.440  1.00  0.00            
ATOM     11  O4P POC A   1      51.860  86.600  10.780  1.00  0.00            
ATOM     12  C6  POC A   1      52.110  87.600  11.850  1.00  0.00            
ATOM     13  C7  POC A   1      51.100  87.340  12.990  1.00  0.00            
ATOM     14  O71 POC A   1      51.550  88.010  14.170  1.00  0.00            
ATOM     15  C81 POC A   1      51.310  89.320  14.200  1.00  0.00            
ATOM     16  O81 POC A   1      50.900  89.840  13.180  1.00  0.00            
ATOM     17  C1A POC A   1      51.930  90.130  15.340  1.00  0.00            
ATOM     18  C1B POC A   1      53.220  90.720  14.800  1.00  0.00            
ATOM     19  C1C POC A   1      53.840  91.610  15.900  1.00  0.00            
ATOM     20  C1D POC A   1      54.890  90.810  16.690  1.00  0.00            
ATOM     21  C1E POC A   1      56.070  91.550  17.350  1.00  0.00            
ATOM     22  C1F POC A   1      56.720  90.750  18.480  1.00  0.00            
ATOM     23  C1G POC A   1      55.730  90.750  19.580  1.00  0.00            
ATOM     24  CZ1 POC A   1      56.360  89.950  20.720  1.00  0.00            
ATOM     25  CZ2 POC A   1      55.590  89.380  21.640  1.00  0.00            
ATOM     26  C1H POC A   1      54.110  89.590  21.400  1.00  0.00            
ATOM     27  C1I POC A   1      53.500  89.030  22.650  1.00  0.00            
ATOM     28  C1J POC A   1      51.970  89.070  22.880  1.00  0.00            
ATOM     29  C1K POC A   1      51.540  88.110  24.000  1.00  0.00            
ATOM     30  C1L POC A   1      50.180  88.360  24.660  1.00  0.00            
ATOM     31  C1M POC A   1      49.860  87.040  25.300  1.00  0.00            
ATOM     32  C72 POC A   1      50.970  85.800  13.090  1.00  0.00            
ATOM     33  O72 POC A   1      50.040  85.120  13.940  1.00  0.00            
ATOM     34  C82 POC A   1      50.140  83.830  14.250  1.00  0.00            
ATOM     35  O82 POC A   1      51.130  83.160  14.060  1.00  0.00            
ATOM     36  C2A POC A   1      48.870  83.140  14.750  1.00  0.00            
ATOM     37  C2B POC A   1      48.560  83.630  16.160  1.00  0.00            
ATOM     38  C2C POC A   1      47.360  82.900  16.760  1.00  0.00            
ATOM     39  C2D POC A   1      47.420  83.200  18.260  1.00  0.00            
ATOM     40  C2E POC A   1      46.240  82.630  19.080  1.00  0.00            
ATOM     41  C2F POC A   1      46.250  83.180  20.510  1.00  0.00            
ATOM     42  C2G POC A   1      47.190  82.180  21.180  1.00  0.00            
ATOM     43  C2H POC A   1      46.450  81.730  22.430  1.00  0.00            
ATOM     44  C2I POC A   1      46.010  82.900  23.290  1.00  0.00            
ATOM     45  C2J POC A   1      44.850  82.610  24.230  1.00  0.00            
ATOM     46  C2K POC A   1      45.280  81.490  25.120  1.00  0.00            
ATOM     47  C2L POC A   1      45.460  82.040  26.540  1.00  0.00            
ATOM     48  C2M POC A   1      46.460  81.150  27.220  1.00  0.00            
ATOM     49  C2N POC A   1      47.890  81.720  27.070  1.00  0.00            
ATOM     50  C2T POC A   1      48.190  83.050  27.780  1.00  0.00            
ATOM     51  C1N POC A   1      49.970  86.090  24.130  1.00  0.00            
ATOM     52  C1T POC A   1      49.300  84.910  24.730  1.00  0.00            
ATOM     53  DU1 POC A   1      53.530  91.165  15.350  1.00  0.00
ATOM     54  DU2 POC A   1      56.395  91.150  17.915  1.00  0.00
ATOM     55  DU3 POC A   1      55.975  89.665  21.180  1.00  0.00
ATOM     56  DU4 POC A   1      51.755  88.590  23.440  1.00  0.00
ATOM     57  DU5 POC A   1      49.915  86.565  24.715  1.00  0.00
ATOM     58  DU6 POC A   1      47.960  83.265  16.460  1.00  0.00
ATOM     59  DU7 POC A   1      46.245  82.905  19.795  1.00  0.00
ATOM     60  DU8 POC A   1      45.430  82.755  23.760  1.00  0.00
ATOM     61  DU9 POC A   1      47.175  81.435  27.145  1.00  0.00
