# Supplementary material for: Structure and Dynamics of the Membrane-Bound Cytochrome P450 2C9
Source: PLoS Comput Biol. 2011 Aug 11;7(8):e1002152. doi: 10.1371/journal.pcbi.1002152 (PMC3154944; doi:10.1371/journal.pcbi.1002152)
Supplement: Protocol S2 — Procedure to convert coarse-grained to atomic resolution POPC molecules. Protocol_S2.tar.bz2 contains the files necessary for carrying out this procedure: (i) a full atomic-resolution library of POPC lipids containing 1454 different conformations, (ii) the force field parameters to be used together with the library (with permission from Martinek T. and Jojart B.), (iii) the conversion program written in tcl for use with the VMD program, (iv) a bash script that uses the AMBER software to perform the final minimization step and assembles the converted membrane. (BZ2) [file pcbi.1002152.s015.bz2 › popc_cg2aa/popc_lib_aa/popc_aa.514.pdb]

ATOM      1  C1  POC A   1     114.490  61.050  45.710  1.00  0.00            
ATOM      2  C2  POC A   1     115.210  60.400  43.450  1.00  0.00            
ATOM      3  C3  POC A   1     114.930  62.660  44.170  1.00  0.00            
ATOM      4  N   POC A   1     115.430  61.310  44.590  1.00  0.00            
ATOM      5  C4  POC A   1     116.870  61.320  45.010  1.00  0.00            
ATOM      6  C5  POC A   1     117.550  60.020  45.490  1.00  0.00            
ATOM      7  O1P POC A   1     117.680  59.050  44.510  1.00  0.00            
ATOM      8  P   POC A   1     118.500  57.930  45.160  1.00  0.00            
ATOM      9  O2P POC A   1     119.860  58.390  45.420  1.00  0.00            
ATOM     10  O3P POC A   1     117.600  57.420  46.250  1.00  0.00            
ATOM     11  O4P POC A   1     118.650  57.030  43.940  1.00  0.00            
ATOM     12  C6  POC A   1     119.500  57.480  43.000  1.00  0.00            
ATOM     13  C7  POC A   1     119.700  56.500  41.860  1.00  0.00            
ATOM     14  O71 POC A   1     120.850  56.780  40.970  1.00  0.00            
ATOM     15  C81 POC A   1     122.030  56.160  41.010  1.00  0.00            
ATOM     16  O81 POC A   1     122.250  55.250  41.770  1.00  0.00            
ATOM     17  C1A POC A   1     123.000  56.340  39.840  1.00  0.00            
ATOM     18  C1B POC A   1     122.900  55.220  38.900  1.00  0.00            
ATOM     19  C1C POC A   1     123.990  55.290  37.880  1.00  0.00            
ATOM     20  C1D POC A   1     123.530  55.800  36.490  1.00  0.00            
ATOM     21  C1E POC A   1     124.650  55.730  35.460  1.00  0.00            
ATOM     22  C1F POC A   1     124.350  56.340  34.100  1.00  0.00            
ATOM     23  C1G POC A   1     123.130  55.630  33.570  1.00  0.00            
ATOM     24  CZ1 POC A   1     122.840  55.930  32.060  1.00  0.00            
ATOM     25  CZ2 POC A   1     121.700  55.660  31.460  1.00  0.00            
ATOM     26  C1H POC A   1     120.610  54.790  32.200  1.00  0.00            
ATOM     27  C1I POC A   1     119.260  55.440  32.040  1.00  0.00            
ATOM     28  C1J POC A   1     118.190  54.740  32.880  1.00  0.00            
ATOM     29  C1K POC A   1     118.260  53.220  32.530  1.00  0.00            
ATOM     30  C1L POC A   1     116.980  52.590  33.000  1.00  0.00            
ATOM     31  C1M POC A   1     115.830  52.840  32.040  1.00  0.00            
ATOM     32  C72 POC A   1     118.370  56.410  41.190  1.00  0.00            
ATOM     33  O72 POC A   1     117.830  57.530  40.580  1.00  0.00            
ATOM     34  C82 POC A   1     116.590  57.580  40.010  1.00  0.00            
ATOM     35  O82 POC A   1     115.670  56.950  40.480  1.00  0.00            
ATOM     36  C2A POC A   1     116.330  58.850  39.140  1.00  0.00            
ATOM     37  C2B POC A   1     115.250  58.600  38.060  1.00  0.00            
ATOM     38  C2C POC A   1     115.930  57.740  37.010  1.00  0.00            
ATOM     39  C2D POC A   1     115.020  57.400  35.850  1.00  0.00            
ATOM     40  C2E POC A   1     114.770  58.530  34.870  1.00  0.00            
ATOM     41  C2F POC A   1     113.880  58.090  33.670  1.00  0.00            
ATOM     42  C2G POC A   1     112.550  57.400  34.170  1.00  0.00            
ATOM     43  C2H POC A   1     111.640  56.920  33.050  1.00  0.00            
ATOM     44  C2I POC A   1     110.420  56.220  33.670  1.00  0.00            
ATOM     45  C2J POC A   1     109.460  56.050  32.490  1.00  0.00            
ATOM     46  C2K POC A   1     109.760  55.190  31.260  1.00  0.00            
ATOM     47  C2L POC A   1     108.590  55.120  30.230  1.00  0.00            
ATOM     48  C2M POC A   1     109.110  54.240  29.070  1.00  0.00            
ATOM     49  C2N POC A   1     108.150  54.150  27.920  1.00  0.00            
ATOM     50  C2T POC A   1     108.470  52.870  27.080  1.00  0.00            
ATOM     51  C1N POC A   1     114.670  53.720  32.510  1.00  0.00            
ATOM     52  C1T POC A   1     113.720  53.790  31.340  1.00  0.00            
ATOM     53  DU1 POC A   1     123.445  55.255  38.390  1.00  0.00
ATOM     54  DU2 POC A   1     124.500  56.035  34.780  1.00  0.00
ATOM     55  DU3 POC A   1     122.270  55.795  31.760  1.00  0.00
ATOM     56  DU4 POC A   1     118.225  53.980  32.705  1.00  0.00
ATOM     57  DU5 POC A   1     115.250  53.280  32.275  1.00  0.00
ATOM     58  DU6 POC A   1     115.590  58.170  37.535  1.00  0.00
ATOM     59  DU7 POC A   1     114.325  58.310  34.270  1.00  0.00
ATOM     60  DU8 POC A   1     109.940  56.135  33.080  1.00  0.00
ATOM     61  DU9 POC A   1     108.630  54.195  28.495  1.00  0.00
