# Supplementary material for: Structure and Dynamics of the Membrane-Bound Cytochrome P450 2C9
Source: PLoS Comput Biol. 2011 Aug 11;7(8):e1002152. doi: 10.1371/journal.pcbi.1002152 (PMC3154944; doi:10.1371/journal.pcbi.1002152)
Supplement: Protocol S2 — Procedure to convert coarse-grained to atomic resolution POPC molecules. Protocol_S2.tar.bz2 contains the files necessary for carrying out this procedure: (i) a full atomic-resolution library of POPC lipids containing 1454 different conformations, (ii) the force field parameters to be used together with the library (with permission from Martinek T. and Jojart B.), (iii) the conversion program written in tcl for use with the VMD program, (iv) a bash script that uses the AMBER software to perform the final minimization step and assembles the converted membrane. (BZ2) [file pcbi.1002152.s015.bz2 › popc_cg2aa/popc_lib_aa/popc_aa.526.pdb]

ATOM      1  C1  POC A   1     128.560  73.110  49.020  1.00  0.00            
ATOM      2  C2  POC A   1     128.480  73.400  46.620  1.00  0.00            
ATOM      3  C3  POC A   1     130.340  72.520  47.890  1.00  0.00            
ATOM      4  N   POC A   1     128.900  72.550  47.740  1.00  0.00            
ATOM      5  C4  POC A   1     128.340  71.220  47.490  1.00  0.00            
ATOM      6  C5  POC A   1     126.760  71.180  47.600  1.00  0.00            
ATOM      7  O1P POC A   1     126.190  70.030  47.220  1.00  0.00            
ATOM      8  P   POC A   1     124.590  70.030  46.930  1.00  0.00            
ATOM      9  O2P POC A   1     124.400  68.590  47.000  1.00  0.00            
ATOM     10  O3P POC A   1     124.120  71.120  47.760  1.00  0.00            
ATOM     11  O4P POC A   1     125.020  70.520  45.490  1.00  0.00            
ATOM     12  C6  POC A   1     125.180  69.470  44.530  1.00  0.00            
ATOM     13  C7  POC A   1     125.490  69.920  43.080  1.00  0.00            
ATOM     14  O71 POC A   1     125.810  68.790  42.260  1.00  0.00            
ATOM     15  C81 POC A   1     125.010  68.550  41.190  1.00  0.00            
ATOM     16  O81 POC A   1     123.850  68.740  41.280  1.00  0.00            
ATOM     17  C1A POC A   1     125.650  67.820  40.040  1.00  0.00            
ATOM     18  C1B POC A   1     125.390  68.680  38.830  1.00  0.00            
ATOM     19  C1C POC A   1     126.360  68.240  37.700  1.00  0.00            
ATOM     20  C1D POC A   1     126.370  69.320  36.590  1.00  0.00            
ATOM     21  C1E POC A   1     126.090  68.350  35.460  1.00  0.00            
ATOM     22  C1F POC A   1     125.930  69.070  34.130  1.00  0.00            
ATOM     23  C1G POC A   1     127.280  69.700  33.670  1.00  0.00            
ATOM     24  CZ1 POC A   1     127.070  71.190  33.470  1.00  0.00            
ATOM     25  CZ2 POC A   1     127.800  71.770  32.550  1.00  0.00            
ATOM     26  C1H POC A   1     128.980  71.020  31.970  1.00  0.00            
ATOM     27  C1I POC A   1     129.380  71.460  30.550  1.00  0.00            
ATOM     28  C1J POC A   1     128.280  71.240  29.480  1.00  0.00            
ATOM     29  C1K POC A   1     128.630  71.800  28.140  1.00  0.00            
ATOM     30  C1L POC A   1     127.490  71.330  27.200  1.00  0.00            
ATOM     31  C1M POC A   1     127.410  72.440  26.100  1.00  0.00            
ATOM     32  C72 POC A   1     126.530  71.000  43.260  1.00  0.00            
ATOM     33  O72 POC A   1     127.730  70.580  43.850  1.00  0.00            
ATOM     34  C82 POC A   1     128.850  71.220  43.420  1.00  0.00            
ATOM     35  O82 POC A   1     129.900  71.230  44.040  1.00  0.00            
ATOM     36  C2A POC A   1     128.850  71.890  42.010  1.00  0.00            
ATOM     37  C2B POC A   1     130.190  71.770  41.210  1.00  0.00            
ATOM     38  C2C POC A   1     130.430  72.970  40.230  1.00  0.00            
ATOM     39  C2D POC A   1     129.510  72.760  39.010  1.00  0.00            
ATOM     40  C2E POC A   1     129.740  73.470  37.680  1.00  0.00            
ATOM     41  C2F POC A   1     128.840  72.920  36.590  1.00  0.00            
ATOM     42  C2G POC A   1     128.960  73.660  35.300  1.00  0.00            
ATOM     43  C2H POC A   1     128.420  75.080  35.540  1.00  0.00            
ATOM     44  C2I POC A   1     128.610  75.770  34.250  1.00  0.00            
ATOM     45  C2J POC A   1     127.940  77.120  34.390  1.00  0.00            
ATOM     46  C2K POC A   1     128.100  77.950  33.110  1.00  0.00            
ATOM     47  C2L POC A   1     129.340  78.830  33.330  1.00  0.00            
ATOM     48  C2M POC A   1     129.550  79.840  32.180  1.00  0.00            
ATOM     49  C2N POC A   1     128.300  80.660  32.010  1.00  0.00            
ATOM     50  C2T POC A   1     128.430  81.820  31.020  1.00  0.00            
ATOM     51  C1N POC A   1     126.580  73.610  26.650  1.00  0.00            
ATOM     52  C1T POC A   1     125.130  73.470  27.020  1.00  0.00            
ATOM     53  DU1 POC A   1     125.875  68.460  38.265  1.00  0.00
ATOM     54  DU2 POC A   1     126.010  68.710  34.795  1.00  0.00
ATOM     55  DU3 POC A   1     127.435  71.480  33.010  1.00  0.00
ATOM     56  DU4 POC A   1     128.455  71.520  28.810  1.00  0.00
ATOM     57  DU5 POC A   1     126.995  73.025  26.375  1.00  0.00
ATOM     58  DU6 POC A   1     130.310  72.370  40.720  1.00  0.00
ATOM     59  DU7 POC A   1     129.290  73.195  37.135  1.00  0.00
ATOM     60  DU8 POC A   1     128.275  76.445  34.320  1.00  0.00
ATOM     61  DU9 POC A   1     128.925  80.250  32.095  1.00  0.00
