# Supplementary material for: Structure and Dynamics of the Membrane-Bound Cytochrome P450 2C9
Source: PLoS Comput Biol. 2011 Aug 11;7(8):e1002152. doi: 10.1371/journal.pcbi.1002152 (PMC3154944; doi:10.1371/journal.pcbi.1002152)
Supplement: Protocol S2 — Procedure to convert coarse-grained to atomic resolution POPC molecules. Protocol_S2.tar.bz2 contains the files necessary for carrying out this procedure: (i) a full atomic-resolution library of POPC lipids containing 1454 different conformations, (ii) the force field parameters to be used together with the library (with permission from Martinek T. and Jojart B.), (iii) the conversion program written in tcl for use with the VMD program, (iv) a bash script that uses the AMBER software to perform the final minimization step and assembles the converted membrane. (BZ2) [file pcbi.1002152.s015.bz2 › popc_cg2aa/popc_lib_aa/popc_aa.414.pdb]

ATOM      1  C1  POC A   1      95.820  52.300   5.850  1.00  0.00            
ATOM      2  C2  POC A   1      93.590  51.300   5.530  1.00  0.00            
ATOM      3  C3  POC A   1      94.730  52.070   3.600  1.00  0.00            
ATOM      4  N   POC A   1      94.920  51.540   4.990  1.00  0.00            
ATOM      5  C4  POC A   1      95.650  50.250   4.760  1.00  0.00            
ATOM      6  C5  POC A   1      94.970  49.000   4.130  1.00  0.00            
ATOM      7  O1P POC A   1      94.070  48.380   5.010  1.00  0.00            
ATOM      8  P   POC A   1      93.260  47.400   4.190  1.00  0.00            
ATOM      9  O2P POC A   1      92.020  48.120   3.800  1.00  0.00            
ATOM     10  O3P POC A   1      93.980  46.320   3.430  1.00  0.00            
ATOM     11  O4P POC A   1      92.630  46.630   5.440  1.00  0.00            
ATOM     12  C6  POC A   1      91.880  47.580   6.100  1.00  0.00            
ATOM     13  C7  POC A   1      91.660  47.200   7.590  1.00  0.00            
ATOM     14  O71 POC A   1      90.700  48.060   8.260  1.00  0.00            
ATOM     15  C81 POC A   1      89.420  47.760   8.340  1.00  0.00            
ATOM     16  O81 POC A   1      89.030  46.640   8.030  1.00  0.00            
ATOM     17  C1A POC A   1      88.410  48.800   8.840  1.00  0.00            
ATOM     18  C1B POC A   1      88.180  48.690  10.370  1.00  0.00            
ATOM     19  C1C POC A   1      89.390  49.220  11.200  1.00  0.00            
ATOM     20  C1D POC A   1      89.650  50.690  11.180  1.00  0.00            
ATOM     21  C1E POC A   1      90.930  51.010  11.980  1.00  0.00            
ATOM     22  C1F POC A   1      92.170  50.220  11.440  1.00  0.00            
ATOM     23  C1G POC A   1      93.430  50.540  12.200  1.00  0.00            
ATOM     24  CZ1 POC A   1      94.240  51.510  11.340  1.00  0.00            
ATOM     25  CZ2 POC A   1      95.380  52.060  11.860  1.00  0.00            
ATOM     26  C1H POC A   1      95.670  51.580  13.300  1.00  0.00            
ATOM     27  C1I POC A   1      97.030  52.100  13.770  1.00  0.00            
ATOM     28  C1J POC A   1      97.980  51.030  14.290  1.00  0.00            
ATOM     29  C1K POC A   1      99.140  51.050  13.270  1.00  0.00            
ATOM     30  C1L POC A   1      99.940  52.250  13.860  1.00  0.00            
ATOM     31  C1M POC A   1     100.880  53.040  12.900  1.00  0.00            
ATOM     32  C72 POC A   1      93.030  47.100   8.170  1.00  0.00            
ATOM     33  O72 POC A   1      93.830  48.340   8.260  1.00  0.00            
ATOM     34  C82 POC A   1      94.930  48.300   8.990  1.00  0.00            
ATOM     35  O82 POC A   1      95.660  49.290   9.060  1.00  0.00            
ATOM     36  C2A POC A   1      95.410  47.140   9.820  1.00  0.00            
ATOM     37  C2B POC A   1      95.800  47.750  11.210  1.00  0.00            
ATOM     38  C2C POC A   1      96.300  46.730  12.320  1.00  0.00            
ATOM     39  C2D POC A   1      96.680  47.200  13.700  1.00  0.00            
ATOM     40  C2E POC A   1      97.000  46.070  14.670  1.00  0.00            
ATOM     41  C2F POC A   1      97.330  46.600  16.080  1.00  0.00            
ATOM     42  C2G POC A   1      98.640  47.320  15.770  1.00  0.00            
ATOM     43  C2H POC A   1      99.020  47.750  17.180  1.00  0.00            
ATOM     44  C2I POC A   1     100.300  48.600  17.010  1.00  0.00            
ATOM     45  C2J POC A   1     100.890  49.340  18.220  1.00  0.00            
ATOM     46  C2K POC A   1      99.940  50.400  18.860  1.00  0.00            
ATOM     47  C2L POC A   1     100.660  51.250  19.910  1.00  0.00            
ATOM     48  C2M POC A   1     101.700  52.200  19.330  1.00  0.00            
ATOM     49  C2N POC A   1     102.790  52.360  20.350  1.00  0.00            
ATOM     50  C2T POC A   1     102.380  52.670  21.810  1.00  0.00            
ATOM     51  C1N POC A   1     101.850  53.970  13.630  1.00  0.00            
ATOM     52  C1T POC A   1     102.460  53.150  14.740  1.00  0.00            
ATOM     53  DU1 POC A   1      88.785  48.955  10.785  1.00  0.00
ATOM     54  DU2 POC A   1      91.550  50.615  11.710  1.00  0.00
ATOM     55  DU3 POC A   1      94.810  51.785  11.600  1.00  0.00
ATOM     56  DU4 POC A   1      98.560  51.040  13.780  1.00  0.00
ATOM     57  DU5 POC A   1     101.365  53.505  13.265  1.00  0.00
ATOM     58  DU6 POC A   1      96.050  47.240  11.765  1.00  0.00
ATOM     59  DU7 POC A   1      97.165  46.335  15.375  1.00  0.00
ATOM     60  DU8 POC A   1     100.595  48.970  17.615  1.00  0.00
ATOM     61  DU9 POC A   1     102.245  52.280  19.840  1.00  0.00
