# Supplementary material for: Structure and Dynamics of the Membrane-Bound Cytochrome P450 2C9
Source: PLoS Comput Biol. 2011 Aug 11;7(8):e1002152. doi: 10.1371/journal.pcbi.1002152 (PMC3154944; doi:10.1371/journal.pcbi.1002152)
Supplement: Protocol S2 — Procedure to convert coarse-grained to atomic resolution POPC molecules. Protocol_S2.tar.bz2 contains the files necessary for carrying out this procedure: (i) a full atomic-resolution library of POPC lipids containing 1454 different conformations, (ii) the force field parameters to be used together with the library (with permission from Martinek T. and Jojart B.), (iii) the conversion program written in tcl for use with the VMD program, (iv) a bash script that uses the AMBER software to perform the final minimization step and assembles the converted membrane. (BZ2) [file pcbi.1002152.s015.bz2 › popc_cg2aa/popc_lib_aa/popc_aa.1316.pdb]

ATOM      1  C1  POC A   1      55.190  36.480  41.830  1.00  0.00            
ATOM      2  C2  POC A   1      55.260  38.830  41.840  1.00  0.00            
ATOM      3  C3  POC A   1      55.560  37.580  43.830  1.00  0.00            
ATOM      4  N   POC A   1      55.850  37.590  42.370  1.00  0.00            
ATOM      5  C4  POC A   1      57.340  37.310  42.480  1.00  0.00            
ATOM      6  C5  POC A   1      58.370  38.450  42.720  1.00  0.00            
ATOM      7  O1P POC A   1      58.490  39.230  41.550  1.00  0.00            
ATOM      8  P   POC A   1      59.640  40.280  41.740  1.00  0.00            
ATOM      9  O2P POC A   1      59.190  41.310  42.610  1.00  0.00            
ATOM     10  O3P POC A   1      60.840  39.510  42.070  1.00  0.00            
ATOM     11  O4P POC A   1      60.140  40.630  40.330  1.00  0.00            
ATOM     12  C6  POC A   1      58.880  40.980  39.670  1.00  0.00            
ATOM     13  C7  POC A   1      59.230  41.850  38.500  1.00  0.00            
ATOM     14  O71 POC A   1      58.220  42.530  37.720  1.00  0.00            
ATOM     15  C81 POC A   1      57.560  43.570  38.320  1.00  0.00            
ATOM     16  O81 POC A   1      58.020  44.000  39.360  1.00  0.00            
ATOM     17  C1A POC A   1      56.360  44.250  37.620  1.00  0.00            
ATOM     18  C1B POC A   1      56.830  45.170  36.510  1.00  0.00            
ATOM     19  C1C POC A   1      57.180  44.330  35.240  1.00  0.00            
ATOM     20  C1D POC A   1      57.260  45.350  34.130  1.00  0.00            
ATOM     21  C1E POC A   1      57.710  44.720  32.840  1.00  0.00            
ATOM     22  C1F POC A   1      58.250  45.830  31.920  1.00  0.00            
ATOM     23  C1G POC A   1      58.640  45.310  30.550  1.00  0.00            
ATOM     24  CZ1 POC A   1      59.160  46.430  29.690  1.00  0.00            
ATOM     25  CZ2 POC A   1      59.100  46.030  28.430  1.00  0.00            
ATOM     26  C1H POC A   1      58.470  44.710  27.950  1.00  0.00            
ATOM     27  C1I POC A   1      58.940  44.160  26.560  1.00  0.00            
ATOM     28  C1J POC A   1      58.030  43.040  26.070  1.00  0.00            
ATOM     29  C1K POC A   1      56.550  43.240  26.360  1.00  0.00            
ATOM     30  C1L POC A   1      55.800  42.590  25.190  1.00  0.00            
ATOM     31  C1M POC A   1      55.940  43.290  23.830  1.00  0.00            
ATOM     32  C72 POC A   1      60.190  41.100  37.550  1.00  0.00            
ATOM     33  O72 POC A   1      59.850  39.850  37.150  1.00  0.00            
ATOM     34  C82 POC A   1      60.600  39.360  36.140  1.00  0.00            
ATOM     35  O82 POC A   1      61.740  39.790  35.940  1.00  0.00            
ATOM     36  C2A POC A   1      59.920  38.210  35.350  1.00  0.00            
ATOM     37  C2B POC A   1      59.080  39.010  34.320  1.00  0.00            
ATOM     38  C2C POC A   1      58.390  38.070  33.370  1.00  0.00            
ATOM     39  C2D POC A   1      57.620  38.710  32.240  1.00  0.00            
ATOM     40  C2E POC A   1      57.050  37.670  31.260  1.00  0.00            
ATOM     41  C2F POC A   1      56.420  38.220  29.950  1.00  0.00            
ATOM     42  C2G POC A   1      57.580  38.990  29.290  1.00  0.00            
ATOM     43  C2H POC A   1      57.260  39.430  27.850  1.00  0.00            
ATOM     44  C2I POC A   1      56.980  38.210  26.950  1.00  0.00            
ATOM     45  C2J POC A   1      56.700  38.750  25.530  1.00  0.00            
ATOM     46  C2K POC A   1      56.380  37.490  24.690  1.00  0.00            
ATOM     47  C2L POC A   1      55.630  37.850  23.380  1.00  0.00            
ATOM     48  C2M POC A   1      56.560  37.910  22.200  1.00  0.00            
ATOM     49  C2N POC A   1      57.590  36.780  22.320  1.00  0.00            
ATOM     50  C2T POC A   1      58.520  36.530  21.140  1.00  0.00            
ATOM     51  C1N POC A   1      55.080  42.470  22.930  1.00  0.00            
ATOM     52  C1T POC A   1      53.600  42.350  23.310  1.00  0.00            
ATOM     53  DU1 POC A   1      57.005  44.750  35.875  1.00  0.00
ATOM     54  DU2 POC A   1      57.980  45.275  32.380  1.00  0.00
ATOM     55  DU3 POC A   1      59.130  46.230  29.060  1.00  0.00
ATOM     56  DU4 POC A   1      57.290  43.140  26.215  1.00  0.00
ATOM     57  DU5 POC A   1      55.510  42.880  23.380  1.00  0.00
ATOM     58  DU6 POC A   1      58.735  38.540  33.845  1.00  0.00
ATOM     59  DU7 POC A   1      56.735  37.945  30.605  1.00  0.00
ATOM     60  DU8 POC A   1      56.840  38.480  26.240  1.00  0.00
ATOM     61  DU9 POC A   1      57.075  37.345  22.260  1.00  0.00
