# Supplementary material for: Structure and Dynamics of the Membrane-Bound Cytochrome P450 2C9
Source: PLoS Comput Biol. 2011 Aug 11;7(8):e1002152. doi: 10.1371/journal.pcbi.1002152 (PMC3154944; doi:10.1371/journal.pcbi.1002152)
Supplement: Protocol S2 — Procedure to convert coarse-grained to atomic resolution POPC molecules. Protocol_S2.tar.bz2 contains the files necessary for carrying out this procedure: (i) a full atomic-resolution library of POPC lipids containing 1454 different conformations, (ii) the force field parameters to be used together with the library (with permission from Martinek T. and Jojart B.), (iii) the conversion program written in tcl for use with the VMD program, (iv) a bash script that uses the AMBER software to perform the final minimization step and assembles the converted membrane. (BZ2) [file pcbi.1002152.s015.bz2 › popc_cg2aa/popc_lib_aa/popc_aa.196.pdb]

ATOM      1  C1  POC A   1      69.660 104.180  51.950  1.00  0.00            
ATOM      2  C2  POC A   1      71.870 104.920  51.430  1.00  0.00            
ATOM      3  C3  POC A   1      70.860 105.550  53.410  1.00  0.00            
ATOM      4  N   POC A   1      71.030 104.410  52.490  1.00  0.00            
ATOM      5  C4  POC A   1      71.720 103.320  53.260  1.00  0.00            
ATOM      6  C5  POC A   1      72.220 102.120  52.490  1.00  0.00            
ATOM      7  O1P POC A   1      71.140 101.340  52.060  1.00  0.00            
ATOM      8  P   POC A   1      71.810 100.350  51.060  1.00  0.00            
ATOM      9  O2P POC A   1      72.920 100.950  50.270  1.00  0.00            
ATOM     10  O3P POC A   1      72.090  99.290  51.900  1.00  0.00            
ATOM     11  O4P POC A   1      70.640  99.800  50.120  1.00  0.00            
ATOM     12  C6  POC A   1      70.130 100.890  49.340  1.00  0.00            
ATOM     13  C7  POC A   1      69.430 100.380  48.060  1.00  0.00            
ATOM     14  O71 POC A   1      68.260  99.590  48.080  1.00  0.00            
ATOM     15  C81 POC A   1      67.100 100.330  48.300  1.00  0.00            
ATOM     16  O81 POC A   1      66.980 101.130  49.270  1.00  0.00            
ATOM     17  C1A POC A   1      65.900  99.840  47.430  1.00  0.00            
ATOM     18  C1B POC A   1      64.700 100.850  47.420  1.00  0.00            
ATOM     19  C1C POC A   1      63.350 100.280  46.960  1.00  0.00            
ATOM     20  C1D POC A   1      63.680 100.070  45.510  1.00  0.00            
ATOM     21  C1E POC A   1      63.820 101.410  44.860  1.00  0.00            
ATOM     22  C1F POC A   1      64.020 101.290  43.320  1.00  0.00            
ATOM     23  C1G POC A   1      62.800 100.930  42.550  1.00  0.00            
ATOM     24  CZ1 POC A   1      62.090 102.150  41.960  1.00  0.00            
ATOM     25  CZ2 POC A   1      61.350 102.030  40.930  1.00  0.00            
ATOM     26  C1H POC A   1      61.290 100.700  40.210  1.00  0.00            
ATOM     27  C1I POC A   1      60.980 100.700  38.760  1.00  0.00            
ATOM     28  C1J POC A   1      59.740 101.500  38.470  1.00  0.00            
ATOM     29  C1K POC A   1      59.530 101.510  36.930  1.00  0.00            
ATOM     30  C1L POC A   1      60.550 102.470  36.310  1.00  0.00            
ATOM     31  C1M POC A   1      59.690 102.930  35.090  1.00  0.00            
ATOM     32  C72 POC A   1      70.460  99.460  47.380  1.00  0.00            
ATOM     33  O72 POC A   1      71.410 100.220  46.660  1.00  0.00            
ATOM     34  C82 POC A   1      72.480  99.560  46.240  1.00  0.00            
ATOM     35  O82 POC A   1      72.990  98.650  46.850  1.00  0.00            
ATOM     36  C2A POC A   1      73.040 100.080  44.960  1.00  0.00            
ATOM     37  C2B POC A   1      72.200 101.130  44.270  1.00  0.00            
ATOM     38  C2C POC A   1      72.550 101.630  42.850  1.00  0.00            
ATOM     39  C2D POC A   1      72.450 100.530  41.810  1.00  0.00            
ATOM     40  C2E POC A   1      71.930 100.860  40.380  1.00  0.00            
ATOM     41  C2F POC A   1      72.220  99.510  39.660  1.00  0.00            
ATOM     42  C2G POC A   1      71.810  99.670  38.180  1.00  0.00            
ATOM     43  C2H POC A   1      71.760  98.390  37.350  1.00  0.00            
ATOM     44  C2I POC A   1      71.880  98.790  35.860  1.00  0.00            
ATOM     45  C2J POC A   1      71.930  97.500  35.070  1.00  0.00            
ATOM     46  C2K POC A   1      72.110  97.810  33.630  1.00  0.00            
ATOM     47  C2L POC A   1      73.490  97.320  33.110  1.00  0.00            
ATOM     48  C2M POC A   1      73.590  97.550  31.630  1.00  0.00            
ATOM     49  C2N POC A   1      73.620  99.090  31.600  1.00  0.00            
ATOM     50  C2T POC A   1      74.120  99.450  30.210  1.00  0.00            
ATOM     51  C1N POC A   1      60.540 103.750  34.200  1.00  0.00            
ATOM     52  C1T POC A   1      59.820 104.100  32.910  1.00  0.00            
ATOM     53  DU1 POC A   1      64.025 100.565  47.190  1.00  0.00
ATOM     54  DU2 POC A   1      63.920 101.350  44.090  1.00  0.00
ATOM     55  DU3 POC A   1      61.720 102.090  41.445  1.00  0.00
ATOM     56  DU4 POC A   1      59.635 101.505  37.700  1.00  0.00
ATOM     57  DU5 POC A   1      60.115 103.340  34.645  1.00  0.00
ATOM     58  DU6 POC A   1      72.375 101.380  43.560  1.00  0.00
ATOM     59  DU7 POC A   1      72.075 100.185  40.020  1.00  0.00
ATOM     60  DU8 POC A   1      71.905  98.145  35.465  1.00  0.00
ATOM     61  DU9 POC A   1      73.605  98.320  31.615  1.00  0.00
