# Supplementary material for: Structure and Dynamics of the Membrane-Bound Cytochrome P450 2C9
Source: PLoS Comput Biol. 2011 Aug 11;7(8):e1002152. doi: 10.1371/journal.pcbi.1002152 (PMC3154944; doi:10.1371/journal.pcbi.1002152)
Supplement: Protocol S2 — Procedure to convert coarse-grained to atomic resolution POPC molecules. Protocol_S2.tar.bz2 contains the files necessary for carrying out this procedure: (i) a full atomic-resolution library of POPC lipids containing 1454 different conformations, (ii) the force field parameters to be used together with the library (with permission from Martinek T. and Jojart B.), (iii) the conversion program written in tcl for use with the VMD program, (iv) a bash script that uses the AMBER software to perform the final minimization step and assembles the converted membrane. (BZ2) [file pcbi.1002152.s015.bz2 › popc_cg2aa/popc_lib_aa/popc_aa.301.pdb]

ATOM      1  C1  POC A   1      57.180  59.500   6.400  1.00  0.00            
ATOM      2  C2  POC A   1      57.220  61.860   5.600  1.00  0.00            
ATOM      3  C3  POC A   1      55.870  60.250   4.810  1.00  0.00            
ATOM      4  N   POC A   1      56.410  60.700   6.050  1.00  0.00            
ATOM      5  C4  POC A   1      55.380  60.900   7.080  1.00  0.00            
ATOM      6  C5  POC A   1      54.970  62.320   7.310  1.00  0.00            
ATOM      7  O1P POC A   1      55.950  63.110   8.000  1.00  0.00            
ATOM      8  P   POC A   1      55.520  64.610   8.390  1.00  0.00            
ATOM      9  O2P POC A   1      56.850  65.260   8.750  1.00  0.00            
ATOM     10  O3P POC A   1      54.540  65.120   7.400  1.00  0.00            
ATOM     11  O4P POC A   1      54.660  64.470   9.700  1.00  0.00            
ATOM     12  C6  POC A   1      55.650  63.960  10.550  1.00  0.00            
ATOM     13  C7  POC A   1      55.280  64.070  12.070  1.00  0.00            
ATOM     14  O71 POC A   1      56.250  63.690  13.010  1.00  0.00            
ATOM     15  C81 POC A   1      57.020  64.650  13.650  1.00  0.00            
ATOM     16  O81 POC A   1      56.720  65.820  13.400  1.00  0.00            
ATOM     17  C1A POC A   1      58.150  64.180  14.500  1.00  0.00            
ATOM     18  C1B POC A   1      57.790  64.660  15.940  1.00  0.00            
ATOM     19  C1C POC A   1      56.680  63.760  16.480  1.00  0.00            
ATOM     20  C1D POC A   1      56.490  64.070  17.960  1.00  0.00            
ATOM     21  C1E POC A   1      55.200  63.410  18.450  1.00  0.00            
ATOM     22  C1F POC A   1      54.780  63.810  19.820  1.00  0.00            
ATOM     23  C1G POC A   1      53.530  63.100  20.220  1.00  0.00            
ATOM     24  CZ1 POC A   1      52.460  63.080  19.080  1.00  0.00            
ATOM     25  CZ2 POC A   1      51.480  64.000  18.900  1.00  0.00            
ATOM     26  C1H POC A   1      51.220  64.940  20.070  1.00  0.00            
ATOM     27  C1I POC A   1      50.420  64.280  21.180  1.00  0.00            
ATOM     28  C1J POC A   1      50.430  65.290  22.310  1.00  0.00            
ATOM     29  C1K POC A   1      49.410  65.030  23.380  1.00  0.00            
ATOM     30  C1L POC A   1      49.870  63.960  24.280  1.00  0.00            
ATOM     31  C1M POC A   1      51.080  64.350  25.190  1.00  0.00            
ATOM     32  C72 POC A   1      53.860  63.590  12.310  1.00  0.00            
ATOM     33  O72 POC A   1      53.210  64.030  13.490  1.00  0.00            
ATOM     34  C82 POC A   1      52.840  65.300  13.540  1.00  0.00            
ATOM     35  O82 POC A   1      52.550  65.910  12.490  1.00  0.00            
ATOM     36  C2A POC A   1      52.400  65.740  14.940  1.00  0.00            
ATOM     37  C2B POC A   1      53.290  66.750  15.650  1.00  0.00            
ATOM     38  C2C POC A   1      52.890  66.870  17.110  1.00  0.00            
ATOM     39  C2D POC A   1      53.760  67.940  17.740  1.00  0.00            
ATOM     40  C2E POC A   1      52.920  68.940  18.560  1.00  0.00            
ATOM     41  C2F POC A   1      53.710  69.330  19.860  1.00  0.00            
ATOM     42  C2G POC A   1      53.290  70.490  20.700  1.00  0.00            
ATOM     43  C2H POC A   1      53.580  70.110  22.140  1.00  0.00            
ATOM     44  C2I POC A   1      52.760  70.910  23.120  1.00  0.00            
ATOM     45  C2J POC A   1      51.220  70.960  23.070  1.00  0.00            
ATOM     46  C2K POC A   1      50.430  71.230  24.360  1.00  0.00            
ATOM     47  C2L POC A   1      48.810  71.100  24.230  1.00  0.00            
ATOM     48  C2M POC A   1      48.060  71.750  25.390  1.00  0.00            
ATOM     49  C2N POC A   1      46.620  71.420  25.110  1.00  0.00            
ATOM     50  C2T POC A   1      46.710  70.020  24.480  1.00  0.00            
ATOM     51  C1N POC A   1      51.390  63.240  26.180  1.00  0.00            
ATOM     52  C1T POC A   1      50.190  63.080  27.060  1.00  0.00            
ATOM     53  DU1 POC A   1      57.235  64.210  16.210  1.00  0.00
ATOM     54  DU2 POC A   1      54.990  63.610  19.135  1.00  0.00
ATOM     55  DU3 POC A   1      51.970  63.540  18.990  1.00  0.00
ATOM     56  DU4 POC A   1      49.920  65.160  22.845  1.00  0.00
ATOM     57  DU5 POC A   1      51.235  63.795  25.685  1.00  0.00
ATOM     58  DU6 POC A   1      53.090  66.810  16.380  1.00  0.00
ATOM     59  DU7 POC A   1      53.315  69.135  19.210  1.00  0.00
ATOM     60  DU8 POC A   1      51.990  70.935  23.095  1.00  0.00
ATOM     61  DU9 POC A   1      47.340  71.585  25.250  1.00  0.00
