# Supplementary material for: Structure and Dynamics of the Membrane-Bound Cytochrome P450 2C9
Source: PLoS Comput Biol. 2011 Aug 11;7(8):e1002152. doi: 10.1371/journal.pcbi.1002152 (PMC3154944; doi:10.1371/journal.pcbi.1002152)
Supplement: Protocol S2 — Procedure to convert coarse-grained to atomic resolution POPC molecules. Protocol_S2.tar.bz2 contains the files necessary for carrying out this procedure: (i) a full atomic-resolution library of POPC lipids containing 1454 different conformations, (ii) the force field parameters to be used together with the library (with permission from Martinek T. and Jojart B.), (iii) the conversion program written in tcl for use with the VMD program, (iv) a bash script that uses the AMBER software to perform the final minimization step and assembles the converted membrane. (BZ2) [file pcbi.1002152.s015.bz2 › popc_cg2aa/popc_lib_aa/popc_aa.305.pdb]

ATOM      1  C1  POC A   1      54.420  84.660  15.050  1.00  0.00            
ATOM      2  C2  POC A   1      53.230  82.580  14.550  1.00  0.00            
ATOM      3  C3  POC A   1      52.360  84.120  15.950  1.00  0.00            
ATOM      4  N   POC A   1      53.100  84.040  14.690  1.00  0.00            
ATOM      5  C4  POC A   1      52.420  84.570  13.450  1.00  0.00            
ATOM      6  C5  POC A   1      52.730  86.080  13.060  1.00  0.00            
ATOM      7  O1P POC A   1      51.940  86.550  11.920  1.00  0.00            
ATOM      8  P   POC A   1      51.900  88.050  11.700  1.00  0.00            
ATOM      9  O2P POC A   1      53.190  88.530  11.420  1.00  0.00            
ATOM     10  O3P POC A   1      50.760  88.180  10.770  1.00  0.00            
ATOM     11  O4P POC A   1      51.430  88.520  13.190  1.00  0.00            
ATOM     12  C6  POC A   1      50.200  89.020  13.100  1.00  0.00            
ATOM     13  C7  POC A   1      49.520  89.150  14.440  1.00  0.00            
ATOM     14  O71 POC A   1      50.190  90.050  15.350  1.00  0.00            
ATOM     15  C81 POC A   1      49.960  91.360  15.130  1.00  0.00            
ATOM     16  O81 POC A   1      49.230  91.760  14.260  1.00  0.00            
ATOM     17  C1A POC A   1      50.470  92.190  16.310  1.00  0.00            
ATOM     18  C1B POC A   1      50.570  93.690  16.130  1.00  0.00            
ATOM     19  C1C POC A   1      51.230  94.160  17.420  1.00  0.00            
ATOM     20  C1D POC A   1      52.530  93.350  17.560  1.00  0.00            
ATOM     21  C1E POC A   1      53.140  93.990  18.810  1.00  0.00            
ATOM     22  C1F POC A   1      54.380  93.360  19.330  1.00  0.00            
ATOM     23  C1G POC A   1      54.010  93.060  20.810  1.00  0.00            
ATOM     24  CZ1 POC A   1      52.780  92.150  21.020  1.00  0.00            
ATOM     25  CZ2 POC A   1      52.090  92.120  22.130  1.00  0.00            
ATOM     26  C1H POC A   1      52.320  92.880  23.450  1.00  0.00            
ATOM     27  C1I POC A   1      51.750  92.230  24.660  1.00  0.00            
ATOM     28  C1J POC A   1      50.260  92.570  24.790  1.00  0.00            
ATOM     29  C1K POC A   1      49.620  91.760  25.910  1.00  0.00            
ATOM     30  C1L POC A   1      49.480  90.280  25.460  1.00  0.00            
ATOM     31  C1M POC A   1      48.990  89.550  26.710  1.00  0.00            
ATOM     32  C72 POC A   1      49.730  87.680  14.910  1.00  0.00            
ATOM     33  O72 POC A   1      48.490  87.310  15.740  1.00  0.00            
ATOM     34  C82 POC A   1      48.630  86.120  16.440  1.00  0.00            
ATOM     35  O82 POC A   1      49.470  85.320  16.110  1.00  0.00            
ATOM     36  C2A POC A   1      47.460  85.770  17.330  1.00  0.00            
ATOM     37  C2B POC A   1      47.400  86.490  18.620  1.00  0.00            
ATOM     38  C2C POC A   1      46.210  86.170  19.480  1.00  0.00            
ATOM     39  C2D POC A   1      46.270  87.180  20.590  1.00  0.00            
ATOM     40  C2E POC A   1      47.240  86.460  21.460  1.00  0.00            
ATOM     41  C2F POC A   1      47.300  87.240  22.780  1.00  0.00            
ATOM     42  C2G POC A   1      47.550  86.160  23.840  1.00  0.00            
ATOM     43  C2H POC A   1      46.630  84.970  23.740  1.00  0.00            
ATOM     44  C2I POC A   1      46.970  83.950  24.790  1.00  0.00            
ATOM     45  C2J POC A   1      46.380  82.530  24.750  1.00  0.00            
ATOM     46  C2K POC A   1      46.720  81.830  26.020  1.00  0.00            
ATOM     47  C2L POC A   1      46.230  80.370  25.950  1.00  0.00            
ATOM     48  C2M POC A   1      46.740  79.490  27.100  1.00  0.00            
ATOM     49  C2N POC A   1      46.500  78.020  26.880  1.00  0.00            
ATOM     50  C2T POC A   1      47.410  77.160  27.690  1.00  0.00            
ATOM     51  C1N POC A   1      49.980  89.730  27.890  1.00  0.00            
ATOM     52  C1T POC A   1      51.390  89.280  27.570  1.00  0.00            
ATOM     53  DU1 POC A   1      50.900  93.925  16.775  1.00  0.00
ATOM     54  DU2 POC A   1      53.760  93.675  19.070  1.00  0.00
ATOM     55  DU3 POC A   1      52.435  92.135  21.575  1.00  0.00
ATOM     56  DU4 POC A   1      49.940  92.165  25.350  1.00  0.00
ATOM     57  DU5 POC A   1      49.485  89.640  27.300  1.00  0.00
ATOM     58  DU6 POC A   1      46.805  86.330  19.050  1.00  0.00
ATOM     59  DU7 POC A   1      47.270  86.850  22.120  1.00  0.00
ATOM     60  DU8 POC A   1      46.675  83.240  24.770  1.00  0.00
ATOM     61  DU9 POC A   1      46.620  78.755  26.990  1.00  0.00
