# Supplementary material for: Structure and Dynamics of the Membrane-Bound Cytochrome P450 2C9
Source: PLoS Comput Biol. 2011 Aug 11;7(8):e1002152. doi: 10.1371/journal.pcbi.1002152 (PMC3154944; doi:10.1371/journal.pcbi.1002152)
Supplement: Protocol S2 — Procedure to convert coarse-grained to atomic resolution POPC molecules. Protocol_S2.tar.bz2 contains the files necessary for carrying out this procedure: (i) a full atomic-resolution library of POPC lipids containing 1454 different conformations, (ii) the force field parameters to be used together with the library (with permission from Martinek T. and Jojart B.), (iii) the conversion program written in tcl for use with the VMD program, (iv) a bash script that uses the AMBER software to perform the final minimization step and assembles the converted membrane. (BZ2) [file pcbi.1002152.s015.bz2 › popc_cg2aa/popc_lib_aa/popc_aa.640.pdb]

ATOM      1  C1  POC A   1     122.490 151.690  43.310  1.00  0.00            
ATOM      2  C2  POC A   1     122.010 149.340  43.520  1.00  0.00            
ATOM      3  C3  POC A   1     124.080 150.350  44.280  1.00  0.00            
ATOM      4  N   POC A   1     122.630 150.500  44.170  1.00  0.00            
ATOM      5  C4  POC A   1     122.180 150.810  45.530  1.00  0.00            
ATOM      6  C5  POC A   1     120.720 151.250  45.710  1.00  0.00            
ATOM      7  O1P POC A   1     119.670 150.400  45.240  1.00  0.00            
ATOM      8  P   POC A   1     118.430 151.420  45.320  1.00  0.00            
ATOM      9  O2P POC A   1     117.240 150.580  45.060  1.00  0.00            
ATOM     10  O3P POC A   1     118.460 152.450  46.380  1.00  0.00            
ATOM     11  O4P POC A   1     118.910 152.160  43.970  1.00  0.00            
ATOM     12  C6  POC A   1     118.490 151.420  42.820  1.00  0.00            
ATOM     13  C7  POC A   1     118.840 152.220  41.570  1.00  0.00            
ATOM     14  O71 POC A   1     120.050 151.790  40.920  1.00  0.00            
ATOM     15  C81 POC A   1     120.040 150.750  40.040  1.00  0.00            
ATOM     16  O81 POC A   1     119.220 149.850  40.200  1.00  0.00            
ATOM     17  C1A POC A   1     121.230 150.590  39.100  1.00  0.00            
ATOM     18  C1B POC A   1     120.720 150.850  37.680  1.00  0.00            
ATOM     19  C1C POC A   1     121.820 151.150  36.660  1.00  0.00            
ATOM     20  C1D POC A   1     122.520 149.830  36.320  1.00  0.00            
ATOM     21  C1E POC A   1     121.510 148.740  35.950  1.00  0.00            
ATOM     22  C1F POC A   1     122.100 147.350  35.750  1.00  0.00            
ATOM     23  C1G POC A   1     121.070 146.350  35.230  1.00  0.00            
ATOM     24  CZ1 POC A   1     121.720 144.980  35.000  1.00  0.00            
ATOM     25  CZ2 POC A   1     121.080 144.000  34.340  1.00  0.00            
ATOM     26  C1H POC A   1     119.670 144.220  33.780  1.00  0.00            
ATOM     27  C1I POC A   1     119.280 142.820  33.320  1.00  0.00            
ATOM     28  C1J POC A   1     118.060 142.930  32.410  1.00  0.00            
ATOM     29  C1K POC A   1     117.400 141.630  31.960  1.00  0.00            
ATOM     30  C1L POC A   1     115.890 141.800  31.720  1.00  0.00            
ATOM     31  C1M POC A   1     115.200 140.480  31.380  1.00  0.00            
ATOM     32  C72 POC A   1     119.020 153.680  41.990  1.00  0.00            
ATOM     33  O72 POC A   1     119.340 154.720  41.070  1.00  0.00            
ATOM     34  C82 POC A   1     120.610 154.850  40.590  1.00  0.00            
ATOM     35  O82 POC A   1     121.560 154.370  41.200  1.00  0.00            
ATOM     36  C2A POC A   1     120.740 155.970  39.560  1.00  0.00            
ATOM     37  C2B POC A   1     121.820 155.760  38.490  1.00  0.00            
ATOM     38  C2C POC A   1     121.520 154.620  37.530  1.00  0.00            
ATOM     39  C2D POC A   1     120.320 154.700  36.580  1.00  0.00            
ATOM     40  C2E POC A   1     120.430 155.830  35.560  1.00  0.00            
ATOM     41  C2F POC A   1     119.420 155.510  34.460  1.00  0.00            
ATOM     42  C2G POC A   1     119.540 156.470  33.280  1.00  0.00            
ATOM     43  C2H POC A   1     120.450 155.880  32.200  1.00  0.00            
ATOM     44  C2I POC A   1     120.490 156.720  30.910  1.00  0.00            
ATOM     45  C2J POC A   1     121.320 155.910  29.910  1.00  0.00            
ATOM     46  C2K POC A   1     121.130 156.260  28.440  1.00  0.00            
ATOM     47  C2L POC A   1     119.620 156.060  28.270  1.00  0.00            
ATOM     48  C2M POC A   1     119.260 156.270  26.800  1.00  0.00            
ATOM     49  C2N POC A   1     117.740 156.330  26.640  1.00  0.00            
ATOM     50  C2T POC A   1     117.260 154.960  27.120  1.00  0.00            
ATOM     51  C1N POC A   1     113.720 140.670  31.060  1.00  0.00            
ATOM     52  C1T POC A   1     113.090 139.280  30.920  1.00  0.00            
ATOM     53  DU1 POC A   1     121.270 151.000  37.170  1.00  0.00
ATOM     54  DU2 POC A   1     121.805 148.045  35.850  1.00  0.00
ATOM     55  DU3 POC A   1     121.400 144.490  34.670  1.00  0.00
ATOM     56  DU4 POC A   1     117.730 142.280  32.185  1.00  0.00
ATOM     57  DU5 POC A   1     114.460 140.575  31.220  1.00  0.00
ATOM     58  DU6 POC A   1     121.670 155.190  38.010  1.00  0.00
ATOM     59  DU7 POC A   1     119.925 155.670  35.010  1.00  0.00
ATOM     60  DU8 POC A   1     120.905 156.315  30.410  1.00  0.00
ATOM     61  DU9 POC A   1     118.500 156.300  26.720  1.00  0.00
