# Supplementary material for: Structure and Dynamics of the Membrane-Bound Cytochrome P450 2C9
Source: PLoS Comput Biol. 2011 Aug 11;7(8):e1002152. doi: 10.1371/journal.pcbi.1002152 (PMC3154944; doi:10.1371/journal.pcbi.1002152)
Supplement: Protocol S2 — Procedure to convert coarse-grained to atomic resolution POPC molecules. Protocol_S2.tar.bz2 contains the files necessary for carrying out this procedure: (i) a full atomic-resolution library of POPC lipids containing 1454 different conformations, (ii) the force field parameters to be used together with the library (with permission from Martinek T. and Jojart B.), (iii) the conversion program written in tcl for use with the VMD program, (iv) a bash script that uses the AMBER software to perform the final minimization step and assembles the converted membrane. (BZ2) [file pcbi.1002152.s015.bz2 › popc_cg2aa/popc_lib_aa/popc_aa.1.pdb]

ATOM      1  C1  POC A   1      20.730 105.000  13.010  1.00  0.00            
ATOM      2  C2  POC A   1      18.880 105.330  14.470  1.00  0.00            
ATOM      3  C3  POC A   1      18.720 105.480  12.010  1.00  0.00            
ATOM      4  N   POC A   1      19.290 104.770  13.170  1.00  0.00            
ATOM      5  C4  POC A   1      19.040 103.320  13.160  1.00  0.00            
ATOM      6  C5  POC A   1      17.580 102.880  13.260  1.00  0.00            
ATOM      7  O1P POC A   1      17.220 101.530  12.940  1.00  0.00            
ATOM      8  P   POC A   1      15.660 101.450  12.550  1.00  0.00            
ATOM      9  O2P POC A   1      15.240 102.700  11.870  1.00  0.00            
ATOM     10  O3P POC A   1      15.290 100.110  12.060  1.00  0.00            
ATOM     11  O4P POC A   1      14.970 101.520  14.010  1.00  0.00            
ATOM     12  C6  POC A   1      14.030 102.550  14.330  1.00  0.00            
ATOM     13  C7  POC A   1      12.570 102.140  14.100  1.00  0.00            
ATOM     14  O71 POC A   1      11.460 103.050  14.150  1.00  0.00            
ATOM     15  C81 POC A   1      10.410 102.690  13.360  1.00  0.00            
ATOM     16  O81 POC A   1      10.630 101.890  12.450  1.00  0.00            
ATOM     17  C1A POC A   1       9.100 103.460  13.520  1.00  0.00            
ATOM     18  C1B POC A   1       8.000 102.600  14.150  1.00  0.00            
ATOM     19  C1C POC A   1       8.310 102.130  15.570  1.00  0.00            
ATOM     20  C1D POC A   1       7.310 101.050  15.990  1.00  0.00            
ATOM     21  C1E POC A   1       8.030 100.560  17.240  1.00  0.00            
ATOM     22  C1F POC A   1       8.270 101.760  18.160  1.00  0.00            
ATOM     23  C1G POC A   1       8.710 101.140  19.480  1.00  0.00            
ATOM     24  CZ1 POC A   1       9.240 102.190  20.450  1.00  0.00            
ATOM     25  CZ2 POC A   1       8.920 102.100  21.750  1.00  0.00            
ATOM     26  C1H POC A   1       8.280 100.790  22.220  1.00  0.00            
ATOM     27  C1I POC A   1       8.090 100.760  23.740  1.00  0.00            
ATOM     28  C1J POC A   1       9.250  99.920  24.290  1.00  0.00            
ATOM     29  C1K POC A   1       9.130  99.650  25.790  1.00  0.00            
ATOM     30  C1L POC A   1      10.570  99.330  26.190  1.00  0.00            
ATOM     31  C1M POC A   1      11.540 100.480  25.890  1.00  0.00            
ATOM     32  C72 POC A   1      12.470 100.840  14.900  1.00  0.00            
ATOM     33  O72 POC A   1      12.840 100.980  16.280  1.00  0.00            
ATOM     34  C82 POC A   1      12.830  99.770  16.900  1.00  0.00            
ATOM     35  O82 POC A   1      12.680  98.700  16.310  1.00  0.00            
ATOM     36  C2A POC A   1      13.220  99.760  18.380  1.00  0.00            
ATOM     37  C2B POC A   1      11.940  99.930  19.200  1.00  0.00            
ATOM     38  C2C POC A   1      12.360  99.700  20.660  1.00  0.00            
ATOM     39  C2D POC A   1      13.030  98.330  20.790  1.00  0.00            
ATOM     40  C2E POC A   1      13.480  98.040  22.230  1.00  0.00            
ATOM     41  C2F POC A   1      14.100  96.680  22.530  1.00  0.00            
ATOM     42  C2G POC A   1      15.030  96.880  23.730  1.00  0.00            
ATOM     43  C2H POC A   1      15.410  95.480  24.230  1.00  0.00            
ATOM     44  C2I POC A   1      16.840  95.730  24.720  1.00  0.00            
ATOM     45  C2J POC A   1      17.810  96.020  23.580  1.00  0.00            
ATOM     46  C2K POC A   1      19.270  96.030  24.030  1.00  0.00            
ATOM     47  C2L POC A   1      19.610  94.810  24.890  1.00  0.00            
ATOM     48  C2M POC A   1      21.060  94.750  25.380  1.00  0.00            
ATOM     49  C2N POC A   1      21.390  93.500  26.190  1.00  0.00            
ATOM     50  C2T POC A   1      22.870  93.480  26.600  1.00  0.00            
ATOM     51  C1N POC A   1      12.930  99.830  25.790  1.00  0.00            
ATOM     52  C1T POC A   1      13.660 100.930  25.010  1.00  0.00            
ATOM     53  DU1 POC A   1       8.155 102.365  14.860  1.00  0.00
ATOM     54  DU2 POC A   1       8.150 101.160  17.700  1.00  0.00
ATOM     55  DU3 POC A   1       9.080 102.145  21.100  1.00  0.00
ATOM     56  DU4 POC A   1       9.190  99.785  25.040  1.00  0.00
ATOM     57  DU5 POC A   1      12.235 100.155  25.840  1.00  0.00
ATOM     58  DU6 POC A   1      12.150  99.815  19.930  1.00  0.00
ATOM     59  DU7 POC A   1      13.790  97.360  22.380  1.00  0.00
ATOM     60  DU8 POC A   1      17.325  95.875  24.150  1.00  0.00
ATOM     61  DU9 POC A   1      21.225  94.125  25.785  1.00  0.00
