# Supplementary material for: Structure and Dynamics of the Membrane-Bound Cytochrome P450 2C9
Source: PLoS Comput Biol. 2011 Aug 11;7(8):e1002152. doi: 10.1371/journal.pcbi.1002152 (PMC3154944; doi:10.1371/journal.pcbi.1002152)
Supplement: Protocol S2 — Procedure to convert coarse-grained to atomic resolution POPC molecules. Protocol_S2.tar.bz2 contains the files necessary for carrying out this procedure: (i) a full atomic-resolution library of POPC lipids containing 1454 different conformations, (ii) the force field parameters to be used together with the library (with permission from Martinek T. and Jojart B.), (iii) the conversion program written in tcl for use with the VMD program, (iv) a bash script that uses the AMBER software to perform the final minimization step and assembles the converted membrane. (BZ2) [file pcbi.1002152.s015.bz2 › popc_cg2aa/popc_lib_aa/popc_aa.1171.pdb]

ATOM      1  C1  POC A   1     123.550 150.500  43.040  1.00  0.00            
ATOM      2  C2  POC A   1     123.700 148.060  43.390  1.00  0.00            
ATOM      3  C3  POC A   1     125.480 149.550  43.490  1.00  0.00            
ATOM      4  N   POC A   1     124.130 149.430  43.850  1.00  0.00            
ATOM      5  C4  POC A   1     123.870 149.650  45.260  1.00  0.00            
ATOM      6  C5  POC A   1     122.480 149.970  45.780  1.00  0.00            
ATOM      7  O1P POC A   1     121.410 148.970  45.420  1.00  0.00            
ATOM      8  P   POC A   1     120.100 149.680  45.800  1.00  0.00            
ATOM      9  O2P POC A   1     119.070 148.660  45.480  1.00  0.00            
ATOM     10  O3P POC A   1     120.130 150.150  47.130  1.00  0.00            
ATOM     11  O4P POC A   1     120.310 150.680  44.630  1.00  0.00            
ATOM     12  C6  POC A   1     119.560 150.020  43.580  1.00  0.00            
ATOM     13  C7  POC A   1     119.600 150.480  42.080  1.00  0.00            
ATOM     14  O71 POC A   1     120.750 149.830  41.490  1.00  0.00            
ATOM     15  C81 POC A   1     120.350 149.000  40.490  1.00  0.00            
ATOM     16  O81 POC A   1     119.280 148.350  40.620  1.00  0.00            
ATOM     17  C1A POC A   1     121.310 148.890  39.290  1.00  0.00            
ATOM     18  C1B POC A   1     121.030 149.630  38.000  1.00  0.00            
ATOM     19  C1C POC A   1     122.150 149.410  36.960  1.00  0.00            
ATOM     20  C1D POC A   1     122.520 147.950  36.530  1.00  0.00            
ATOM     21  C1E POC A   1     121.340 147.260  35.830  1.00  0.00            
ATOM     22  C1F POC A   1     120.700 148.200  34.820  1.00  0.00            
ATOM     23  C1G POC A   1     119.720 147.470  33.870  1.00  0.00            
ATOM     24  CZ1 POC A   1     120.330 146.510  32.850  1.00  0.00            
ATOM     25  CZ2 POC A   1     119.530 145.870  31.940  1.00  0.00            
ATOM     26  C1H POC A   1     118.010 146.190  31.840  1.00  0.00            
ATOM     27  C1I POC A   1     117.310 145.230  30.860  1.00  0.00            
ATOM     28  C1J POC A   1     117.440 143.790  31.400  1.00  0.00            
ATOM     29  C1K POC A   1     116.030 143.120  31.380  1.00  0.00            
ATOM     30  C1L POC A   1     115.870 141.700  31.750  1.00  0.00            
ATOM     31  C1M POC A   1     114.510 141.580  32.380  1.00  0.00            
ATOM     32  C72 POC A   1     119.660 152.020  42.140  1.00  0.00            
ATOM     33  O72 POC A   1     119.480 152.440  40.790  1.00  0.00            
ATOM     34  C82 POC A   1     120.420 153.400  40.360  1.00  0.00            
ATOM     35  O82 POC A   1     121.580 153.530  40.810  1.00  0.00            
ATOM     36  C2A POC A   1     119.790 154.110  39.180  1.00  0.00            
ATOM     37  C2B POC A   1     119.900 155.630  39.330  1.00  0.00            
ATOM     38  C2C POC A   1     121.320 156.190  39.100  1.00  0.00            
ATOM     39  C2D POC A   1     121.850 156.000  37.650  1.00  0.00            
ATOM     40  C2E POC A   1     120.770 156.450  36.710  1.00  0.00            
ATOM     41  C2F POC A   1     121.530 156.750  35.400  1.00  0.00            
ATOM     42  C2G POC A   1     120.690 156.490  34.130  1.00  0.00            
ATOM     43  C2H POC A   1     121.380 157.020  32.880  1.00  0.00            
ATOM     44  C2I POC A   1     120.510 156.640  31.620  1.00  0.00            
ATOM     45  C2J POC A   1     121.090 156.760  30.220  1.00  0.00            
ATOM     46  C2K POC A   1     120.330 157.880  29.510  1.00  0.00            
ATOM     47  C2L POC A   1     121.060 158.410  28.260  1.00  0.00            
ATOM     48  C2M POC A   1     120.420 159.730  27.820  1.00  0.00            
ATOM     49  C2N POC A   1     119.150 159.390  27.080  1.00  0.00            
ATOM     50  C2T POC A   1     118.350 160.640  26.660  1.00  0.00            
ATOM     51  C1N POC A   1     114.420 140.080  32.690  1.00  0.00            
ATOM     52  C1T POC A   1     114.750 138.890  31.740  1.00  0.00            
ATOM     53  DU1 POC A   1     121.590 149.520  37.480  1.00  0.00
ATOM     54  DU2 POC A   1     121.020 147.730  35.325  1.00  0.00
ATOM     55  DU3 POC A   1     119.930 146.190  32.395  1.00  0.00
ATOM     56  DU4 POC A   1     116.735 143.455  31.390  1.00  0.00
ATOM     57  DU5 POC A   1     114.465 140.830  32.535  1.00  0.00
ATOM     58  DU6 POC A   1     120.610 155.910  39.215  1.00  0.00
ATOM     59  DU7 POC A   1     121.150 156.600  36.055  1.00  0.00
ATOM     60  DU8 POC A   1     120.800 156.700  30.920  1.00  0.00
ATOM     61  DU9 POC A   1     119.785 159.560  27.450  1.00  0.00
