# Supplementary material for: Structure and Dynamics of the Membrane-Bound Cytochrome P450 2C9
Source: PLoS Comput Biol. 2011 Aug 11;7(8):e1002152. doi: 10.1371/journal.pcbi.1002152 (PMC3154944; doi:10.1371/journal.pcbi.1002152)
Supplement: Protocol S2 — Procedure to convert coarse-grained to atomic resolution POPC molecules. Protocol_S2.tar.bz2 contains the files necessary for carrying out this procedure: (i) a full atomic-resolution library of POPC lipids containing 1454 different conformations, (ii) the force field parameters to be used together with the library (with permission from Martinek T. and Jojart B.), (iii) the conversion program written in tcl for use with the VMD program, (iv) a bash script that uses the AMBER software to perform the final minimization step and assembles the converted membrane. (BZ2) [file pcbi.1002152.s015.bz2 › popc_cg2aa/popc_lib_aa/popc_aa.1385.pdb]

ATOM      1  C1  POC A   1      81.940  63.210  38.880  1.00  0.00            
ATOM      2  C2  POC A   1      82.270  64.480  36.880  1.00  0.00            
ATOM      3  C3  POC A   1      80.610  62.750  36.840  1.00  0.00            
ATOM      4  N   POC A   1      81.280  63.800  37.650  1.00  0.00            
ATOM      5  C4  POC A   1      80.270  64.820  38.130  1.00  0.00            
ATOM      6  C5  POC A   1      79.130  64.170  38.960  1.00  0.00            
ATOM      7  O1P POC A   1      78.160  65.150  39.150  1.00  0.00            
ATOM      8  P   POC A   1      78.270  65.980  40.490  1.00  0.00            
ATOM      9  O2P POC A   1      76.970  66.320  40.930  1.00  0.00            
ATOM     10  O3P POC A   1      79.360  65.390  41.230  1.00  0.00            
ATOM     11  O4P POC A   1      78.900  67.180  39.740  1.00  0.00            
ATOM     12  C6  POC A   1      78.030  68.080  39.080  1.00  0.00            
ATOM     13  C7  POC A   1      78.690  69.340  38.590  1.00  0.00            
ATOM     14  O71 POC A   1      77.890  70.390  38.120  1.00  0.00            
ATOM     15  C81 POC A   1      78.290  71.650  38.290  1.00  0.00            
ATOM     16  O81 POC A   1      79.380  71.960  38.680  1.00  0.00            
ATOM     17  C1A POC A   1      77.160  72.630  38.050  1.00  0.00            
ATOM     18  C1B POC A   1      76.300  72.190  36.840  1.00  0.00            
ATOM     19  C1C POC A   1      76.720  73.170  35.750  1.00  0.00            
ATOM     20  C1D POC A   1      76.510  72.430  34.360  1.00  0.00            
ATOM     21  C1E POC A   1      76.530  73.350  33.150  1.00  0.00            
ATOM     22  C1F POC A   1      77.550  74.460  33.190  1.00  0.00            
ATOM     23  C1G POC A   1      77.660  75.530  32.030  1.00  0.00            
ATOM     24  CZ1 POC A   1      79.090  75.540  31.500  1.00  0.00            
ATOM     25  CZ2 POC A   1      79.250  76.120  30.310  1.00  0.00            
ATOM     26  C1H POC A   1      78.000  76.840  29.660  1.00  0.00            
ATOM     27  C1I POC A   1      78.240  77.090  28.130  1.00  0.00            
ATOM     28  C1J POC A   1      77.010  77.530  27.410  1.00  0.00            
ATOM     29  C1K POC A   1      77.050  78.970  27.650  1.00  0.00            
ATOM     30  C1L POC A   1      76.960  79.550  26.260  1.00  0.00            
ATOM     31  C1M POC A   1      77.440  80.950  26.130  1.00  0.00            
ATOM     32  C72 POC A   1      79.730  68.720  37.650  1.00  0.00            
ATOM     33  O72 POC A   1      79.120  68.040  36.440  1.00  0.00            
ATOM     34  C82 POC A   1      80.130  67.630  35.590  1.00  0.00            
ATOM     35  O82 POC A   1      81.180  67.270  36.120  1.00  0.00            
ATOM     36  C2A POC A   1      79.770  67.530  34.110  1.00  0.00            
ATOM     37  C2B POC A   1      78.960  68.800  33.830  1.00  0.00            
ATOM     38  C2C POC A   1      78.460  69.050  32.410  1.00  0.00            
ATOM     39  C2D POC A   1      78.820  70.520  32.020  1.00  0.00            
ATOM     40  C2E POC A   1      78.730  70.690  30.490  1.00  0.00            
ATOM     41  C2F POC A   1      77.680  71.570  29.790  1.00  0.00            
ATOM     42  C2G POC A   1      78.100  72.030  28.390  1.00  0.00            
ATOM     43  C2H POC A   1      77.020  72.820  27.600  1.00  0.00            
ATOM     44  C2I POC A   1      76.540  72.400  26.190  1.00  0.00            
ATOM     45  C2J POC A   1      75.950  73.680  25.520  1.00  0.00            
ATOM     46  C2K POC A   1      75.600  73.540  24.050  1.00  0.00            
ATOM     47  C2L POC A   1      74.610  74.720  23.890  1.00  0.00            
ATOM     48  C2M POC A   1      73.110  74.250  23.940  1.00  0.00            
ATOM     49  C2N POC A   1      72.170  74.990  24.960  1.00  0.00            
ATOM     50  C2T POC A   1      72.550  74.550  26.390  1.00  0.00            
ATOM     51  C1N POC A   1      76.780  81.990  26.920  1.00  0.00            
ATOM     52  C1T POC A   1      77.520  83.290  26.680  1.00  0.00            
ATOM     53  DU1 POC A   1      76.510  72.680  36.295  1.00  0.00
ATOM     54  DU2 POC A   1      77.040  73.905  33.170  1.00  0.00
ATOM     55  DU3 POC A   1      79.170  75.830  30.905  1.00  0.00
ATOM     56  DU4 POC A   1      77.030  78.250  27.530  1.00  0.00
ATOM     57  DU5 POC A   1      77.110  81.470  26.525  1.00  0.00
ATOM     58  DU6 POC A   1      78.710  68.925  33.120  1.00  0.00
ATOM     59  DU7 POC A   1      78.205  71.130  30.140  1.00  0.00
ATOM     60  DU8 POC A   1      76.245  73.040  25.855  1.00  0.00
ATOM     61  DU9 POC A   1      72.640  74.620  24.450  1.00  0.00
