# Supplementary material for: Structure and Dynamics of the Membrane-Bound Cytochrome P450 2C9
Source: PLoS Comput Biol. 2011 Aug 11;7(8):e1002152. doi: 10.1371/journal.pcbi.1002152 (PMC3154944; doi:10.1371/journal.pcbi.1002152)
Supplement: Protocol S2 — Procedure to convert coarse-grained to atomic resolution POPC molecules. Protocol_S2.tar.bz2 contains the files necessary for carrying out this procedure: (i) a full atomic-resolution library of POPC lipids containing 1454 different conformations, (ii) the force field parameters to be used together with the library (with permission from Martinek T. and Jojart B.), (iii) the conversion program written in tcl for use with the VMD program, (iv) a bash script that uses the AMBER software to perform the final minimization step and assembles the converted membrane. (BZ2) [file pcbi.1002152.s015.bz2 › popc_cg2aa/popc_lib_aa/popc_aa.393.pdb]

ATOM      1  C1  POC A   1      66.280  30.590  45.240  1.00  0.00            
ATOM      2  C2  POC A   1      66.410  32.740  44.350  1.00  0.00            
ATOM      3  C3  POC A   1      66.280  30.680  42.970  1.00  0.00            
ATOM      4  N   POC A   1      65.790  31.400  44.170  1.00  0.00            
ATOM      5  C4  POC A   1      64.330  31.290  44.180  1.00  0.00            
ATOM      6  C5  POC A   1      63.370  32.370  44.670  1.00  0.00            
ATOM      7  O1P POC A   1      62.000  31.870  44.550  1.00  0.00            
ATOM      8  P   POC A   1      60.940  32.830  45.250  1.00  0.00            
ATOM      9  O2P POC A   1      60.320  32.020  46.250  1.00  0.00            
ATOM     10  O3P POC A   1      61.720  33.970  45.630  1.00  0.00            
ATOM     11  O4P POC A   1      60.080  33.170  44.000  1.00  0.00            
ATOM     12  C6  POC A   1      59.420  32.050  43.440  1.00  0.00            
ATOM     13  C7  POC A   1      59.050  32.000  41.940  1.00  0.00            
ATOM     14  O71 POC A   1      59.650  30.960  41.090  1.00  0.00            
ATOM     15  C81 POC A   1      59.010  29.770  40.990  1.00  0.00            
ATOM     16  O81 POC A   1      58.050  29.480  41.730  1.00  0.00            
ATOM     17  C1A POC A   1      59.520  28.810  40.000  1.00  0.00            
ATOM     18  C1B POC A   1      59.320  29.370  38.590  1.00  0.00            
ATOM     19  C1C POC A   1      59.430  28.320  37.490  1.00  0.00            
ATOM     20  C1D POC A   1      58.750  28.700  36.160  1.00  0.00            
ATOM     21  C1E POC A   1      59.130  27.780  34.960  1.00  0.00            
ATOM     22  C1F POC A   1      60.420  28.230  34.320  1.00  0.00            
ATOM     23  C1G POC A   1      60.860  27.450  33.030  1.00  0.00            
ATOM     24  CZ1 POC A   1      60.020  27.950  31.820  1.00  0.00            
ATOM     25  CZ2 POC A   1      60.400  27.570  30.600  1.00  0.00            
ATOM     26  C1H POC A   1      61.540  26.530  30.680  1.00  0.00            
ATOM     27  C1I POC A   1      62.230  26.710  29.330  1.00  0.00            
ATOM     28  C1J POC A   1      63.520  25.880  29.190  1.00  0.00            
ATOM     29  C1K POC A   1      64.070  25.630  27.800  1.00  0.00            
ATOM     30  C1L POC A   1      62.940  25.300  26.860  1.00  0.00            
ATOM     31  C1M POC A   1      63.560  24.890  25.570  1.00  0.00            
ATOM     32  C72 POC A   1      59.380  33.450  41.520  1.00  0.00            
ATOM     33  O72 POC A   1      58.950  34.020  40.310  1.00  0.00            
ATOM     34  C82 POC A   1      57.640  34.100  40.060  1.00  0.00            
ATOM     35  O82 POC A   1      56.740  33.720  40.830  1.00  0.00            
ATOM     36  C2A POC A   1      57.090  34.950  38.860  1.00  0.00            
ATOM     37  C2B POC A   1      56.220  36.110  39.340  1.00  0.00            
ATOM     38  C2C POC A   1      56.030  36.980  38.080  1.00  0.00            
ATOM     39  C2D POC A   1      55.730  36.090  36.930  1.00  0.00            
ATOM     40  C2E POC A   1      55.430  37.020  35.770  1.00  0.00            
ATOM     41  C2F POC A   1      55.110  36.160  34.440  1.00  0.00            
ATOM     42  C2G POC A   1      55.100  36.960  33.140  1.00  0.00            
ATOM     43  C2H POC A   1      54.580  36.060  31.970  1.00  0.00            
ATOM     44  C2I POC A   1      54.000  37.100  30.980  1.00  0.00            
ATOM     45  C2J POC A   1      52.930  37.970  31.600  1.00  0.00            
ATOM     46  C2K POC A   1      52.170  38.990  30.720  1.00  0.00            
ATOM     47  C2L POC A   1      52.890  40.330  30.720  1.00  0.00            
ATOM     48  C2M POC A   1      52.230  41.050  29.540  1.00  0.00            
ATOM     49  C2N POC A   1      52.870  42.260  28.950  1.00  0.00            
ATOM     50  C2T POC A   1      53.050  43.290  30.140  1.00  0.00            
ATOM     51  C1N POC A   1      62.380  24.630  24.620  1.00  0.00            
ATOM     52  C1T POC A   1      63.080  24.330  23.260  1.00  0.00            
ATOM     53  DU1 POC A   1      59.375  28.845  38.040  1.00  0.00
ATOM     54  DU2 POC A   1      59.775  28.005  34.640  1.00  0.00
ATOM     55  DU3 POC A   1      60.210  27.760  31.210  1.00  0.00
ATOM     56  DU4 POC A   1      63.795  25.755  28.495  1.00  0.00
ATOM     57  DU5 POC A   1      62.970  24.760  25.095  1.00  0.00
ATOM     58  DU6 POC A   1      56.125  36.545  38.710  1.00  0.00
ATOM     59  DU7 POC A   1      55.270  36.590  35.105  1.00  0.00
ATOM     60  DU8 POC A   1      53.465  37.535  31.290  1.00  0.00
ATOM     61  DU9 POC A   1      52.550  41.655  29.245  1.00  0.00
