# Supplementary material for: Structure and Dynamics of the Membrane-Bound Cytochrome P450 2C9
Source: PLoS Comput Biol. 2011 Aug 11;7(8):e1002152. doi: 10.1371/journal.pcbi.1002152 (PMC3154944; doi:10.1371/journal.pcbi.1002152)
Supplement: Protocol S2 — Procedure to convert coarse-grained to atomic resolution POPC molecules. Protocol_S2.tar.bz2 contains the files necessary for carrying out this procedure: (i) a full atomic-resolution library of POPC lipids containing 1454 different conformations, (ii) the force field parameters to be used together with the library (with permission from Martinek T. and Jojart B.), (iii) the conversion program written in tcl for use with the VMD program, (iv) a bash script that uses the AMBER software to perform the final minimization step and assembles the converted membrane. (BZ2) [file pcbi.1002152.s015.bz2 › popc_cg2aa/popc_lib_aa/popc_aa.53.pdb]

ATOM      1  C1  POC A   1       6.850 109.300  44.500  1.00  0.00            
ATOM      2  C2  POC A   1       4.760 108.150  44.350  1.00  0.00            
ATOM      3  C3  POC A   1       6.640 107.240  45.110  1.00  0.00            
ATOM      4  N   POC A   1       5.910 108.460  45.170  1.00  0.00            
ATOM      5  C4  POC A   1       5.650 108.760  46.600  1.00  0.00            
ATOM      6  C5  POC A   1       4.700 107.620  47.260  1.00  0.00            
ATOM      7  O1P POC A   1       5.350 106.510  47.840  1.00  0.00            
ATOM      8  P   POC A   1       4.490 105.250  48.090  1.00  0.00            
ATOM      9  O2P POC A   1       5.180 104.240  48.970  1.00  0.00            
ATOM     10  O3P POC A   1       3.150 105.860  48.470  1.00  0.00            
ATOM     11  O4P POC A   1       4.380 104.690  46.550  1.00  0.00            
ATOM     12  C6  POC A   1       4.090 103.320  46.810  1.00  0.00            
ATOM     13  C7  POC A   1       4.080 102.570  45.520  1.00  0.00            
ATOM     14  O71 POC A   1       4.680 101.250  45.760  1.00  0.00            
ATOM     15  C81 POC A   1       4.510 100.050  45.060  1.00  0.00            
ATOM     16  O81 POC A   1       4.980  99.020  45.560  1.00  0.00            
ATOM     17  C1A POC A   1       3.400 100.020  44.000  1.00  0.00            
ATOM     18  C1B POC A   1       3.970  99.710  42.560  1.00  0.00            
ATOM     19  C1C POC A   1       2.960 100.330  41.620  1.00  0.00            
ATOM     20  C1D POC A   1       1.690  99.480  41.730  1.00  0.00            
ATOM     21  C1E POC A   1       0.440 100.270  41.390  1.00  0.00            
ATOM     22  C1F POC A   1       0.650 100.980  40.030  1.00  0.00            
ATOM     23  C1G POC A   1      -0.480 100.710  39.100  1.00  0.00            
ATOM     24  CZ1 POC A   1      -1.730 101.270  39.770  1.00  0.00            
ATOM     25  CZ2 POC A   1      -2.980 101.100  39.210  1.00  0.00            
ATOM     26  C1H POC A   1      -2.940 100.400  37.840  1.00  0.00            
ATOM     27  C1I POC A   1      -3.520 101.430  36.910  1.00  0.00            
ATOM     28  C1J POC A   1      -3.070 101.180  35.420  1.00  0.00            
ATOM     29  C1K POC A   1      -4.020 101.920  34.360  1.00  0.00            
ATOM     30  C1L POC A   1      -4.040 103.450  34.520  1.00  0.00            
ATOM     31  C1M POC A   1      -4.250 104.110  33.170  1.00  0.00            
ATOM     32  C72 POC A   1       4.830 103.520  44.550  1.00  0.00            
ATOM     33  O72 POC A   1       4.670 103.320  43.170  1.00  0.00            
ATOM     34  C82 POC A   1       5.320 104.060  42.260  1.00  0.00            
ATOM     35  O82 POC A   1       5.830 105.120  42.650  1.00  0.00            
ATOM     36  C2A POC A   1       5.190 103.670  40.740  1.00  0.00            
ATOM     37  C2B POC A   1       4.950 104.910  39.880  1.00  0.00            
ATOM     38  C2C POC A   1       4.740 104.580  38.380  1.00  0.00            
ATOM     39  C2D POC A   1       5.810 103.680  37.740  1.00  0.00            
ATOM     40  C2E POC A   1       6.900 104.520  37.140  1.00  0.00            
ATOM     41  C2F POC A   1       7.490 103.790  35.910  1.00  0.00            
ATOM     42  C2G POC A   1       8.840 104.070  35.120  1.00  0.00            
ATOM     43  C2H POC A   1       9.010 102.940  34.110  1.00  0.00            
ATOM     44  C2I POC A   1       8.010 102.790  32.960  1.00  0.00            
ATOM     45  C2J POC A   1       8.190 101.590  32.050  1.00  0.00            
ATOM     46  C2K POC A   1       6.890 101.490  31.200  1.00  0.00            
ATOM     47  C2L POC A   1       6.630 100.220  30.420  1.00  0.00            
ATOM     48  C2M POC A   1       5.170 100.220  30.090  1.00  0.00            
ATOM     49  C2N POC A   1       4.240 100.590  31.300  1.00  0.00            
ATOM     50  C2T POC A   1       2.900 100.040  31.000  1.00  0.00            
ATOM     51  C1N POC A   1      -5.680 104.410  32.680  1.00  0.00            
ATOM     52  C1T POC A   1      -5.740 105.570  31.590  1.00  0.00            
ATOM     53  DU1 POC A   1       3.465 100.020  42.090  1.00  0.00
ATOM     54  DU2 POC A   1       0.545 100.625  40.710  1.00  0.00
ATOM     55  DU3 POC A   1      -2.355 101.185  39.490  1.00  0.00
ATOM     56  DU4 POC A   1      -3.545 101.550  34.890  1.00  0.00
ATOM     57  DU5 POC A   1      -4.965 104.260  32.925  1.00  0.00
ATOM     58  DU6 POC A   1       4.845 104.745  39.130  1.00  0.00
ATOM     59  DU7 POC A   1       7.195 104.155  36.525  1.00  0.00
ATOM     60  DU8 POC A   1       8.100 102.190  32.505  1.00  0.00
ATOM     61  DU9 POC A   1       4.705 100.405  30.695  1.00  0.00
