# Supplementary material for: Structure and Dynamics of the Membrane-Bound Cytochrome P450 2C9
Source: PLoS Comput Biol. 2011 Aug 11;7(8):e1002152. doi: 10.1371/journal.pcbi.1002152 (PMC3154944; doi:10.1371/journal.pcbi.1002152)
Supplement: Protocol S2 — Procedure to convert coarse-grained to atomic resolution POPC molecules. Protocol_S2.tar.bz2 contains the files necessary for carrying out this procedure: (i) a full atomic-resolution library of POPC lipids containing 1454 different conformations, (ii) the force field parameters to be used together with the library (with permission from Martinek T. and Jojart B.), (iii) the conversion program written in tcl for use with the VMD program, (iv) a bash script that uses the AMBER software to perform the final minimization step and assembles the converted membrane. (BZ2) [file pcbi.1002152.s015.bz2 › popc_cg2aa/popc_lib_aa/popc_aa.620.pdb]

ATOM      1  C1  POC A   1     102.550  87.690  45.050  1.00  0.00            
ATOM      2  C2  POC A   1     101.030  87.570  46.870  1.00  0.00            
ATOM      3  C3  POC A   1     100.280  88.180  44.670  1.00  0.00            
ATOM      4  N   POC A   1     101.180  87.310  45.430  1.00  0.00            
ATOM      5  C4  POC A   1     100.980  85.880  45.150  1.00  0.00            
ATOM      6  C5  POC A   1     100.920  85.440  43.690  1.00  0.00            
ATOM      7  O1P POC A   1     100.580  84.090  43.340  1.00  0.00            
ATOM      8  P   POC A   1      99.290  84.030  42.390  1.00  0.00            
ATOM      9  O2P POC A   1      98.940  82.600  42.260  1.00  0.00            
ATOM     10  O3P POC A   1      98.540  85.070  43.130  1.00  0.00            
ATOM     11  O4P POC A   1      99.930  84.680  41.050  1.00  0.00            
ATOM     12  C6  POC A   1     100.940  83.870  40.470  1.00  0.00            
ATOM     13  C7  POC A   1     101.140  84.040  38.960  1.00  0.00            
ATOM     14  O71 POC A   1     102.410  83.760  38.350  1.00  0.00            
ATOM     15  C81 POC A   1     102.810  82.490  38.080  1.00  0.00            
ATOM     16  O81 POC A   1     102.090  81.510  38.280  1.00  0.00            
ATOM     17  C1A POC A   1     104.210  82.270  37.500  1.00  0.00            
ATOM     18  C1B POC A   1     104.760  83.490  36.760  1.00  0.00            
ATOM     19  C1C POC A   1     104.250  83.380  35.320  1.00  0.00            
ATOM     20  C1D POC A   1     104.730  84.700  34.710  1.00  0.00            
ATOM     21  C1E POC A   1     104.700  84.630  33.180  1.00  0.00            
ATOM     22  C1F POC A   1     105.300  85.810  32.410  1.00  0.00            
ATOM     23  C1G POC A   1     105.260  85.590  30.900  1.00  0.00            
ATOM     24  CZ1 POC A   1     105.720  86.840  30.150  1.00  0.00            
ATOM     25  CZ2 POC A   1     106.250  86.850  28.920  1.00  0.00            
ATOM     26  C1H POC A   1     106.550  85.460  28.380  1.00  0.00            
ATOM     27  C1I POC A   1     106.830  85.350  26.880  1.00  0.00            
ATOM     28  C1J POC A   1     106.920  83.880  26.480  1.00  0.00            
ATOM     29  C1K POC A   1     107.160  83.580  25.000  1.00  0.00            
ATOM     30  C1L POC A   1     107.450  82.120  24.650  1.00  0.00            
ATOM     31  C1M POC A   1     107.760  81.980  23.160  1.00  0.00            
ATOM     32  C72 POC A   1     100.670  85.470  38.680  1.00  0.00            
ATOM     33  O72 POC A   1     100.560  86.000  37.360  1.00  0.00            
ATOM     34  C82 POC A   1     100.800  87.330  37.280  1.00  0.00            
ATOM     35  O82 POC A   1     100.820  88.090  38.250  1.00  0.00            
ATOM     36  C2A POC A   1     100.900  87.890  35.860  1.00  0.00            
ATOM     37  C2B POC A   1      99.580  88.400  35.290  1.00  0.00            
ATOM     38  C2C POC A   1     100.030  88.930  33.930  1.00  0.00            
ATOM     39  C2D POC A   1     100.360  87.760  33.000  1.00  0.00            
ATOM     40  C2E POC A   1     100.630  88.300  31.600  1.00  0.00            
ATOM     41  C2F POC A   1      99.370  88.880  30.950  1.00  0.00            
ATOM     42  C2G POC A   1      98.410  87.740  30.600  1.00  0.00            
ATOM     43  C2H POC A   1      98.010  87.790  29.130  1.00  0.00            
ATOM     44  C2I POC A   1      97.110  86.590  28.830  1.00  0.00            
ATOM     45  C2J POC A   1      96.920  86.480  27.320  1.00  0.00            
ATOM     46  C2K POC A   1      96.100  85.250  26.950  1.00  0.00            
ATOM     47  C2L POC A   1      95.790  85.260  25.450  1.00  0.00            
ATOM     48  C2M POC A   1      94.270  85.200  25.290  1.00  0.00            
ATOM     49  C2N POC A   1      93.900  85.010  23.820  1.00  0.00            
ATOM     50  C2T POC A   1      94.210  83.550  23.490  1.00  0.00            
ATOM     51  C1N POC A   1     107.520  80.510  22.790  1.00  0.00            
ATOM     52  C1T POC A   1     107.670  80.160  21.310  1.00  0.00            
ATOM     53  DU1 POC A   1     104.505  83.435  36.040  1.00  0.00
ATOM     54  DU2 POC A   1     105.000  85.220  32.795  1.00  0.00
ATOM     55  DU3 POC A   1     105.985  86.845  29.535  1.00  0.00
ATOM     56  DU4 POC A   1     107.040  83.730  25.740  1.00  0.00
ATOM     57  DU5 POC A   1     107.640  81.245  22.975  1.00  0.00
ATOM     58  DU6 POC A   1      99.805  88.665  34.610  1.00  0.00
ATOM     59  DU7 POC A   1     100.000  88.590  31.275  1.00  0.00
ATOM     60  DU8 POC A   1      97.015  86.535  28.075  1.00  0.00
ATOM     61  DU9 POC A   1      94.085  85.105  24.555  1.00  0.00
