# Supplementary material for: Structure and Dynamics of the Membrane-Bound Cytochrome P450 2C9
Source: PLoS Comput Biol. 2011 Aug 11;7(8):e1002152. doi: 10.1371/journal.pcbi.1002152 (PMC3154944; doi:10.1371/journal.pcbi.1002152)
Supplement: Protocol S2 — Procedure to convert coarse-grained to atomic resolution POPC molecules. Protocol_S2.tar.bz2 contains the files necessary for carrying out this procedure: (i) a full atomic-resolution library of POPC lipids containing 1454 different conformations, (ii) the force field parameters to be used together with the library (with permission from Martinek T. and Jojart B.), (iii) the conversion program written in tcl for use with the VMD program, (iv) a bash script that uses the AMBER software to perform the final minimization step and assembles the converted membrane. (BZ2) [file pcbi.1002152.s015.bz2 › popc_cg2aa/popc_lib_aa/popc_aa.907.pdb]

ATOM      1  C1  POC A   1     112.440  46.570  39.860  1.00  0.00            
ATOM      2  C2  POC A   1     111.160  48.400  40.240  1.00  0.00            
ATOM      3  C3  POC A   1     110.440  46.110  40.710  1.00  0.00            
ATOM      4  N   POC A   1     111.510  47.110  40.860  1.00  0.00            
ATOM      5  C4  POC A   1     112.150  47.180  42.180  1.00  0.00            
ATOM      6  C5  POC A   1     112.330  45.910  43.000  1.00  0.00            
ATOM      7  O1P POC A   1     113.420  45.140  42.480  1.00  0.00            
ATOM      8  P   POC A   1     113.530  43.880  43.480  1.00  0.00            
ATOM      9  O2P POC A   1     114.210  44.440  44.670  1.00  0.00            
ATOM     10  O3P POC A   1     112.160  43.340  43.530  1.00  0.00            
ATOM     11  O4P POC A   1     114.430  42.890  42.580  1.00  0.00            
ATOM     12  C6  POC A   1     113.890  42.790  41.260  1.00  0.00            
ATOM     13  C7  POC A   1     114.100  41.570  40.350  1.00  0.00            
ATOM     14  O71 POC A   1     115.440  41.520  39.860  1.00  0.00            
ATOM     15  C81 POC A   1     116.120  40.370  40.120  1.00  0.00            
ATOM     16  O81 POC A   1     115.660  39.690  41.030  1.00  0.00            
ATOM     17  C1A POC A   1     117.580  40.270  39.670  1.00  0.00            
ATOM     18  C1B POC A   1     117.820  41.210  38.480  1.00  0.00            
ATOM     19  C1C POC A   1     119.330  41.150  38.240  1.00  0.00            
ATOM     20  C1D POC A   1     119.610  42.070  37.040  1.00  0.00            
ATOM     21  C1E POC A   1     118.820  41.560  35.840  1.00  0.00            
ATOM     22  C1F POC A   1     119.010  42.520  34.650  1.00  0.00            
ATOM     23  C1G POC A   1     118.320  41.910  33.430  1.00  0.00            
ATOM     24  CZ1 POC A   1     118.640  42.730  32.190  1.00  0.00            
ATOM     25  CZ2 POC A   1     118.260  42.460  30.930  1.00  0.00            
ATOM     26  C1H POC A   1     117.450  41.260  30.430  1.00  0.00            
ATOM     27  C1I POC A   1     117.220  41.480  28.930  1.00  0.00            
ATOM     28  C1J POC A   1     116.410  40.450  28.120  1.00  0.00            
ATOM     29  C1K POC A   1     115.010  40.060  28.580  1.00  0.00            
ATOM     30  C1L POC A   1     114.360  39.070  27.600  1.00  0.00            
ATOM     31  C1M POC A   1     114.170  39.730  26.230  1.00  0.00            
ATOM     32  C72 POC A   1     113.030  41.770  39.280  1.00  0.00            
ATOM     33  O72 POC A   1     112.990  43.000  38.550  1.00  0.00            
ATOM     34  C82 POC A   1     112.070  43.250  37.580  1.00  0.00            
ATOM     35  O82 POC A   1     111.730  44.430  37.500  1.00  0.00            
ATOM     36  C2A POC A   1     111.720  42.210  36.510  1.00  0.00            
ATOM     37  C2B POC A   1     112.340  42.510  35.140  1.00  0.00            
ATOM     38  C2C POC A   1     111.560  41.950  33.950  1.00  0.00            
ATOM     39  C2D POC A   1     112.200  42.100  32.570  1.00  0.00            
ATOM     40  C2E POC A   1     111.100  41.910  31.520  1.00  0.00            
ATOM     41  C2F POC A   1     111.570  42.270  30.100  1.00  0.00            
ATOM     42  C2G POC A   1     110.490  41.900  29.080  1.00  0.00            
ATOM     43  C2H POC A   1     110.760  42.390  27.660  1.00  0.00            
ATOM     44  C2I POC A   1     109.630  42.250  26.630  1.00  0.00            
ATOM     45  C2J POC A   1     109.930  42.830  25.250  1.00  0.00            
ATOM     46  C2K POC A   1     108.740  42.340  24.410  1.00  0.00            
ATOM     47  C2L POC A   1     108.880  42.640  22.920  1.00  0.00            
ATOM     48  C2M POC A   1     109.830  41.660  22.220  1.00  0.00            
ATOM     49  C2N POC A   1     110.230  42.250  20.870  1.00  0.00            
ATOM     50  C2T POC A   1     110.990  41.280  19.970  1.00  0.00            
ATOM     51  C1N POC A   1     113.830  38.730  25.130  1.00  0.00            
ATOM     52  C1T POC A   1     113.980  39.450  23.790  1.00  0.00            
ATOM     53  DU1 POC A   1     118.575  41.180  38.360  1.00  0.00
ATOM     54  DU2 POC A   1     118.915  42.040  35.245  1.00  0.00
ATOM     55  DU3 POC A   1     118.450  42.595  31.560  1.00  0.00
ATOM     56  DU4 POC A   1     115.710  40.255  28.350  1.00  0.00
ATOM     57  DU5 POC A   1     114.000  39.230  25.680  1.00  0.00
ATOM     58  DU6 POC A   1     111.950  42.230  34.545  1.00  0.00
ATOM     59  DU7 POC A   1     111.335  42.090  30.810  1.00  0.00
ATOM     60  DU8 POC A   1     109.780  42.540  25.940  1.00  0.00
ATOM     61  DU9 POC A   1     110.030  41.955  21.545  1.00  0.00
