# Supplementary material for: Structure and Dynamics of the Membrane-Bound Cytochrome P450 2C9
Source: PLoS Comput Biol. 2011 Aug 11;7(8):e1002152. doi: 10.1371/journal.pcbi.1002152 (PMC3154944; doi:10.1371/journal.pcbi.1002152)
Supplement: Protocol S2 — Procedure to convert coarse-grained to atomic resolution POPC molecules. Protocol_S2.tar.bz2 contains the files necessary for carrying out this procedure: (i) a full atomic-resolution library of POPC lipids containing 1454 different conformations, (ii) the force field parameters to be used together with the library (with permission from Martinek T. and Jojart B.), (iii) the conversion program written in tcl for use with the VMD program, (iv) a bash script that uses the AMBER software to perform the final minimization step and assembles the converted membrane. (BZ2) [file pcbi.1002152.s015.bz2 › popc_cg2aa/popc_lib_aa/popc_aa.249.pdb]

ATOM      1  C1  POC A   1     128.920 154.000  43.270  1.00  0.00            
ATOM      2  C2  POC A   1     127.580 152.030  43.600  1.00  0.00            
ATOM      3  C3  POC A   1     129.970 152.090  43.920  1.00  0.00            
ATOM      4  N   POC A   1     128.750 152.800  44.130  1.00  0.00            
ATOM      5  C4  POC A   1     128.540 153.090  45.530  1.00  0.00            
ATOM      6  C5  POC A   1     127.370 154.070  45.960  1.00  0.00            
ATOM      7  O1P POC A   1     126.180 153.320  45.910  1.00  0.00            
ATOM      8  P   POC A   1     124.910 154.350  45.840  1.00  0.00            
ATOM      9  O2P POC A   1     123.800 153.450  46.260  1.00  0.00            
ATOM     10  O3P POC A   1     125.310 155.570  46.570  1.00  0.00            
ATOM     11  O4P POC A   1     124.980 154.630  44.290  1.00  0.00            
ATOM     12  C6  POC A   1     123.740 154.170  43.750  1.00  0.00            
ATOM     13  C7  POC A   1     123.710 153.820  42.230  1.00  0.00            
ATOM     14  O71 POC A   1     124.300 152.480  42.010  1.00  0.00            
ATOM     15  C81 POC A   1     123.720 151.280  42.130  1.00  0.00            
ATOM     16  O81 POC A   1     122.910 151.050  43.000  1.00  0.00            
ATOM     17  C1A POC A   1     124.610 150.240  41.650  1.00  0.00            
ATOM     18  C1B POC A   1     124.530 150.120  40.100  1.00  0.00            
ATOM     19  C1C POC A   1     125.400 148.980  39.540  1.00  0.00            
ATOM     20  C1D POC A   1     125.140 148.880  38.060  1.00  0.00            
ATOM     21  C1E POC A   1     125.950 147.800  37.350  1.00  0.00            
ATOM     22  C1F POC A   1     125.600 147.640  35.880  1.00  0.00            
ATOM     23  C1G POC A   1     124.550 146.550  35.760  1.00  0.00            
ATOM     24  CZ1 POC A   1     124.050 146.510  34.280  1.00  0.00            
ATOM     25  CZ2 POC A   1     123.100 145.620  33.970  1.00  0.00            
ATOM     26  C1H POC A   1     122.740 144.550  34.970  1.00  0.00            
ATOM     27  C1I POC A   1     121.530 143.670  34.530  1.00  0.00            
ATOM     28  C1J POC A   1     122.010 142.310  34.220  1.00  0.00            
ATOM     29  C1K POC A   1     120.870 141.280  33.860  1.00  0.00            
ATOM     30  C1L POC A   1     120.380 141.360  32.350  1.00  0.00            
ATOM     31  C1M POC A   1     119.120 140.560  32.220  1.00  0.00            
ATOM     32  C72 POC A   1     124.660 154.790  41.520  1.00  0.00            
ATOM     33  O72 POC A   1     124.250 155.440  40.280  1.00  0.00            
ATOM     34  C82 POC A   1     125.470 155.690  39.620  1.00  0.00            
ATOM     35  O82 POC A   1     126.570 155.210  39.830  1.00  0.00            
ATOM     36  C2A POC A   1     125.350 156.730  38.530  1.00  0.00            
ATOM     37  C2B POC A   1     124.760 156.150  37.260  1.00  0.00            
ATOM     38  C2C POC A   1     124.610 157.170  36.210  1.00  0.00            
ATOM     39  C2D POC A   1     123.910 156.690  34.980  1.00  0.00            
ATOM     40  C2E POC A   1     124.400 157.330  33.670  1.00  0.00            
ATOM     41  C2F POC A   1     123.290 157.120  32.640  1.00  0.00            
ATOM     42  C2G POC A   1     123.720 157.380  31.190  1.00  0.00            
ATOM     43  C2H POC A   1     122.580 157.070  30.170  1.00  0.00            
ATOM     44  C2I POC A   1     122.550 157.820  28.750  1.00  0.00            
ATOM     45  C2J POC A   1     121.330 157.280  28.020  1.00  0.00            
ATOM     46  C2K POC A   1     121.130 158.320  26.920  1.00  0.00            
ATOM     47  C2L POC A   1     120.750 159.680  27.490  1.00  0.00            
ATOM     48  C2M POC A   1     120.380 160.560  26.270  1.00  0.00            
ATOM     49  C2N POC A   1     120.540 161.960  26.920  1.00  0.00            
ATOM     50  C2T POC A   1     119.250 162.790  26.570  1.00  0.00            
ATOM     51  C1N POC A   1     117.910 141.220  32.870  1.00  0.00            
ATOM     52  C1T POC A   1     116.880 140.110  32.960  1.00  0.00            
ATOM     53  DU1 POC A   1     124.965 149.550  39.820  1.00  0.00
ATOM     54  DU2 POC A   1     125.775 147.720  36.615  1.00  0.00
ATOM     55  DU3 POC A   1     123.575 146.065  34.125  1.00  0.00
ATOM     56  DU4 POC A   1     121.440 141.795  34.040  1.00  0.00
ATOM     57  DU5 POC A   1     118.515 140.890  32.545  1.00  0.00
ATOM     58  DU6 POC A   1     124.685 156.660  36.735  1.00  0.00
ATOM     59  DU7 POC A   1     123.845 157.225  33.155  1.00  0.00
ATOM     60  DU8 POC A   1     121.940 157.550  28.385  1.00  0.00
ATOM     61  DU9 POC A   1     120.460 161.260  26.595  1.00  0.00
