# Supplementary material for: Structure and Dynamics of the Membrane-Bound Cytochrome P450 2C9
Source: PLoS Comput Biol. 2011 Aug 11;7(8):e1002152. doi: 10.1371/journal.pcbi.1002152 (PMC3154944; doi:10.1371/journal.pcbi.1002152)
Supplement: Protocol S2 — Procedure to convert coarse-grained to atomic resolution POPC molecules. Protocol_S2.tar.bz2 contains the files necessary for carrying out this procedure: (i) a full atomic-resolution library of POPC lipids containing 1454 different conformations, (ii) the force field parameters to be used together with the library (with permission from Martinek T. and Jojart B.), (iii) the conversion program written in tcl for use with the VMD program, (iv) a bash script that uses the AMBER software to perform the final minimization step and assembles the converted membrane. (BZ2) [file pcbi.1002152.s015.bz2 › popc_cg2aa/popc_lib_aa/popc_aa.611.pdb]

ATOM      1  C1  POC A   1     101.410 138.600  48.990  1.00  0.00            
ATOM      2  C2  POC A   1     102.430 140.270  47.650  1.00  0.00            
ATOM      3  C3  POC A   1     100.740 139.110  46.650  1.00  0.00            
ATOM      4  N   POC A   1     101.150 139.630  47.970  1.00  0.00            
ATOM      5  C4  POC A   1     100.150 140.680  48.220  1.00  0.00            
ATOM      6  C5  POC A   1      98.890 140.340  49.010  1.00  0.00            
ATOM      7  O1P POC A   1      98.000 139.390  48.430  1.00  0.00            
ATOM      8  P   POC A   1      96.620 140.000  47.880  1.00  0.00            
ATOM      9  O2P POC A   1      95.920 138.920  47.150  1.00  0.00            
ATOM     10  O3P POC A   1      95.930 140.680  49.000  1.00  0.00            
ATOM     11  O4P POC A   1      97.200 140.900  46.680  1.00  0.00            
ATOM     12  C6  POC A   1      96.280 141.000  45.590  1.00  0.00            
ATOM     13  C7  POC A   1      96.820 141.880  44.460  1.00  0.00            
ATOM     14  O71 POC A   1      97.130 143.220  44.880  1.00  0.00            
ATOM     15  C81 POC A   1      98.450 143.500  44.950  1.00  0.00            
ATOM     16  O81 POC A   1      98.960 144.200  45.830  1.00  0.00            
ATOM     17  C1A POC A   1      99.360 142.760  43.970  1.00  0.00            
ATOM     18  C1B POC A   1      99.240 143.220  42.520  1.00  0.00            
ATOM     19  C1C POC A   1     100.120 142.300  41.670  1.00  0.00            
ATOM     20  C1D POC A   1      99.720 142.480  40.200  1.00  0.00            
ATOM     21  C1E POC A   1     100.690 141.730  39.280  1.00  0.00            
ATOM     22  C1F POC A   1     100.860 140.270  39.700  1.00  0.00            
ATOM     23  C1G POC A   1     101.750 139.460  38.760  1.00  0.00            
ATOM     24  CZ1 POC A   1     101.010 139.690  37.440  1.00  0.00            
ATOM     25  CZ2 POC A   1     101.550 139.200  36.320  1.00  0.00            
ATOM     26  C1H POC A   1     102.920 138.520  36.270  1.00  0.00            
ATOM     27  C1I POC A   1     102.850 137.010  36.080  1.00  0.00            
ATOM     28  C1J POC A   1     103.950 136.170  36.730  1.00  0.00            
ATOM     29  C1K POC A   1     104.050 134.790  36.080  1.00  0.00            
ATOM     30  C1L POC A   1     104.170 134.900  34.560  1.00  0.00            
ATOM     31  C1M POC A   1     105.510 135.440  34.070  1.00  0.00            
ATOM     32  C72 POC A   1      95.980 141.690  43.190  1.00  0.00            
ATOM     33  O72 POC A   1      96.290 140.420  42.600  1.00  0.00            
ATOM     34  C82 POC A   1      95.730 140.360  41.370  1.00  0.00            
ATOM     35  O82 POC A   1      94.790 141.060  40.990  1.00  0.00            
ATOM     36  C2A POC A   1      96.180 139.090  40.630  1.00  0.00            
ATOM     37  C2B POC A   1      96.460 139.260  39.140  1.00  0.00            
ATOM     38  C2C POC A   1      96.600 137.950  38.360  1.00  0.00            
ATOM     39  C2D POC A   1      97.120 138.330  36.970  1.00  0.00            
ATOM     40  C2E POC A   1      97.280 137.080  36.110  1.00  0.00            
ATOM     41  C2F POC A   1      98.310 137.320  35.010  1.00  0.00            
ATOM     42  C2G POC A   1      97.780 138.270  33.930  1.00  0.00            
ATOM     43  C2H POC A   1      98.660 138.200  32.690  1.00  0.00            
ATOM     44  C2I POC A   1      98.410 139.510  31.930  1.00  0.00            
ATOM     45  C2J POC A   1      96.940 139.590  31.530  1.00  0.00            
ATOM     46  C2K POC A   1      96.590 138.630  30.390  1.00  0.00            
ATOM     47  C2L POC A   1      95.200 139.060  29.920  1.00  0.00            
ATOM     48  C2M POC A   1      94.770 138.130  28.780  1.00  0.00            
ATOM     49  C2N POC A   1      93.270 138.260  28.510  1.00  0.00            
ATOM     50  C2T POC A   1      92.790 137.210  27.520  1.00  0.00            
ATOM     51  C1N POC A   1     105.550 135.600  32.550  1.00  0.00            
ATOM     52  C1T POC A   1     105.240 134.230  31.940  1.00  0.00            
ATOM     53  DU1 POC A   1      99.680 142.760  42.095  1.00  0.00
ATOM     54  DU2 POC A   1     100.775 141.000  39.490  1.00  0.00
ATOM     55  DU3 POC A   1     101.280 139.445  36.880  1.00  0.00
ATOM     56  DU4 POC A   1     104.000 135.480  36.405  1.00  0.00
ATOM     57  DU5 POC A   1     105.530 135.520  33.310  1.00  0.00
ATOM     58  DU6 POC A   1      96.530 138.605  38.750  1.00  0.00
ATOM     59  DU7 POC A   1      97.795 137.200  35.560  1.00  0.00
ATOM     60  DU8 POC A   1      97.675 139.550  31.730  1.00  0.00
ATOM     61  DU9 POC A   1      94.020 138.195  28.645  1.00  0.00
