# Supplementary material for: Structure and Dynamics of the Membrane-Bound Cytochrome P450 2C9
Source: PLoS Comput Biol. 2011 Aug 11;7(8):e1002152. doi: 10.1371/journal.pcbi.1002152 (PMC3154944; doi:10.1371/journal.pcbi.1002152)
Supplement: Protocol S2 — Procedure to convert coarse-grained to atomic resolution POPC molecules. Protocol_S2.tar.bz2 contains the files necessary for carrying out this procedure: (i) a full atomic-resolution library of POPC lipids containing 1454 different conformations, (ii) the force field parameters to be used together with the library (with permission from Martinek T. and Jojart B.), (iii) the conversion program written in tcl for use with the VMD program, (iv) a bash script that uses the AMBER software to perform the final minimization step and assembles the converted membrane. (BZ2) [file pcbi.1002152.s015.bz2 › popc_cg2aa/popc_lib_aa/popc_aa.1339.pdb]

ATOM      1  C1  POC A   1      89.780  44.480   6.000  1.00  0.00            
ATOM      2  C2  POC A   1      90.620  43.290   7.840  1.00  0.00            
ATOM      3  C3  POC A   1      90.980  42.450   5.690  1.00  0.00            
ATOM      4  N   POC A   1      90.880  43.680   6.510  1.00  0.00            
ATOM      5  C4  POC A   1      91.990  44.620   6.540  1.00  0.00            
ATOM      6  C5  POC A   1      93.360  44.300   7.140  1.00  0.00            
ATOM      7  O1P POC A   1      93.440  44.710   8.450  1.00  0.00            
ATOM      8  P   POC A   1      94.730  44.210   9.130  1.00  0.00            
ATOM      9  O2P POC A   1      95.410  43.280   8.240  1.00  0.00            
ATOM     10  O3P POC A   1      95.250  45.430   9.740  1.00  0.00            
ATOM     11  O4P POC A   1      94.110  43.280  10.220  1.00  0.00            
ATOM     12  C6  POC A   1      93.460  43.960  11.260  1.00  0.00            
ATOM     13  C7  POC A   1      92.660  43.020  12.160  1.00  0.00            
ATOM     14  O71 POC A   1      92.000  43.770  13.240  1.00  0.00            
ATOM     15  C81 POC A   1      91.070  44.620  12.890  1.00  0.00            
ATOM     16  O81 POC A   1      90.450  44.540  11.800  1.00  0.00            
ATOM     17  C1A POC A   1      90.690  45.410  14.140  1.00  0.00            
ATOM     18  C1B POC A   1      89.840  44.630  15.130  1.00  0.00            
ATOM     19  C1C POC A   1      90.560  43.540  16.000  1.00  0.00            
ATOM     20  C1D POC A   1      91.900  43.970  16.540  1.00  0.00            
ATOM     21  C1E POC A   1      92.630  42.860  17.320  1.00  0.00            
ATOM     22  C1F POC A   1      92.850  41.610  16.490  1.00  0.00            
ATOM     23  C1G POC A   1      93.500  40.590  17.400  1.00  0.00            
ATOM     24  CZ1 POC A   1      94.150  39.610  16.440  1.00  0.00            
ATOM     25  CZ2 POC A   1      94.410  38.390  16.910  1.00  0.00            
ATOM     26  C1H POC A   1      94.290  37.980  18.380  1.00  0.00            
ATOM     27  C1I POC A   1      95.510  37.100  18.610  1.00  0.00            
ATOM     28  C1J POC A   1      95.330  35.720  18.020  1.00  0.00            
ATOM     29  C1K POC A   1      94.070  35.070  18.510  1.00  0.00            
ATOM     30  C1L POC A   1      93.990  33.610  17.980  1.00  0.00            
ATOM     31  C1M POC A   1      92.980  33.460  16.840  1.00  0.00            
ATOM     32  C72 POC A   1      93.690  42.000  12.580  1.00  0.00            
ATOM     33  O72 POC A   1      94.840  42.610  13.120  1.00  0.00            
ATOM     34  C82 POC A   1      95.820  41.740  13.500  1.00  0.00            
ATOM     35  O82 POC A   1      95.780  40.540  13.220  1.00  0.00            
ATOM     36  C2A POC A   1      96.930  42.240  14.360  1.00  0.00            
ATOM     37  C2B POC A   1      96.510  43.510  15.060  1.00  0.00            
ATOM     38  C2C POC A   1      97.640  43.870  16.010  1.00  0.00            
ATOM     39  C2D POC A   1      97.110  43.510  17.340  1.00  0.00            
ATOM     40  C2E POC A   1      98.220  43.670  18.360  1.00  0.00            
ATOM     41  C2F POC A   1      97.750  42.880  19.570  1.00  0.00            
ATOM     42  C2G POC A   1      96.530  43.510  20.280  1.00  0.00            
ATOM     43  C2H POC A   1      96.100  42.330  21.180  1.00  0.00            
ATOM     44  C2I POC A   1      94.930  42.600  22.060  1.00  0.00            
ATOM     45  C2J POC A   1      95.190  43.670  23.120  1.00  0.00            
ATOM     46  C2K POC A   1      94.050  43.410  24.110  1.00  0.00            
ATOM     47  C2L POC A   1      92.740  43.370  23.420  1.00  0.00            
ATOM     48  C2M POC A   1      91.800  43.400  24.580  1.00  0.00            
ATOM     49  C2N POC A   1      92.460  44.500  25.460  1.00  0.00            
ATOM     50  C2T POC A   1      91.710  44.660  26.740  1.00  0.00            
ATOM     51  C1N POC A   1      92.880  32.020  16.340  1.00  0.00            
ATOM     52  C1T POC A   1      91.550  32.060  15.510  1.00  0.00            
ATOM     53  DU1 POC A   1      90.200  44.085  15.565  1.00  0.00
ATOM     54  DU2 POC A   1      92.740  42.235  16.905  1.00  0.00
ATOM     55  DU3 POC A   1      94.280  39.000  16.675  1.00  0.00
ATOM     56  DU4 POC A   1      94.700  35.395  18.265  1.00  0.00
ATOM     57  DU5 POC A   1      92.930  32.740  16.590  1.00  0.00
ATOM     58  DU6 POC A   1      97.075  43.690  15.535  1.00  0.00
ATOM     59  DU7 POC A   1      97.985  43.275  18.965  1.00  0.00
ATOM     60  DU8 POC A   1      95.060  43.135  22.590  1.00  0.00
ATOM     61  DU9 POC A   1      92.130  43.950  25.020  1.00  0.00
