# Supplementary material for: Structure and Dynamics of the Membrane-Bound Cytochrome P450 2C9
Source: PLoS Comput Biol. 2011 Aug 11;7(8):e1002152. doi: 10.1371/journal.pcbi.1002152 (PMC3154944; doi:10.1371/journal.pcbi.1002152)
Supplement: Protocol S2 — Procedure to convert coarse-grained to atomic resolution POPC molecules. Protocol_S2.tar.bz2 contains the files necessary for carrying out this procedure: (i) a full atomic-resolution library of POPC lipids containing 1454 different conformations, (ii) the force field parameters to be used together with the library (with permission from Martinek T. and Jojart B.), (iii) the conversion program written in tcl for use with the VMD program, (iv) a bash script that uses the AMBER software to perform the final minimization step and assembles the converted membrane. (BZ2) [file pcbi.1002152.s015.bz2 › popc_cg2aa/popc_lib_aa/popc_aa.1193.pdb]

ATOM      1  C1  POC A   1      11.000  88.920  10.910  1.00  0.00            
ATOM      2  C2  POC A   1      13.040  88.500   9.570  1.00  0.00            
ATOM      3  C3  POC A   1      12.110  90.540   9.790  1.00  0.00            
ATOM      4  N   POC A   1      12.370  89.370  10.590  1.00  0.00            
ATOM      5  C4  POC A   1      13.410  89.740  11.570  1.00  0.00            
ATOM      6  C5  POC A   1      12.960  90.240  12.950  1.00  0.00            
ATOM      7  O1P POC A   1      11.830  91.090  12.880  1.00  0.00            
ATOM      8  P   POC A   1      11.400  91.650  14.310  1.00  0.00            
ATOM      9  O2P POC A   1      12.680  91.730  14.980  1.00  0.00            
ATOM     10  O3P POC A   1      10.360  92.710  13.990  1.00  0.00            
ATOM     11  O4P POC A   1      10.580  90.300  14.830  1.00  0.00            
ATOM     12  C6  POC A   1      11.150  90.130  16.170  1.00  0.00            
ATOM     13  C7  POC A   1      10.130  89.430  17.090  1.00  0.00            
ATOM     14  O71 POC A   1      10.440  89.670  18.440  1.00  0.00            
ATOM     15  C81 POC A   1       9.740  90.610  19.100  1.00  0.00            
ATOM     16  O81 POC A   1       9.610  91.780  18.690  1.00  0.00            
ATOM     17  C1A POC A   1      10.030  90.500  20.610  1.00  0.00            
ATOM     18  C1B POC A   1      11.220  91.380  21.110  1.00  0.00            
ATOM     19  C1C POC A   1      12.470  90.800  20.460  1.00  0.00            
ATOM     20  C1D POC A   1      12.730  89.270  20.520  1.00  0.00            
ATOM     21  C1E POC A   1      13.810  88.840  19.530  1.00  0.00            
ATOM     22  C1F POC A   1      14.080  87.390  19.680  1.00  0.00            
ATOM     23  C1G POC A   1      15.440  87.250  18.980  1.00  0.00            
ATOM     24  CZ1 POC A   1      16.220  85.930  19.120  1.00  0.00            
ATOM     25  CZ2 POC A   1      16.890  85.500  20.210  1.00  0.00            
ATOM     26  C1H POC A   1      16.970  86.350  21.480  1.00  0.00            
ATOM     27  C1I POC A   1      16.950  85.500  22.770  1.00  0.00            
ATOM     28  C1J POC A   1      16.940  86.260  24.060  1.00  0.00            
ATOM     29  C1K POC A   1      17.340  85.300  25.140  1.00  0.00            
ATOM     30  C1L POC A   1      18.580  84.610  24.540  1.00  0.00            
ATOM     31  C1M POC A   1      19.110  83.740  25.700  1.00  0.00            
ATOM     32  C72 POC A   1      10.150  87.910  16.690  1.00  0.00            
ATOM     33  O72 POC A   1      11.460  87.460  16.390  1.00  0.00            
ATOM     34  C82 POC A   1      11.500  86.130  16.080  1.00  0.00            
ATOM     35  O82 POC A   1      10.660  85.610  15.320  1.00  0.00            
ATOM     36  C2A POC A   1      12.840  85.330  16.450  1.00  0.00            
ATOM     37  C2B POC A   1      12.590  84.560  17.720  1.00  0.00            
ATOM     38  C2C POC A   1      13.690  83.580  18.020  1.00  0.00            
ATOM     39  C2D POC A   1      13.140  83.250  19.410  1.00  0.00            
ATOM     40  C2E POC A   1      14.200  83.330  20.420  1.00  0.00            
ATOM     41  C2F POC A   1      13.890  82.230  21.430  1.00  0.00            
ATOM     42  C2G POC A   1      15.120  82.240  22.380  1.00  0.00            
ATOM     43  C2H POC A   1      15.020  81.340  23.620  1.00  0.00            
ATOM     44  C2I POC A   1      14.470  82.290  24.690  1.00  0.00            
ATOM     45  C2J POC A   1      13.900  81.590  25.940  1.00  0.00            
ATOM     46  C2K POC A   1      13.270  82.660  26.860  1.00  0.00            
ATOM     47  C2L POC A   1      13.600  82.310  28.340  1.00  0.00            
ATOM     48  C2M POC A   1      12.990  80.960  28.630  1.00  0.00            
ATOM     49  C2N POC A   1      13.760  80.100  29.620  1.00  0.00            
ATOM     50  C2T POC A   1      13.350  78.640  29.480  1.00  0.00            
ATOM     51  C1N POC A   1      19.120  84.590  26.960  1.00  0.00            
ATOM     52  C1T POC A   1      19.950  83.900  28.040  1.00  0.00            
ATOM     53  DU1 POC A   1      11.845  91.090  20.785  1.00  0.00
ATOM     54  DU2 POC A   1      13.945  88.115  19.605  1.00  0.00
ATOM     55  DU3 POC A   1      16.555  85.715  19.665  1.00  0.00
ATOM     56  DU4 POC A   1      17.140  85.780  24.600  1.00  0.00
ATOM     57  DU5 POC A   1      19.115  84.165  26.330  1.00  0.00
ATOM     58  DU6 POC A   1      13.140  84.070  17.870  1.00  0.00
ATOM     59  DU7 POC A   1      14.045  82.780  20.925  1.00  0.00
ATOM     60  DU8 POC A   1      14.185  81.940  25.315  1.00  0.00
ATOM     61  DU9 POC A   1      13.375  80.530  29.125  1.00  0.00
