# Supplementary material for: Structure and Dynamics of the Membrane-Bound Cytochrome P450 2C9
Source: PLoS Comput Biol. 2011 Aug 11;7(8):e1002152. doi: 10.1371/journal.pcbi.1002152 (PMC3154944; doi:10.1371/journal.pcbi.1002152)
Supplement: Protocol S2 — Procedure to convert coarse-grained to atomic resolution POPC molecules. Protocol_S2.tar.bz2 contains the files necessary for carrying out this procedure: (i) a full atomic-resolution library of POPC lipids containing 1454 different conformations, (ii) the force field parameters to be used together with the library (with permission from Martinek T. and Jojart B.), (iii) the conversion program written in tcl for use with the VMD program, (iv) a bash script that uses the AMBER software to perform the final minimization step and assembles the converted membrane. (BZ2) [file pcbi.1002152.s015.bz2 › popc_cg2aa/popc_lib_aa/popc_aa.875.pdb]

ATOM      1  C1  POC A   1      91.720  47.710  43.290  1.00  0.00            
ATOM      2  C2  POC A   1      92.790  45.830  44.330  1.00  0.00            
ATOM      3  C3  POC A   1      91.530  47.550  45.580  1.00  0.00            
ATOM      4  N   POC A   1      91.620  46.720  44.370  1.00  0.00            
ATOM      5  C4  POC A   1      90.460  45.810  44.340  1.00  0.00            
ATOM      6  C5  POC A   1      89.970  45.000  43.140  1.00  0.00            
ATOM      7  O1P POC A   1      89.350  45.730  42.080  1.00  0.00            
ATOM      8  P   POC A   1      88.480  44.800  41.090  1.00  0.00            
ATOM      9  O2P POC A   1      89.120  43.470  41.140  1.00  0.00            
ATOM     10  O3P POC A   1      87.230  45.050  41.840  1.00  0.00            
ATOM     11  O4P POC A   1      88.700  45.740  39.790  1.00  0.00            
ATOM     12  C6  POC A   1      87.520  46.540  39.670  1.00  0.00            
ATOM     13  C7  POC A   1      87.400  46.880  38.180  1.00  0.00            
ATOM     14  O71 POC A   1      86.950  45.870  37.260  1.00  0.00            
ATOM     15  C81 POC A   1      85.630  45.530  37.260  1.00  0.00            
ATOM     16  O81 POC A   1      84.860  46.000  38.100  1.00  0.00            
ATOM     17  C1A POC A   1      85.140  44.540  36.210  1.00  0.00            
ATOM     18  C1B POC A   1      85.810  44.610  34.840  1.00  0.00            
ATOM     19  C1C POC A   1      85.240  43.520  33.940  1.00  0.00            
ATOM     20  C1D POC A   1      83.710  43.560  33.950  1.00  0.00            
ATOM     21  C1E POC A   1      83.070  44.430  32.860  1.00  0.00            
ATOM     22  C1F POC A   1      81.780  45.110  33.310  1.00  0.00            
ATOM     23  C1G POC A   1      81.260  46.220  32.390  1.00  0.00            
ATOM     24  CZ1 POC A   1      82.160  47.460  32.420  1.00  0.00            
ATOM     25  CZ2 POC A   1      81.910  48.640  31.830  1.00  0.00            
ATOM     26  C1H POC A   1      80.720  48.740  30.880  1.00  0.00            
ATOM     27  C1I POC A   1      81.250  48.440  29.470  1.00  0.00            
ATOM     28  C1J POC A   1      80.060  48.230  28.530  1.00  0.00            
ATOM     29  C1K POC A   1      80.490  47.600  27.200  1.00  0.00            
ATOM     30  C1L POC A   1      81.290  48.590  26.350  1.00  0.00            
ATOM     31  C1M POC A   1      82.110  47.820  25.320  1.00  0.00            
ATOM     32  C72 POC A   1      88.790  47.430  37.870  1.00  0.00            
ATOM     33  O72 POC A   1      88.720  48.830  37.570  1.00  0.00            
ATOM     34  C82 POC A   1      89.790  49.480  37.050  1.00  0.00            
ATOM     35  O82 POC A   1      89.620  50.690  36.880  1.00  0.00            
ATOM     36  C2A POC A   1      91.080  48.700  36.820  1.00  0.00            
ATOM     37  C2B POC A   1      91.940  49.220  35.660  1.00  0.00            
ATOM     38  C2C POC A   1      91.110  48.960  34.400  1.00  0.00            
ATOM     39  C2D POC A   1      92.070  49.190  33.240  1.00  0.00            
ATOM     40  C2E POC A   1      91.420  48.590  31.990  1.00  0.00            
ATOM     41  C2F POC A   1      92.140  49.000  30.710  1.00  0.00            
ATOM     42  C2G POC A   1      91.590  48.340  29.440  1.00  0.00            
ATOM     43  C2H POC A   1      90.150  48.710  29.080  1.00  0.00            
ATOM     44  C2I POC A   1      89.740  47.870  27.870  1.00  0.00            
ATOM     45  C2J POC A   1      88.460  48.410  27.240  1.00  0.00            
ATOM     46  C2K POC A   1      88.110  47.650  25.960  1.00  0.00            
ATOM     47  C2L POC A   1      87.050  48.260  25.040  1.00  0.00            
ATOM     48  C2M POC A   1      86.900  47.430  23.770  1.00  0.00            
ATOM     49  C2N POC A   1      85.430  47.300  23.360  1.00  0.00            
ATOM     50  C2T POC A   1      85.470  46.790  21.920  1.00  0.00            
ATOM     51  C1N POC A   1      81.170  46.820  24.630  1.00  0.00            
ATOM     52  C1T POC A   1      81.920  46.250  23.420  1.00  0.00            
ATOM     53  DU1 POC A   1      85.525  44.065  34.390  1.00  0.00
ATOM     54  DU2 POC A   1      82.425  44.770  33.085  1.00  0.00
ATOM     55  DU3 POC A   1      82.035  48.050  32.125  1.00  0.00
ATOM     56  DU4 POC A   1      80.275  47.915  27.865  1.00  0.00
ATOM     57  DU5 POC A   1      81.640  47.320  24.975  1.00  0.00
ATOM     58  DU6 POC A   1      91.525  49.090  35.030  1.00  0.00
ATOM     59  DU7 POC A   1      91.780  48.795  31.350  1.00  0.00
ATOM     60  DU8 POC A   1      89.100  48.140  27.555  1.00  0.00
ATOM     61  DU9 POC A   1      86.165  47.365  23.565  1.00  0.00
