# Supplementary material for: Structure and Dynamics of the Membrane-Bound Cytochrome P450 2C9
Source: PLoS Comput Biol. 2011 Aug 11;7(8):e1002152. doi: 10.1371/journal.pcbi.1002152 (PMC3154944; doi:10.1371/journal.pcbi.1002152)
Supplement: Protocol S2 — Procedure to convert coarse-grained to atomic resolution POPC molecules. Protocol_S2.tar.bz2 contains the files necessary for carrying out this procedure: (i) a full atomic-resolution library of POPC lipids containing 1454 different conformations, (ii) the force field parameters to be used together with the library (with permission from Martinek T. and Jojart B.), (iii) the conversion program written in tcl for use with the VMD program, (iv) a bash script that uses the AMBER software to perform the final minimization step and assembles the converted membrane. (BZ2) [file pcbi.1002152.s015.bz2 › popc_cg2aa/popc_lib_aa/popc_aa.294.pdb]

ATOM      1  C1  POC A   1      45.590  15.690   4.150  1.00  0.00            
ATOM      2  C2  POC A   1      43.380  15.520   5.060  1.00  0.00            
ATOM      3  C3  POC A   1      45.100  14.800   6.400  1.00  0.00            
ATOM      4  N   POC A   1      44.740  15.830   5.350  1.00  0.00            
ATOM      5  C4  POC A   1      44.870  17.170   6.060  1.00  0.00            
ATOM      6  C5  POC A   1      44.800  18.410   5.060  1.00  0.00            
ATOM      7  O1P POC A   1      45.330  19.530   5.750  1.00  0.00            
ATOM      8  P   POC A   1      44.360  20.800   5.520  1.00  0.00            
ATOM      9  O2P POC A   1      44.670  21.230   4.120  1.00  0.00            
ATOM     10  O3P POC A   1      43.010  20.250   5.620  1.00  0.00            
ATOM     11  O4P POC A   1      44.630  21.870   6.620  1.00  0.00            
ATOM     12  C6  POC A   1      44.450  21.110   7.770  1.00  0.00            
ATOM     13  C7  POC A   1      44.980  21.830   8.960  1.00  0.00            
ATOM     14  O71 POC A   1      45.680  20.940   9.870  1.00  0.00            
ATOM     15  C81 POC A   1      46.950  20.570   9.570  1.00  0.00            
ATOM     16  O81 POC A   1      47.540  21.030   8.580  1.00  0.00            
ATOM     17  C1A POC A   1      47.640  19.590  10.550  1.00  0.00            
ATOM     18  C1B POC A   1      47.120  18.150  10.640  1.00  0.00            
ATOM     19  C1C POC A   1      45.960  18.100  11.670  1.00  0.00            
ATOM     20  C1D POC A   1      46.580  18.580  12.930  1.00  0.00            
ATOM     21  C1E POC A   1      45.810  18.190  14.250  1.00  0.00            
ATOM     22  C1F POC A   1      46.490  18.780  15.380  1.00  0.00            
ATOM     23  C1G POC A   1      45.940  19.940  16.070  1.00  0.00            
ATOM     24  CZ1 POC A   1      46.940  20.380  17.170  1.00  0.00            
ATOM     25  CZ2 POC A   1      46.470  21.360  18.000  1.00  0.00            
ATOM     26  C1H POC A   1      45.030  21.810  17.940  1.00  0.00            
ATOM     27  C1I POC A   1      44.910  22.660  19.220  1.00  0.00            
ATOM     28  C1J POC A   1      44.470  24.030  18.890  1.00  0.00            
ATOM     29  C1K POC A   1      44.310  24.910  20.130  1.00  0.00            
ATOM     30  C1L POC A   1      45.570  24.780  21.030  1.00  0.00            
ATOM     31  C1M POC A   1      45.780  25.870  22.070  1.00  0.00            
ATOM     32  C72 POC A   1      43.900  22.630   9.580  1.00  0.00            
ATOM     33  O72 POC A   1      42.760  21.810   9.790  1.00  0.00            
ATOM     34  C82 POC A   1      42.690  21.160  11.020  1.00  0.00            
ATOM     35  O82 POC A   1      42.420  19.920  11.080  1.00  0.00            
ATOM     36  C2A POC A   1      43.480  21.760  12.170  1.00  0.00            
ATOM     37  C2B POC A   1      42.800  21.720  13.560  1.00  0.00            
ATOM     38  C2C POC A   1      42.570  20.380  14.190  1.00  0.00            
ATOM     39  C2D POC A   1      42.020  20.380  15.580  1.00  0.00            
ATOM     40  C2E POC A   1      41.950  18.930  15.970  1.00  0.00            
ATOM     41  C2F POC A   1      41.960  19.040  17.490  1.00  0.00            
ATOM     42  C2G POC A   1      42.450  17.790  18.160  1.00  0.00            
ATOM     43  C2H POC A   1      42.790  18.080  19.610  1.00  0.00            
ATOM     44  C2I POC A   1      43.610  17.050  20.320  1.00  0.00            
ATOM     45  C2J POC A   1      44.230  17.590  21.610  1.00  0.00            
ATOM     46  C2K POC A   1      44.780  16.590  22.590  1.00  0.00            
ATOM     47  C2L POC A   1      45.590  15.370  22.100  1.00  0.00            
ATOM     48  C2M POC A   1      45.920  14.300  23.160  1.00  0.00            
ATOM     49  C2N POC A   1      46.740  15.000  24.290  1.00  0.00            
ATOM     50  C2T POC A   1      47.130  13.770  25.100  1.00  0.00            
ATOM     51  C1N POC A   1      46.400  25.110  23.310  1.00  0.00            
ATOM     52  C1T POC A   1      46.810  26.240  24.280  1.00  0.00            
ATOM     53  DU1 POC A   1      46.540  18.125  11.155  1.00  0.00
ATOM     54  DU2 POC A   1      46.150  18.485  14.815  1.00  0.00
ATOM     55  DU3 POC A   1      46.705  20.870  17.585  1.00  0.00
ATOM     56  DU4 POC A   1      44.390  24.470  19.510  1.00  0.00
ATOM     57  DU5 POC A   1      46.090  25.490  22.690  1.00  0.00
ATOM     58  DU6 POC A   1      42.685  21.050  13.875  1.00  0.00
ATOM     59  DU7 POC A   1      41.955  18.985  16.730  1.00  0.00
ATOM     60  DU8 POC A   1      43.920  17.320  20.965  1.00  0.00
ATOM     61  DU9 POC A   1      46.330  14.650  23.725  1.00  0.00
